# Supplementary material for: VcRR2 regulates chilling-mediated flowering through expression of hormone genes in a transgenic blueberry mutant
Source: Hortic Res. 2019 Aug 21;6:96. doi: 10.1038/s41438-019-0180-0 (PMC6804727; doi:10.1038/s41438-019-0180-0)
Supplement: Supplementary file 1 — Supplementary Table 1 [file 41438_2019_180_MOESM1_ESM.xlsx]

## Sheet: Sheet1
Table S1 Differentially expressed transcripts of the hormone genes identified in the comparisons between the leaf tissues of Mu-Legacy and ‘Legacy’ (2018 sequence data), Mu-Legacy versus Legacy-VcDDF1-OX, Mu-Legacy-T1 versus ‘Legacy’, Legacy-VcDDF1-OX versus ‘Legacy’, and Mu-legacy versus ‘Legacy’ (2014 sequence data). #N/A: No differential expression
Query id	Gene name	Subject id	Blast e-value	Pathway	Log2FC (Mu-legacy/Legacy-VcDDF1-OX)	Log2FC (Mu-legacy/Legacy) 2018 data	Log2FC (Legacy/Mu-legacy-T1)	Log2FC (Legacy-VcDDF1-OX/Legacy)	Log2FC (Mu-legacy/Legacy) 2014 data	Annotation by Trinotate
AT1G02400.1	ATGA2OX6	c89942_g2_i1	5e-30	ga	-1.37274	-0.858829	#N/A	#N/A	#N/A	SRG1_ARATH
AT1G02400.1	ATGA2OX6	c84297_g1_i1	9e-22	ga	#N/A	-0.634481	#N/A	#N/A	#N/A	LDOX_PETHY
AT1G02400.1	ATGA2OX6	c98315_g1_i1	1e-31	ga	#N/A	-0.61741	#N/A	#N/A	#N/A	FLS_CITUN
AT1G02400.1	ATGA2OX6	c86920_g1_i1	4e-22	ga	#N/A	-0.606873	0.644949	#N/A	#N/A	FL3H_PETHY
AT1G02400.1	ATGA2OX6	c94454_g1_i1	3e-34	ga	#N/A	0.714084	-1.44568	#N/A	#N/A	FL3H_PETCR
AT1G02400.1	ATGA2OX6	c83411_g2_i1	1e-35	ga	#N/A	0.723514	-0.990043	#N/A	#N/A	DIOX1_PAPSO
AT1G02400.1	ATGA2OX6	c89719_g1_i2	5e-27	ga	#N/A	0.884648	-2.42158	#N/A	#N/A	ACCH1_ARATH
AT1G02400.1	ATGA2OX6	c93744_g2_i2	5e-32	ga	#N/A	1.91919	#N/A	#N/A	#N/A	FL3H_PETCR
AT1G02400.1	ATGA2OX6	c91238_g2_i4	1e-20	ga	#N/A	#N/A	-2.19527	#N/A	#N/A	SRG1_ARATH
AT1G02400.1	ATGA2OX6	c91238_g2_i1	2e-33	ga	#N/A	#N/A	-2.7558	#N/A	#N/A	SRG1_ARATH
AT1G02400.1	ATGA2OX6	c91238_g2_i2	8e-34	ga	#N/A	#N/A	-3.3674	#N/A	#N/A	SRG1_ARATH
AT1G02400.1	ATGA2OX6	c92741_g1_i2	2e-22	ga	#N/A	#N/A	#N/A	#N/A	#N/A	.
AT1G02400.1	ATGA2OX6	c89719_g1_i1	1e-24	ga	#N/A	#N/A	-3.92187	#N/A	#N/A	ACCH1_ARATH
AT1G02400.1	ATGA2OX6	c97723_g4_i2	5e-25	ga	#N/A	#N/A	-2.61018	#N/A	#N/A	NCS1_COPJA
AT1G02400.1	ATGA2OX6	c97723_g4_i4	1e-22	ga	#N/A	#N/A	-2.50155	#N/A	#N/A	SRG1_ARATH
AT1G02400.1	ATGA2OX6	c97723_g4_i3	7e-34	ga	#N/A	#N/A	-2.67671	#N/A	#N/A	SRG1_ARATH
AT1G02400.1	ATGA2OX6	c93875_g1_i4	8e-29	ga	#N/A	#N/A	-0.807154	#N/A	#N/A	DIOX3_PAPSO
AT1G02400.1	ATGA2OX6	c89534_g1_i2	5e-23	ga	#N/A	#N/A	-3.07496	#N/A	#N/A	ACCH1_ARATH
AT1G02400.1	ATGA2OX6	c81615_g1_i2	4e-29	ga	-2.13252	#N/A	-3.01101	2.15659	#N/A	HY6H_HYONI
AT1G02400.1	ATGA2OX6	c85645_g3_i2	2e-88	ga	#N/A	#N/A	-1.04881	#N/A	#N/A	G2OX1_PEA
AT1G02400.1	ATGA2OX6	c87621_g2_i1	8e-29	ga	#N/A	#N/A	2.904	#N/A	#N/A	GAOX1_ARATH
AT1G02400.1	ATGA2OX6	c79738_g3_i1	1e-20	ga	#N/A	#N/A	-3.7059	#N/A	#N/A	SRG1_ARATH
AT1G02400.1	ATGA2OX6	c89257_g5_i2	2e-28	ga	#N/A	#N/A	-0.777524	#N/A	#N/A	DIOX2_PAPSO
AT1G02400.1	ATGA2OX6	c89257_g5_i3	1e-28	ga	#N/A	#N/A	#N/A	#N/A	#N/A	DIOX2_PAPSO
AT1G02400.1	ATGA2OX6	c87736_g1_i1	6e-30	ga	-1.82976	#N/A	#N/A	1.8565	#N/A	LDOX_MALDO
AT1G02400.1	ATGA2OX6	c83619_g1_i1	6e-26	ga	#N/A	#N/A	#N/A	#N/A	#N/A	ACCO_ACTDE
AT1G02400.1	ATGA2OX6	c74491_g1_i1	4e-21	ga	#N/A	#N/A	#N/A	#N/A	#N/A	ACCO1_PETHY
AT1G02400.1	ATGA2OX6	c92062_g3_i2	1e-41	ga	#N/A	#N/A	#N/A	#N/A	#N/A	FL3H_PETCR
AT1G02400.1	ATGA2OX6	c92062_g3_i1	9e-42	ga	#N/A	#N/A	-1.34624	#N/A	#N/A	FL3H_PETCR
AT1G02400.1	ATGA2OX6	c93875_g1_i2	6e-29	ga	#N/A	#N/A	-0.85735	#N/A	#N/A	DIOX3_PAPSO
AT1G02400.1	ATGA2OX6	c93875_g1_i3	3e-28	ga	#N/A	#N/A	-0.84896	#N/A	#N/A	DIOX3_PAPSO
AT1G02400.1	ATGA2OX6	c97891_g1_i5	3e-27	ga	#N/A	#N/A	-6.43596	#N/A	#N/A	HY6H_HYONI
AT1G02400.1	ATGA2OX6	c93875_g1_i9	2e-20	ga	#N/A	#N/A	1.13512	#N/A	#N/A	FLS_PETHY
AT1G02400.1	ATGA2OX6	c78919_g1_i1	2e-27	ga	#N/A	#N/A	-0.654587	#N/A	#N/A	SRG1_ARATH
AT1G02400.1	ATGA2OX6	c78333_g2_i1	7e-59	ga	#N/A	#N/A	#N/A	#N/A	#N/A	G2OX1_PEA
AT1G02400.1	ATGA2OX6	c97891_g1_i7	3e-31	ga	#N/A	#N/A	-3.89559	#N/A	#N/A	HY6H_HYONI
AT1G02400.1	ATGA2OX6	c97891_g1_i2	4e-21	ga	#N/A	#N/A	-3.7357	#N/A	#N/A	HY6H_HYONI
AT1G02400.1	ATGA2OX6	c97891_g1_i6	9e-25	ga	#N/A	#N/A	-3.1144	#N/A	#N/A	HY6H_HYONI
AT1G02400.1	ATGA2OX6	c93875_g1_i5	9e-28	ga	#N/A	#N/A	#N/A	#N/A	#N/A	DIOX3_PAPSO
AT1G02400.1	ATGA2OX6	c98315_g1_i2	1e-31	ga	#N/A	#N/A	#N/A	#N/A	#N/A	FLS_CITUN
AT1G02400.1	ATGA2OX6	c96066_g1_i1	1e-20	ga	#N/A	#N/A	-0.899246	#N/A	#N/A	DAO_ORYSJ
AT1G02400.1	ATGA2OX6	c78333_g1_i1	2e-22	ga	#N/A	#N/A	#N/A	#N/A	#N/A	.
AT1G02400.1	ATGA2OX6	c78420_g1_i1	2e-21	ga	#N/A	#N/A	#N/A	#N/A	#N/A	F6H1_ARATH
AT1G02400.1	ATGA2OX6	c78420_g1_i2	2e-26	ga	#N/A	#N/A	#N/A	#N/A	#N/A	F6H1_ARATH
AT1G04180.1	YUC9	c83588_g1_i1	4e-152	aux	#N/A	#N/A	1.74556	#N/A	#N/A	.
AT1G04180.1	YUC9	c82097_g1_i1	3e-159	aux	#N/A	#N/A	1.4413	#N/A	#N/A	YUC2_ARATH
AT1G04610.1	YUC3	c83588_g1_i1	4e-166	aux	#N/A	#N/A	1.74556	#N/A	#N/A	.
AT1G04610.1	YUC3	c82097_g1_i1	1e-168	aux	#N/A	#N/A	1.4413	#N/A	#N/A	YUC2_ARATH
AT1G05160.1	KAO1	c88313_g2_i1	3e-84	ga	#N/A	0.848648	#N/A	#N/A	#N/A	ABAH1_ARATH
AT1G05160.1	KAO1	c88211_g1_i2	1e-44	ga	#N/A	1.05505	-1.40589	#N/A	#N/A	C7A52_PANGI
AT1G05160.1	KAO1	c92839_g2_i2	9e-56	ga	#N/A	1.10001	-1.37006	#N/A	#N/A	C72B1_PINTA
AT1G05160.1	KAO1	c51775_g1_i1	7e-27	ga	#N/A	1.91646	-3.3177	#N/A	#N/A	C87A3_ORYSJ
AT1G05160.1	KAO1	c92839_g2_i4	1e-55	ga	-1.47205	#N/A	-0.994593	1.68597	#N/A	C72B1_PINTA
AT1G05160.1	KAO1	c97397_g2_i1	7e-65	ga	#N/A	#N/A	1.62226	#N/A	#N/A	C90D1_ARATH
AT1G05160.1	KAO1	c95597_g1_i1	2e-72	ga	-0.682972	#N/A	#N/A	#N/A	#N/A	C90A1_ARATH
AT1G05160.1	KAO1	c98942_g1_i1	6e-22	ga	#N/A	#N/A	1.85491	#N/A	#N/A	C76B6_CATRO
AT1G05160.1	KAO1	c83078_g3_i2	1e-21	ga	#N/A	#N/A	#N/A	#N/A	#N/A	C7A52_PANGI
AT1G05160.1	KAO1	c93443_g1_i2	2e-32	ga	#N/A	#N/A	-1.07871	#N/A	#N/A	C81E8_MEDTR
AT1G05160.1	KAO1	c93443_g1_i1	2e-30	ga	#N/A	#N/A	#N/A	#N/A	#N/A	C81E8_MEDTR
AT1G05160.1	KAO1	c84314_g2_i1	2e-72	ga	-2.79274	#N/A	-0.808173	#N/A	#N/A	ABAH2_ARATH
AT1G05160.1	KAO1	c93443_g1_i3	2e-30	ga	#N/A	#N/A	-1.15121	#N/A	#N/A	C81E8_MEDTR
AT1G05160.1	KAO1	c80869_g4_i1	3e-87	ga	-2.31635	#N/A	-4.37106	1.59029	#N/A	ABAH4_ARATH
AT1G05160.1	KAO1	c80869_g4_i2	3e-78	ga	-2.45678	#N/A	-4.16003	2.08509	#N/A	ABAH4_ARATH
AT1G05160.1	KAO1	c83078_g3_i3	1e-22	ga	#N/A	#N/A	-1.59143	#N/A	#N/A	C7A52_PANGI
AT1G05160.1	KAO1	c92839_g2_i1	1e-55	ga	#N/A	#N/A	-1.33534	#N/A	#N/A	C72B1_PINTA
AT1G05160.1	KAO1	c92839_g2_i5	1e-55	ga	-1.37274	#N/A	-2.12979	1.19388	#N/A	C72B1_PINTA
AT1G05160.1	KAO1	c92839_g2_i3	1e-55	ga	#N/A	#N/A	-2.11997	1.54313	#N/A	C72B1_PINTA
AT1G05160.1	KAO1	c88313_g1_i1	1e-82	ga	#N/A	#N/A	#N/A	#N/A	#N/A	ABAH1_ARATH
AT1G05160.1	KAO1	c84791_g2_i1	5e-21	ga	#N/A	#N/A	-2.01743	#N/A	#N/A	C82A3_SOYBN
AT1G05160.1	KAO1	c95990_g2_i2	3e-20	ga	#N/A	#N/A	-1.32396	1.531	#N/A	C76B6_CATRO
AT1G05160.1	KAO1	c88930_g1_i1	1e-21	ga	#N/A	#N/A	#N/A	#N/A	#N/A	C76BA_SWEMU
AT1G05160.1	KAO1	c94863_g6_i2	3e-21	ga	#N/A	#N/A	-1.45516	#N/A	#N/A	C81E8_MEDTR
AT1G05160.1	KAO1	c97219_g3_i1	2e-25	ga	#N/A	#N/A	#N/A	#N/A	#N/A	.
AT1G05160.1	KAO1	c86096_g1_i1	4e-65	ga	#N/A	#N/A	#N/A	#N/A	#N/A	C90D1_ARATH
AT1G05160.1	KAO1	c95161_g2_i3	2e-53	ga	#N/A	#N/A	#N/A	#N/A	#N/A	C90B1_ARATH
AT1G05160.1	KAO1	c86276_g1_i1	1e-57	ga	#N/A	#N/A	1.47845	#N/A	#N/A	C7A52_PANGI
AT1G05160.1	KAO1	c88211_g1_i1	2e-44	ga	#N/A	#N/A	-1.94105	#N/A	#N/A	C7A52_PANGI
AT1G05160.1	KAO1	c95161_g2_i2	1e-64	ga	#N/A	#N/A	#N/A	#N/A	#N/A	C90B1_ARATH
AT1G05160.1	KAO1	c78695_g1_i1	2e-56	ga	#N/A	#N/A	-1.48375	#N/A	#N/A	C16B1_PICSI
AT1G05160.1	KAO1	c88211_g1_i3	1e-23	ga	#N/A	#N/A	#N/A	#N/A	#N/A	C7A52_PANGI
AT1G05160.1	KAO1	c83349_g3_i1	1e-20	ga	#N/A	#N/A	#N/A	#N/A	#N/A	C76B6_CATRO
AT1G05160.1	KAO1	c73677_g3_i1	5e-35	ga	-4.94213	#N/A	#N/A	#N/A	#N/A	C7A52_PANGI
AT1G05800.1	DGL	c95787_g1_i1	1e-53	ja	#N/A	#N/A	1.33196	#N/A	#N/A	PLA14_ARATH
AT1G05800.1	DGL	c74712_g1_i1	3e-92	ja	#N/A	#N/A	#N/A	#N/A	#N/A	PLA16_ARATH
AT1G05800.1	DGL	c94886_g1_i1	1e-55	ja	#N/A	#N/A	#N/A	#N/A	#N/A	DSEL_ARATH
AT1G05800.1	DGL	c74712_g1_i2	4e-92	ja	#N/A	#N/A	#N/A	#N/A	#N/A	PLA15_ARATH
AT1G05800.1	DGL	c94886_g1_i2	8e-56	ja	#N/A	#N/A	#N/A	#N/A	#N/A	DSEL_ARATH
AT1G06290.1	ATACX3	c88130_g1_i1	0	ja	#N/A	#N/A	#N/A	#N/A	#N/A	ACOX3_ARATH
AT1G06290.1	ATACX3	c88130_g1_i2	0	ja	#N/A	#N/A	#N/A	#N/A	#N/A	ACOX3_ARATH
AT1G06290.1	ATACX3	c85057_g1_i1	5e-69	ja	#N/A	#N/A	#N/A	#N/A	#N/A	ACOX1_ARATH
AT1G08980.1	ATAMI1	c89856_g5_i2	2e-83	aux	#N/A	#N/A	#N/A	#N/A	#N/A	AMI1_ARATH
AT1G08980.1	ATAMI1	c89856_g5_i2	2e-59	aux	#N/A	#N/A	#N/A	#N/A	#N/A	AMI1_ARATH
AT1G15550.1	GA4	c89942_g2_i1	2e-50	ga	-1.37274	-0.858829	#N/A	#N/A	#N/A	SRG1_ARATH
AT1G15550.1	GA4	c88302_g1_i1	5e-31	ga	#N/A	-0.857375	#N/A	#N/A	#N/A	DAO_ORYSJ
AT1G15550.1	GA4	c84297_g1_i1	1e-41	ga	#N/A	-0.634481	#N/A	#N/A	#N/A	LDOX_PETHY
AT1G15550.1	GA4	c98315_g1_i1	7e-39	ga	#N/A	-0.61741	#N/A	#N/A	#N/A	FLS_CITUN
AT1G15550.1	GA4	c86920_g1_i1	1e-42	ga	#N/A	-0.606873	0.644949	#N/A	#N/A	FL3H_PETHY
AT1G15550.1	GA4	c94454_g1_i1	1e-43	ga	#N/A	0.714084	-1.44568	#N/A	#N/A	FL3H_PETCR
AT1G15550.1	GA4	c83411_g2_i1	1e-44	ga	#N/A	0.723514	-0.990043	#N/A	#N/A	DIOX1_PAPSO
AT1G15550.1	GA4	c89719_g1_i2	9e-33	ga	#N/A	0.884648	-2.42158	#N/A	#N/A	ACCH1_ARATH
AT1G15550.1	GA4	c93744_g2_i2	4e-42	ga	#N/A	1.91919	#N/A	#N/A	#N/A	FL3H_PETCR
AT1G15550.1	GA4	c77450_g1_i1	3e-30	ga	#N/A	#N/A	#N/A	#N/A	#N/A	ACCH1_ARATH
AT1G15550.1	GA4	c91238_g2_i4	9e-33	ga	#N/A	#N/A	-2.19527	#N/A	#N/A	SRG1_ARATH
AT1G15550.1	GA4	c91238_g2_i1	8e-49	ga	#N/A	#N/A	-2.7558	#N/A	#N/A	SRG1_ARATH
AT1G15550.1	GA4	c91238_g2_i2	8e-49	ga	#N/A	#N/A	-3.3674	#N/A	#N/A	SRG1_ARATH
AT1G15550.1	GA4	c92135_g1_i1	2e-29	ga	#N/A	#N/A	-1.85113	#N/A	#N/A	ACCO1_ORYSI
AT1G15550.1	GA4	c92135_g1_i1	2e-29	ga	#N/A	#N/A	-1.85113	#N/A	#N/A	ACCO1_ORYSI
AT1G15550.1	GA4	c92741_g1_i2	4e-35	ga	#N/A	#N/A	#N/A	#N/A	#N/A	.
AT1G15550.1	GA4	c89719_g1_i1	1e-30	ga	#N/A	#N/A	-3.92187	#N/A	#N/A	ACCH1_ARATH
AT1G15550.1	GA4	c76762_g2_i1	1e-27	ga	#N/A	#N/A	#N/A	#N/A	#N/A	ACH10_ARATH
AT1G15550.1	GA4	c97723_g4_i2	2e-36	ga	#N/A	#N/A	-2.61018	#N/A	#N/A	NCS1_COPJA
AT1G15550.1	GA4	c97723_g4_i4	3e-39	ga	#N/A	#N/A	-2.50155	#N/A	#N/A	SRG1_ARATH
AT1G15550.1	GA4	c97723_g4_i3	1e-52	ga	#N/A	#N/A	-2.67671	#N/A	#N/A	SRG1_ARATH
AT1G15550.1	GA4	c93875_g1_i4	4e-40	ga	#N/A	#N/A	-0.807154	#N/A	#N/A	DIOX3_PAPSO
AT1G15550.1	GA4	c54669_g1_i1	9e-20	ga	#N/A	#N/A	-2.08203	#N/A	#N/A	F6H1_ARATH
AT1G15550.1	GA4	c89534_g1_i1	1e-23	ga	#N/A	#N/A	-2.81224	#N/A	#N/A	ACH11_ARATH
AT1G15550.1	GA4	c89534_g1_i2	3e-31	ga	#N/A	#N/A	-3.07496	#N/A	#N/A	ACCH1_ARATH
AT1G15550.1	GA4	c81615_g1_i2	5e-46	ga	-2.13252	#N/A	-3.01101	2.15659	#N/A	HY6H_HYONI
AT1G15550.1	GA4	c63621_g1_i1	2e-32	ga	#N/A	#N/A	#N/A	#N/A	#N/A	ACCO5_ARATH
AT1G15550.1	GA4	c95603_g2_i3	4e-33	ga	#N/A	#N/A	-1.35726	#N/A	#N/A	DV4H_CATRO
AT1G15550.1	GA4	c85645_g3_i2	2e-41	ga	#N/A	#N/A	-1.04881	#N/A	#N/A	G2OX1_PEA
AT1G15550.1	GA4	c87621_g2_i1	4e-42	ga	#N/A	#N/A	2.904	#N/A	#N/A	GAOX1_ARATH
AT1G15550.1	GA4	c100315_g1_i1	4e-24	ga	#N/A	#N/A	-1.36183	#N/A	#N/A	ACCH1_ARATH
AT1G15550.1	GA4	c79738_g3_i1	3e-41	ga	#N/A	#N/A	-3.7059	#N/A	#N/A	SRG1_ARATH
AT1G15550.1	GA4	c93994_g2_i1	2e-30	ga	#N/A	#N/A	-2.70474	#N/A	#N/A	SRG1_ARATH
AT1G15550.1	GA4	c89257_g5_i2	1e-48	ga	#N/A	#N/A	-0.777524	#N/A	#N/A	DIOX2_PAPSO
AT1G15550.1	GA4	c90371_g4_i6	3e-30	ga	#N/A	#N/A	#N/A	#N/A	#N/A	HY6H_HYONI
AT1G15550.1	GA4	c89257_g5_i3	6e-49	ga	#N/A	#N/A	#N/A	#N/A	#N/A	DIOX2_PAPSO
AT1G15550.1	GA4	c33588_g2_i1	4e-30	ga	#N/A	#N/A	#N/A	#N/A	#N/A	DIOX3_PAPSO
AT1G15550.1	GA4	c87736_g1_i1	2e-49	ga	-1.82976	#N/A	#N/A	1.8565	#N/A	LDOX_MALDO
AT1G15550.1	GA4	c83619_g1_i1	6e-36	ga	#N/A	#N/A	#N/A	#N/A	#N/A	ACCO_ACTDE
AT1G15550.1	GA4	c88923_g4_i4	2e-32	ga	#N/A	#N/A	-1.02486	#N/A	#N/A	ACCH1_ARATH
AT1G15550.1	GA4	c74491_g1_i1	1e-35	ga	#N/A	#N/A	#N/A	#N/A	#N/A	ACCO1_PETHY
AT1G15550.1	GA4	c96128_g1_i2	8e-28	ga	#N/A	#N/A	#N/A	#N/A	#N/A	FL3H_PETCR
AT1G15550.1	GA4	c97891_g1_i4	3e-23	ga	#N/A	#N/A	-1.67496	#N/A	#N/A	HY6H_HYONI
AT1G15550.1	GA4	c92062_g3_i2	5e-49	ga	#N/A	#N/A	#N/A	#N/A	#N/A	FL3H_PETCR
AT1G15550.1	GA4	c33588_g2_i2	4e-27	ga	#N/A	#N/A	#N/A	#N/A	#N/A	DIOX3_PAPSO
AT1G15550.1	GA4	c92062_g3_i1	2e-49	ga	#N/A	#N/A	-1.34624	#N/A	#N/A	FL3H_PETCR
AT1G15550.1	GA4	c88923_g4_i1	1e-32	ga	#N/A	#N/A	#N/A	1.01857	#N/A	ACCH1_ARATH
AT1G15550.1	GA4	c93875_g1_i2	7e-40	ga	#N/A	#N/A	-0.85735	#N/A	#N/A	DIOX3_PAPSO
AT1G15550.1	GA4	c97891_g1_i10	4e-20	ga	#N/A	#N/A	-2.78949	#N/A	#N/A	HY6H_HYONI
AT1G15550.1	GA4	c97891_g1_i9	2e-23	ga	#N/A	#N/A	-2.61594	#N/A	#N/A	IDS3_HORVU
AT1G15550.1	GA4	c93875_g1_i7	2e-20	ga	#N/A	#N/A	#N/A	#N/A	#N/A	IDS3_HORVU
AT1G15550.1	GA4	c93875_g1_i3	3e-40	ga	#N/A	#N/A	-0.84896	#N/A	#N/A	DIOX3_PAPSO
AT1G15550.1	GA4	c97891_g1_i5	6e-38	ga	#N/A	#N/A	-6.43596	#N/A	#N/A	HY6H_HYONI
AT1G15550.1	GA4	c99527_g5_i1	5e-25	ga	-1.42845	#N/A	-1.65154	#N/A	#N/A	ACCH7_ARATH
AT1G15550.1	GA4	c93875_g1_i9	8e-33	ga	#N/A	#N/A	1.13512	#N/A	#N/A	FLS_PETHY
AT1G15550.1	GA4	c88923_g4_i3	2e-22	ga	#N/A	#N/A	-2.11733	#N/A	#N/A	ACCH1_ARATH
AT1G15550.1	GA4	c78919_g1_i1	3e-47	ga	#N/A	#N/A	-0.654587	#N/A	#N/A	SRG1_ARATH
AT1G15550.1	GA4	c95603_g2_i1	9e-26	ga	#N/A	#N/A	#N/A	#N/A	#N/A	DV4H_CATRO
AT1G15550.1	GA4	c78333_g2_i1	5e-24	ga	#N/A	#N/A	#N/A	#N/A	#N/A	G2OX1_PEA
AT1G15550.1	GA4	c99527_g6_i1	3e-32	ga	#N/A	#N/A	#N/A	#N/A	#N/A	ACCH1_ARATH
AT1G15550.1	GA4	c97891_g1_i7	3e-38	ga	#N/A	#N/A	-3.89559	#N/A	#N/A	HY6H_HYONI
AT1G15550.1	GA4	c97891_g1_i2	2e-23	ga	#N/A	#N/A	-3.7357	#N/A	#N/A	HY6H_HYONI
AT1G15550.1	GA4	c97891_g1_i6	2e-35	ga	#N/A	#N/A	-3.1144	#N/A	#N/A	HY6H_HYONI
AT1G15550.1	GA4	c93875_g1_i5	7e-40	ga	#N/A	#N/A	#N/A	#N/A	#N/A	DIOX3_PAPSO
AT1G15550.1	GA4	c98315_g1_i2	7e-39	ga	#N/A	#N/A	#N/A	#N/A	#N/A	FLS_CITUN
AT1G15550.1	GA4	c96066_g1_i1	3e-27	ga	#N/A	#N/A	-0.899246	#N/A	#N/A	DAO_ORYSJ
AT1G15550.1	GA4	c53720_g2_i1	1e-31	ga	#N/A	#N/A	#N/A	#N/A	#N/A	.
AT1G15550.1	GA4	c78420_g1_i1	2e-35	ga	#N/A	#N/A	#N/A	#N/A	#N/A	F6H1_ARATH
AT1G15550.1	GA4	c78420_g1_i2	2e-44	ga	#N/A	#N/A	#N/A	#N/A	#N/A	F6H1_ARATH
AT1G16540.1	SIR3	c89752_g1_i1	2e-30	aba	#N/A	#N/A	-1.23141	0.874774	#N/A	MARC2_MOUSE
AT1G17060.1	CHI2	c93255_g4_i3	8e-68	BR	#N/A	#N/A	#N/A	#N/A	#N/A	C7A29_PANGI
AT1G17060.1	CHI2	c93255_g4_i1	2e-79	BR	1.12705	#N/A	#N/A	#N/A	#N/A	C7A29_PANGI
AT1G17060.1	CHI2	c93255_g4_i2	3e-78	BR	#N/A	#N/A	#N/A	#N/A	#N/A	C7A29_PANGI
AT1G17060.1	CHI2	c97437_g3_i2	3e-30	BR	#N/A	#N/A	#N/A	#N/A	#N/A	C7A22_PANGI
AT1G17060.1	CHI2	c72397_g2_i1	5e-32	BR	#N/A	#N/A	#N/A	#N/A	#N/A	C7A22_PANGI
AT1G17060.1	CHI2	c93255_g4_i5	2e-83	BR	-1.62601	#N/A	-2.13347	#N/A	#N/A	C7A29_PANGI
AT1G17060.1	CHI2	c93255_g4_i4	8e-74	BR	#N/A	#N/A	-1.82069	#N/A	#N/A	C7A29_PANGI
AT1G17060.1	CHI2	c84209_g2_i1	4e-20	BR	#N/A	#N/A	#N/A	#N/A	#N/A	C7351_ARATH
AT1G17060.1	CHI2	c54735_g3_i1	1e-57	BR	-1.56047	#N/A	-1.44385	#N/A	#N/A	C72A1_CATRO
AT1G17060.1	CHI2	c87825_g1_i1	2e-44	BR	#N/A	#N/A	1.79799	#N/A	#N/A	C734A_ARATH
AT1G17060.1	CHI2	c84209_g1_i1	8e-25	BR	#N/A	#N/A	#N/A	#N/A	#N/A	C7351_ARATH
AT1G17060.1	CHI2	c94538_g1_i2	1e-74	BR	#N/A	#N/A	-0.955649	#N/A	#N/A	C7A29_PANGI
AT1G17060.1	CHI2	c94538_g1_i1	2e-50	BR	#N/A	#N/A	-0.958356	#N/A	#N/A	C7A15_ARATH
AT1G17060.1	CHI2	c94538_g1_i1	2e-50	BR	#N/A	#N/A	-0.958356	#N/A	#N/A	C7A15_ARATH
AT1G17060.1	CHI2	c97437_g3_i1	8e-23	BR	#N/A	#N/A	-1.18595	#N/A	#N/A	C7A22_PANGI
AT1G17060.1	CHI2	c97437_g3_i1	8e-23	BR	#N/A	#N/A	-1.18595	#N/A	#N/A	C7A22_PANGI
AT1G17060.1	CHI2	c92095_g2_i1	2e-22	BR	#N/A	#N/A	#N/A	#N/A	#N/A	C7351_ARATH
AT1G19640.1	JMT	c97521_g2_i1	4e-99	ja	-3.54244	-1.37862	#N/A	1.30531	#N/A	.
AT1G19640.1	JMT	c86299_g1_i1	2e-42	ja	#N/A	-1.16712	1.48483	#N/A	#N/A	IAMT1_ARATH
AT1G19640.1	JMT	c86299_g1_i1	2e-42	ja	#N/A	-1.16712	1.48483	#N/A	#N/A	IAMT1_ARATH
AT1G19640.1	JMT	c78739_g1_i1	3e-78	ja	#N/A	#N/A	-1.22511	#N/A	#N/A	SAMT_CLABR
AT1G19640.1	JMT	c85946_g1_i2	2e-33	ja	#N/A	#N/A	-0.899253	#N/A	#N/A	MT810_ARATH
AT1G19640.1	JMT	c85946_g1_i1	3e-39	ja	#N/A	#N/A	-1.71679	#N/A	#N/A	MT878_ARATH
AT1G19640.1	JMT	c69440_g1_i1	5e-31	ja	#N/A	#N/A	#N/A	#N/A	#N/A	MT799_ARATH
AT1G19640.1	JMT	c69440_g1_i1	5e-31	ja	#N/A	#N/A	#N/A	#N/A	#N/A	MT799_ARATH
AT1G20510.1	OPCL1	c93801_g2_i1	2e-105	ja	#N/A	#N/A	1.16141	#N/A	#N/A	4CL2_SOYBN
AT1G20510.1	OPCL1	c93100_g4_i4	6e-40	ja	#N/A	#N/A	2.64223	#N/A	#N/A	AAE6_ARATH
AT1G20510.1	OPCL1	c98993_g2_i2	3e-47	ja	#N/A	#N/A	#N/A	#N/A	#N/A	AAE5_ARATH
AT1G20510.1	OPCL1	c72977_g1_i1	6e-51	ja	#N/A	#N/A	-1.9345	#N/A	#N/A	4CLL7_ARATH
AT1G20510.1	OPCL1	c97211_g2_i1	0	ja	#N/A	#N/A	#N/A	#N/A	#N/A	4CLL5_ARATH
AT1G20510.1	OPCL1	c95032_g1_i4	3e-150	ja	#N/A	#N/A	#N/A	#N/A	#N/A	4CLL7_ARATH
AT1G20510.1	OPCL1	c95032_g1_i2	3e-131	ja	#N/A	#N/A	#N/A	#N/A	#N/A	KCS6_ARATH
AT1G20510.1	OPCL1	c98402_g2_i1	9e-50	ja	1.68686	#N/A	1.19299	#N/A	#N/A	4CLLA_ARATH
AT1G20510.1	OPCL1	c98402_g2_i3	2e-50	ja	1.7305	#N/A	1.21504	#N/A	#N/A	4CLLA_ARATH
AT1G20510.1	OPCL1	c93368_g2_i1	3e-103	ja	#N/A	#N/A	0.835836	#N/A	#N/A	.
AT1G20510.1	OPCL1	c93887_g2_i1	5e-162	ja	#N/A	#N/A	#N/A	#N/A	#N/A	4CLL9_ARATH
AT1G20510.1	OPCL1	c98402_g2_i2	2e-50	ja	1.43561	#N/A	#N/A	#N/A	#N/A	4CLLA_ARATH
AT1G20510.1	OPCL1	c93484_g2_i3	2e-32	ja	#N/A	#N/A	1.18014	-0.425587	#N/A	AAE13_ARATH
AT1G20510.1	OPCL1	c93484_g2_i7	3e-32	ja	#N/A	#N/A	1.17449	#N/A	#N/A	AAE13_ARATH
AT1G20510.1	OPCL1	c93484_g2_i1	3e-33	ja	#N/A	#N/A	0.773824	#N/A	#N/A	AAE13_ARATH
AT1G20510.1	OPCL1	c93484_g2_i5	3e-32	ja	#N/A	#N/A	1.08033	#N/A	#N/A	AAE13_ARATH
AT1G20510.1	OPCL1	c93484_g2_i8	3e-32	ja	#N/A	#N/A	0.853731	#N/A	#N/A	AAE13_ARATH
AT1G20510.1	OPCL1	c93484_g2_i4	8e-33	ja	#N/A	#N/A	1.04589	#N/A	#N/A	AAE13_ARATH
AT1G21430.1	YUC11	c83588_g1_i1	3e-111	aux	#N/A	#N/A	1.74556	#N/A	#N/A	.
AT1G21430.1	YUC11	c82097_g1_i1	1e-116	aux	#N/A	#N/A	1.4413	#N/A	#N/A	YUC2_ARATH
AT1G22400.1	UGT85A1	c85921_g3_i2	1e-49	cytok	1.34332	-0.675812	#N/A	#N/A	#N/A	UGT1_GARJA
AT1G22400.1	UGT85A1	c88310_g1_i1	5e-105	cytok	#N/A	-0.630107	#N/A	#N/A	#N/A	UGT8_CATRO
AT1G22400.1	UGT85A1	c95919_g2_i1	1e-51	cytok	#N/A	-0.605459	#N/A	#N/A	#N/A	UGT1_GARJA
AT1G22400.1	UGT85A1	c83295_g4_i1	3e-36	cytok	#N/A	#N/A	#N/A	#N/A	#N/A	UGT2_GARJA
AT1G22400.1	UGT85A1	c90644_g3_i9	2e-24	cytok	#N/A	#N/A	1.47119	#N/A	2.21353	KGLT_PETHY
AT1G22400.1	UGT85A1	c90644_g3_i6	2e-25	cytok	#N/A	#N/A	#N/A	#N/A	#N/A	KGLT_PETHY
AT1G22400.1	UGT85A1	c90644_g3_i5	2e-24	cytok	#N/A	#N/A	#N/A	#N/A	#N/A	KGLT_PETHY
AT1G22400.1	UGT85A1	c90644_g3_i8	3e-25	cytok	#N/A	#N/A	1.80253	#N/A	#N/A	KGLT_PETHY
AT1G22400.1	UGT85A1	c86370_g7_i2	1e-40	cytok	#N/A	#N/A	2.39112	#N/A	#N/A	KGLT_PETHY
AT1G22400.1	UGT85A1	c90644_g3_i1	6e-25	cytok	#N/A	#N/A	#N/A	#N/A	#N/A	KGLT_PETHY
AT1G22400.1	UGT85A1	c90644_g3_i2	2e-24	cytok	#N/A	#N/A	1.68514	#N/A	#N/A	KGLT_PETHY
AT1G22400.1	UGT85A1	c93604_g2_i1	3e-108	cytok	#N/A	#N/A	#N/A	#N/A	#N/A	U85A2_ARATH
AT1G22400.1	UGT85A1	c85921_g3_i1	7e-23	cytok	#N/A	#N/A	#N/A	#N/A	#N/A	UGT1_GARJA
AT1G22400.1	UGT85A1	c98138_g1_i1	4e-75	cytok	#N/A	#N/A	#N/A	#N/A	#N/A	U83A1_ARATH
AT1G22400.1	UGT85A1	c94776_g2_i3	2e-25	cytok	#N/A	#N/A	#N/A	#N/A	#N/A	SCGT_TOBAC
AT1G22400.1	UGT85A1	c100175_g4_i1	2e-140	cytok	#N/A	#N/A	#N/A	#N/A	#N/A	UGT6_CATRO
AT1G22400.1	UGT85A1	c95919_g2_i2	5e-34	cytok	#N/A	#N/A	#N/A	#N/A	#N/A	UGT1_GARJA
AT1G22400.1	UGT85A1	c99081_g2_i2	1e-94	cytok	#N/A	#N/A	#N/A	#N/A	#N/A	UGT8_CATRO
AT1G22400.1	UGT85A1	c97016_g1_i4	6e-81	cytok	#N/A	#N/A	-1.63756	#N/A	#N/A	UGT8_CATRO
AT1G22400.1	UGT85A1	c99081_g2_i7	5e-96	cytok	#N/A	#N/A	#N/A	#N/A	#N/A	UGT8_CATRO
AT1G22400.1	UGT85A1	c99081_g2_i5	2e-34	cytok	#N/A	#N/A	#N/A	#N/A	#N/A	UGT8_CATRO
AT1G22400.1	UGT85A1	c99081_g2_i5	1e-26	cytok	#N/A	#N/A	#N/A	#N/A	#N/A	UGT8_CATRO
AT1G22400.1	UGT85A1	c95512_g2_i3	1e-21	cytok	#N/A	#N/A	#N/A	#N/A	#N/A	UGT8_CATRO
AT1G22400.1	UGT85A1	c96045_g2_i1	3e-32	cytok	#N/A	#N/A	#N/A	#N/A	#N/A	UFOG5_MANES
AT1G22400.1	UGT85A1	c98889_g4_i2	1e-61	cytok	-1.44689	#N/A	-0.819271	#N/A	#N/A	UGT2_GARJA
AT1G22400.1	UGT85A1	c96045_g2_i4	3e-44	cytok	-1.83683	#N/A	#N/A	#N/A	#N/A	UFOG5_MANES
AT1G22400.1	UGT85A1	c88918_g1_i2	5e-57	cytok	#N/A	#N/A	-1.75579	#N/A	#N/A	U73C3_ARATH
AT1G22400.1	UGT85A1	c96045_g2_i3	3e-32	cytok	#N/A	#N/A	#N/A	#N/A	#N/A	UFOG5_MANES
AT1G22400.1	UGT85A1	c88918_g1_i1	3e-57	cytok	#N/A	#N/A	-1.9955	#N/A	#N/A	U73C3_ARATH
AT1G22400.1	UGT85A1	c98889_g4_i4	7e-68	cytok	-2.18799	#N/A	#N/A	#N/A	#N/A	UGT2_GARJA
AT1G22400.1	UGT85A1	c89032_g1_i2	0	cytok	#N/A	#N/A	#N/A	#N/A	#N/A	UGT2_GARJA
AT1G22400.1	UGT85A1	c89032_g1_i3	6e-103	cytok	#N/A	#N/A	#N/A	#N/A	#N/A	UGT2_GARJA
AT1G22400.1	UGT85A1	c95498_g2_i1	1e-35	cytok	-3.17399	#N/A	-2.37677	#N/A	#N/A	ZOG_PHALU
AT1G22400.1	UGT85A1	c92804_g2_i1	5e-40	cytok	#N/A	#N/A	-1.78966	#N/A	#N/A	U90A1_ARATH
AT1G22400.1	UGT85A1	c76678_g1_i1	6e-50	cytok	-3.08754	#N/A	#N/A	#N/A	#N/A	UFOG5_MANES
AT1G22400.1	UGT85A1	c91303_g1_i1	3e-36	cytok	#N/A	#N/A	#N/A	#N/A	#N/A	TOC34_PEA
AT1G22400.1	UGT85A1	c96306_g2_i1	4e-50	cytok	#N/A	#N/A	-2.36983	#N/A	#N/A	HQGT_RAUSE
AT1G22400.1	UGT85A1	c100097_g1_i1	8e-42	cytok	#N/A	#N/A	#N/A	#N/A	#N/A	U88A1_ARATH
AT1G22400.1	UGT85A1	c97251_g3_i2	7e-25	cytok	#N/A	#N/A	#N/A	#N/A	#N/A	URT1_FRAAN
AT1G22400.1	UGT85A1	c83283_g1_i1	2e-45	cytok	#N/A	#N/A	1.60411	#N/A	#N/A	HQGT_RAUSE
AT1G22400.1	UGT85A1	c100151_g2_i4	0	cytok	#N/A	#N/A	#N/A	#N/A	#N/A	UGT2_GARJA
AT1G22400.1	UGT85A1	c85605_g2_i1	2e-136	cytok	#N/A	#N/A	0.717603	#N/A	#N/A	UGT2_GARJA
AT1G22400.1	UGT85A1	c96636_g1_i1	2e-23	cytok	#N/A	#N/A	#N/A	#N/A	#N/A	UGT9_GARJA
AT1G22400.1	UGT85A1	c98152_g1_i1	1e-21	cytok	#N/A	#N/A	#N/A	#N/A	#N/A	UFOG2_MANES
AT1G22400.1	UGT85A1	c86717_g2_i1	3e-25	cytok	#N/A	#N/A	#N/A	#N/A	#N/A	U89B1_ARATH
AT1G22400.1	UGT85A1	c86717_g2_i1	3e-25	cytok	#N/A	#N/A	#N/A	#N/A	#N/A	U89B1_ARATH
AT1G22400.1	UGT85A1	c67958_g1_i1	3e-36	cytok	-1.69575	#N/A	#N/A	#N/A	#N/A	UGT1_GARJA
AT1G22400.1	UGT85A1	c99363_g3_i1	5e-48	cytok	#N/A	#N/A	1.04789	#N/A	#N/A	U76F1_ARATH
AT1G22400.1	UGT85A1	c98889_g4_i5	1e-67	cytok	#N/A	#N/A	#N/A	#N/A	#N/A	UGT2_GARJA
AT1G22400.1	UGT85A1	c98152_g1_i2	2e-39	cytok	#N/A	#N/A	#N/A	#N/A	#N/A	UFOG3_FRAAN
AT1G22400.1	UGT85A1	c86717_g2_i2	1e-29	cytok	#N/A	#N/A	#N/A	#N/A	#N/A	U89B1_ARATH
AT1G22400.1	UGT85A1	c98710_g6_i1	2e-49	cytok	0.996783	#N/A	#N/A	#N/A	#N/A	U73C3_ARATH
AT1G22400.1	UGT85A1	c82895_g1_i2	4e-26	cytok	#N/A	#N/A	1.39143	#N/A	#N/A	U73C7_ARATH
AT1G22400.1	UGT85A1	c93404_g2_i1	2e-42	cytok	#N/A	#N/A	1.69488	#N/A	#N/A	ANGLT_ROSHC
AT1G22400.1	UGT85A1	c93331_g1_i1	7e-56	cytok	#N/A	#N/A	-0.901809	#N/A	#N/A	U74F2_ARATH
AT1G22400.1	UGT85A1	c93331_g1_i1	7e-56	cytok	#N/A	#N/A	-0.901809	#N/A	#N/A	U74F2_ARATH
AT1G22400.1	UGT85A1	c96784_g2_i1	1e-44	cytok	#N/A	#N/A	#N/A	#N/A	#N/A	HQGT_RAUSE
AT1G22400.1	UGT85A1	c82895_g1_i4	2e-25	cytok	#N/A	#N/A	1.58594	#N/A	#N/A	U92A1_ARATH
AT1G22400.1	UGT85A1	c86248_g2_i1	0	cytok	-1.17023	#N/A	-1.54123	#N/A	#N/A	UGT2_GARJA
AT1G22400.1	UGT85A1	c82895_g1_i3	5e-26	cytok	#N/A	#N/A	1.54891	#N/A	#N/A	.
AT1G22400.1	UGT85A1	c94906_g2_i3	6e-44	cytok	#N/A	#N/A	2.2588	#N/A	#N/A	U89B1_ARATH
AT1G22400.1	UGT85A1	c95536_g1_i1	4e-53	cytok	#N/A	#N/A	1.26469	#N/A	#N/A	.
AT1G22400.1	UGT85A1	c99584_g2_i2	2e-34	cytok	#N/A	#N/A	#N/A	#N/A	#N/A	ZOG_PHALU
AT1G22400.1	UGT85A1	c94906_g2_i2	5e-44	cytok	#N/A	#N/A	2.02716	#N/A	#N/A	U89B1_ARATH
AT1G22400.1	UGT85A1	c84603_g1_i1	1e-85	cytok	#N/A	#N/A	-0.711265	#N/A	#N/A	UGT8_CATRO
AT1G22400.1	UGT85A1	c82621_g5_i1	1e-36	cytok	#N/A	#N/A	#N/A	#N/A	#N/A	UGT1_GARJA
AT1G22400.1	UGT85A1	c96316_g6_i2	3e-23	cytok	#N/A	#N/A	1.36784	#N/A	#N/A	U87A2_ARATH
AT1G22400.1	UGT85A1	c94906_g2_i4	2e-43	cytok	#N/A	#N/A	2.91662	#N/A	#N/A	U89B1_ARATH
AT1G22400.1	UGT85A1	c60681_g1_i1	1e-101	cytok	#N/A	#N/A	-2.01956	#N/A	#N/A	UGT2_GARJA
AT1G22400.1	UGT85A1	c99584_g2_i3	5e-34	cytok	#N/A	#N/A	#N/A	0.690227	#N/A	ZOG_PHALU
AT1G22400.1	UGT85A1	c90488_g3_i1	6e-58	cytok	#N/A	#N/A	#N/A	#N/A	#N/A	U84B1_ARATH
AT1G22400.1	UGT85A1	c81192_g1_i1	1e-65	cytok	#N/A	#N/A	#N/A	#N/A	#N/A	UGT2_GARJA
AT1G22400.1	UGT85A1	c95848_g2_i1	2e-42	cytok	#N/A	#N/A	1.38394	#N/A	#N/A	UGT1_GARJA
AT1G22400.1	UGT85A1	c90776_g2_i2	2e-25	cytok	-1.87228	#N/A	-3.64156	#N/A	#N/A	UGT1_GARJA
AT1G22400.1	UGT85A1	c91813_g4_i7	6e-32	cytok	#N/A	#N/A	-1.12959	#N/A	#N/A	UGT9_GARJA
AT1G22400.1	UGT85A1	c83058_g8_i1	1e-174	cytok	#N/A	#N/A	-0.9795	#N/A	#N/A	UGT2_GARJA
AT1G22400.1	UGT85A1	c86248_g2_i4	3e-95	cytok	#N/A	#N/A	-2.86541	1.16697	#N/A	UGT2_GARJA
AT1G22400.1	UGT85A1	c81192_g1_i2	1e-54	cytok	#N/A	#N/A	#N/A	#N/A	#N/A	.
AT1G22400.1	UGT85A1	c85921_g4_i1	5e-35	cytok	#N/A	#N/A	#N/A	#N/A	#N/A	UGT1_GARJA
AT1G22400.1	UGT85A1	c95848_g1_i1	4e-44	cytok	#N/A	#N/A	-1.18819	#N/A	#N/A	UGT1_GARJA
AT1G22400.1	UGT85A1	c91813_g4_i4	6e-31	cytok	#N/A	#N/A	-1.09308	#N/A	#N/A	UGT9_GARJA
AT1G22400.1	UGT85A1	c91813_g4_i6	8e-31	cytok	#N/A	#N/A	-1.14894	#N/A	#N/A	UGT9_GARJA
AT1G22400.1	UGT85A1	c84603_g1_i2	4e-91	cytok	#N/A	#N/A	-0.912886	#N/A	#N/A	UGT8_CATRO
AT1G22400.1	UGT85A1	c84603_g1_i4	2e-89	cytok	#N/A	#N/A	-1.17317	#N/A	#N/A	UGT8_CATRO
AT1G22400.1	UGT85A1	c99081_g2_i1	6e-71	cytok	#N/A	#N/A	#N/A	#N/A	#N/A	UGT8_CATRO
AT1G22400.1	UGT85A1	c99584_g2_i1	2e-27	cytok	#N/A	#N/A	-1.99769	#N/A	#N/A	ZOG_PHALU
AT1G22400.1	UGT85A1	c47784_g1_i1	9e-55	cytok	#N/A	#N/A	-2.75068	#N/A	#N/A	U74E2_ARATH
AT1G22400.1	UGT85A1	c86248_g2_i2	3e-80	cytok	-1.46726	#N/A	-1.52288	1.15125	#N/A	UGT2_GARJA
AT1G22400.1	UGT85A1	c80505_g1_i1	3e-21	cytok	#N/A	#N/A	#N/A	#N/A	#N/A	.
AT1G22400.1	UGT85A1	c95512_g2_i1	1e-21	cytok	#N/A	#N/A	#N/A	#N/A	#N/A	UGT8_CATRO
AT1G22400.1	UGT85A1	c83295_g3_i1	8e-52	cytok	#N/A	#N/A	#N/A	#N/A	#N/A	U85A1_ARATH
AT1G22400.1	UGT85A1	c83740_g2_i2	9e-56	cytok	#N/A	#N/A	#N/A	#N/A	#N/A	UGT2_GARJA
AT1G22400.1	UGT85A1	c98889_g4_i1	2e-48	cytok	#N/A	#N/A	#N/A	#N/A	#N/A	UGT6_CATRO
AT1G22400.1	UGT85A1	c81348_g1_i1	0	cytok	1.0617	#N/A	#N/A	#N/A	#N/A	UGT2_GARJA
AT1G22400.1	UGT85A1	c99081_g2_i6	1e-25	cytok	#N/A	#N/A	#N/A	#N/A	#N/A	UGT8_CATRO
AT1G22400.1	UGT85A1	c89032_g1_i4	3e-70	cytok	#N/A	#N/A	#N/A	#N/A	#N/A	UGT2_GARJA
AT1G22400.1	UGT85A1	c89032_g1_i1	2e-70	cytok	#N/A	#N/A	#N/A	#N/A	#N/A	.
AT1G22400.1	UGT85A1	c94425_g4_i2	1e-53	cytok	#N/A	#N/A	-4.12931	#N/A	#N/A	U73C3_ARATH
AT1G22400.1	UGT85A1	c92804_g2_i2	2e-38	cytok	#N/A	#N/A	#N/A	0.939132	#N/A	U90A1_ARATH
AT1G23320.1	TAR1	c85711_g2_i4	9e-91	aux	#N/A	#N/A	#N/A	#N/A	#N/A	TAR3_ARATH
AT1G23320.1	TAR1	c85711_g2_i1	2e-91	aux	#N/A	#N/A	#N/A	#N/A	#N/A	TAR4_ARATH
AT1G23320.1	TAR1	c92104_g4_i1	2e-78	aux	1.13415	#N/A	#N/A	#N/A	#N/A	TAR4_ARATH
AT1G25410.1	ATIPT6	c67387_g1_i1	2e-50	cytok	#N/A	#N/A	-5.40974	#N/A	#N/A	IPT5_ARATH
AT1G25410.1	ATIPT6	c44289_g1_i1	2e-28	cytok	#N/A	#N/A	#N/A	#N/A	#N/A	IPT_HUMLU
AT1G27450.3	APT1	c82929_g1_i1	2e-78	cytok	#N/A	-1.3493	#N/A	#N/A	#N/A	APT5_ARATH
AT1G27450.3	APT1	c82929_g1_i2	1e-79	cytok	#N/A	#N/A	#N/A	#N/A	#N/A	APT5_ARATH
AT1G27450.3	APT1	c91258_g2_i1	2e-78	cytok	#N/A	#N/A	1.51764	#N/A	#N/A	APT5_ARATH
AT1G27450.3	APT1	c91258_g2_i3	1e-79	cytok	#N/A	#N/A	#N/A	#N/A	#N/A	APT5_ARATH
AT1G27450.3	APT1	c91258_g2_i2	2e-80	cytok	#N/A	#N/A	0.780927	#N/A	#N/A	APT5_ARATH
AT1G27450.3	APT1	c91258_g2_i4	1e-72	cytok	#N/A	#N/A	#N/A	#N/A	#N/A	APT5_ARATH
AT1G27450.3	APT1	c91258_g2_i8	5e-74	cytok	#N/A	#N/A	#N/A	#N/A	#N/A	APT5_ARATH
AT1G27450.3	APT1	c84888_g1_i2	6e-85	cytok	#N/A	#N/A	#N/A	#N/A	#N/A	APT3_ARATH
AT1G27450.3	APT1	c84888_g1_i3	1e-31	cytok	#N/A	#N/A	#N/A	#N/A	#N/A	.
AT1G27450.3	APT1	c91258_g2_i7	6e-81	cytok	#N/A	#N/A	0.920811	#N/A	#N/A	APT5_ARATH
AT1G30040.1	ATGA2OX2	c89942_g2_i1	3e-40	ga	-1.37274	-0.858829	#N/A	#N/A	#N/A	SRG1_ARATH
AT1G30040.1	ATGA2OX2	c84297_g1_i1	1e-24	ga	#N/A	-0.634481	#N/A	#N/A	#N/A	LDOX_PETHY
AT1G30040.1	ATGA2OX2	c98315_g1_i1	1e-32	ga	#N/A	-0.61741	#N/A	#N/A	#N/A	FLS_CITUN
AT1G30040.1	ATGA2OX2	c86920_g1_i1	7e-28	ga	#N/A	-0.606873	0.644949	#N/A	#N/A	FL3H_PETHY
AT1G30040.1	ATGA2OX2	c94454_g1_i1	1e-38	ga	#N/A	0.714084	-1.44568	#N/A	#N/A	FL3H_PETCR
AT1G30040.1	ATGA2OX2	c83411_g2_i1	3e-42	ga	#N/A	0.723514	-0.990043	#N/A	#N/A	DIOX1_PAPSO
AT1G30040.1	ATGA2OX2	c89719_g1_i2	3e-27	ga	#N/A	0.884648	-2.42158	#N/A	#N/A	ACCH1_ARATH
AT1G30040.1	ATGA2OX2	c93744_g2_i2	1e-37	ga	#N/A	1.91919	#N/A	#N/A	#N/A	FL3H_PETCR
AT1G30040.1	ATGA2OX2	c77450_g1_i1	3e-20	ga	#N/A	#N/A	#N/A	#N/A	#N/A	ACCH1_ARATH
AT1G30040.1	ATGA2OX2	c91238_g2_i4	3e-26	ga	#N/A	#N/A	-2.19527	#N/A	#N/A	SRG1_ARATH
AT1G30040.1	ATGA2OX2	c91238_g2_i1	9e-39	ga	#N/A	#N/A	-2.7558	#N/A	#N/A	SRG1_ARATH
AT1G30040.1	ATGA2OX2	c91238_g2_i2	9e-39	ga	#N/A	#N/A	-3.3674	#N/A	#N/A	SRG1_ARATH
AT1G30040.1	ATGA2OX2	c92741_g1_i2	2e-30	ga	#N/A	#N/A	#N/A	#N/A	#N/A	.
AT1G30040.1	ATGA2OX2	c89719_g1_i1	2e-25	ga	#N/A	#N/A	-3.92187	#N/A	#N/A	ACCH1_ARATH
AT1G30040.1	ATGA2OX2	c97723_g4_i2	4e-24	ga	#N/A	#N/A	-2.61018	#N/A	#N/A	NCS1_COPJA
AT1G30040.1	ATGA2OX2	c97723_g4_i4	4e-27	ga	#N/A	#N/A	-2.50155	#N/A	#N/A	SRG1_ARATH
AT1G30040.1	ATGA2OX2	c97723_g4_i3	5e-34	ga	#N/A	#N/A	-2.67671	#N/A	#N/A	SRG1_ARATH
AT1G30040.1	ATGA2OX2	c93875_g1_i4	2e-32	ga	#N/A	#N/A	-0.807154	#N/A	#N/A	DIOX3_PAPSO
AT1G30040.1	ATGA2OX2	c89534_g1_i1	2e-21	ga	#N/A	#N/A	-2.81224	#N/A	#N/A	ACH11_ARATH
AT1G30040.1	ATGA2OX2	c89534_g1_i2	2e-25	ga	#N/A	#N/A	-3.07496	#N/A	#N/A	ACCH1_ARATH
AT1G30040.1	ATGA2OX2	c81615_g1_i2	1e-36	ga	-2.13252	#N/A	-3.01101	2.15659	#N/A	HY6H_HYONI
AT1G30040.1	ATGA2OX2	c63621_g1_i1	4e-30	ga	#N/A	#N/A	#N/A	#N/A	#N/A	ACCO5_ARATH
AT1G30040.1	ATGA2OX2	c95603_g2_i3	2e-22	ga	#N/A	#N/A	-1.35726	#N/A	#N/A	DV4H_CATRO
AT1G30040.1	ATGA2OX2	c85645_g3_i2	2e-130	ga	#N/A	#N/A	-1.04881	#N/A	#N/A	G2OX1_PEA
AT1G30040.1	ATGA2OX2	c87621_g2_i1	1e-33	ga	#N/A	#N/A	2.904	#N/A	#N/A	GAOX1_ARATH
AT1G30040.1	ATGA2OX2	c79738_g3_i1	5e-26	ga	#N/A	#N/A	-3.7059	#N/A	#N/A	SRG1_ARATH
AT1G30040.1	ATGA2OX2	c93994_g2_i1	4e-20	ga	#N/A	#N/A	-2.70474	#N/A	#N/A	SRG1_ARATH
AT1G30040.1	ATGA2OX2	c89257_g5_i2	5e-27	ga	#N/A	#N/A	-0.777524	#N/A	#N/A	DIOX2_PAPSO
AT1G30040.1	ATGA2OX2	c90371_g4_i6	2e-22	ga	#N/A	#N/A	#N/A	#N/A	#N/A	HY6H_HYONI
AT1G30040.1	ATGA2OX2	c89257_g5_i3	3e-27	ga	#N/A	#N/A	#N/A	#N/A	#N/A	DIOX2_PAPSO
AT1G30040.1	ATGA2OX2	c87736_g1_i1	2e-35	ga	-1.82976	#N/A	#N/A	1.8565	#N/A	LDOX_MALDO
AT1G30040.1	ATGA2OX2	c83619_g1_i1	6e-27	ga	#N/A	#N/A	#N/A	#N/A	#N/A	ACCO_ACTDE
AT1G30040.1	ATGA2OX2	c88923_g4_i4	2e-27	ga	#N/A	#N/A	-1.02486	#N/A	#N/A	ACCH1_ARATH
AT1G30040.1	ATGA2OX2	c74491_g1_i1	4e-26	ga	#N/A	#N/A	#N/A	#N/A	#N/A	ACCO1_PETHY
AT1G30040.1	ATGA2OX2	c92062_g3_i2	3e-37	ga	#N/A	#N/A	#N/A	#N/A	#N/A	FL3H_PETCR
AT1G30040.1	ATGA2OX2	c92062_g3_i1	2e-37	ga	#N/A	#N/A	-1.34624	#N/A	#N/A	FL3H_PETCR
AT1G30040.1	ATGA2OX2	c88923_g4_i1	1e-27	ga	#N/A	#N/A	#N/A	1.01857	#N/A	ACCH1_ARATH
AT1G30040.1	ATGA2OX2	c93875_g1_i2	2e-32	ga	#N/A	#N/A	-0.85735	#N/A	#N/A	DIOX3_PAPSO
AT1G30040.1	ATGA2OX2	c97891_g1_i9	2e-20	ga	#N/A	#N/A	-2.61594	#N/A	#N/A	IDS3_HORVU
AT1G30040.1	ATGA2OX2	c93875_g1_i3	4e-32	ga	#N/A	#N/A	-0.84896	#N/A	#N/A	DIOX3_PAPSO
AT1G30040.1	ATGA2OX2	c97891_g1_i5	2e-27	ga	#N/A	#N/A	-6.43596	#N/A	#N/A	HY6H_HYONI
AT1G30040.1	ATGA2OX2	c99527_g5_i1	4e-23	ga	-1.42845	#N/A	-1.65154	#N/A	#N/A	ACCH7_ARATH
AT1G30040.1	ATGA2OX2	c93875_g1_i9	2e-26	ga	#N/A	#N/A	1.13512	#N/A	#N/A	FLS_PETHY
AT1G30040.1	ATGA2OX2	c78919_g1_i1	2e-32	ga	#N/A	#N/A	-0.654587	#N/A	#N/A	SRG1_ARATH
AT1G30040.1	ATGA2OX2	c78333_g2_i1	2e-88	ga	#N/A	#N/A	#N/A	#N/A	#N/A	G2OX1_PEA
AT1G30040.1	ATGA2OX2	c99527_g6_i1	2e-23	ga	#N/A	#N/A	#N/A	#N/A	#N/A	ACCH1_ARATH
AT1G30040.1	ATGA2OX2	c97891_g1_i7	1e-29	ga	#N/A	#N/A	-3.89559	#N/A	#N/A	HY6H_HYONI
AT1G30040.1	ATGA2OX2	c97891_g1_i6	6e-25	ga	#N/A	#N/A	-3.1144	#N/A	#N/A	HY6H_HYONI
AT1G30040.1	ATGA2OX2	c93875_g1_i5	4e-32	ga	#N/A	#N/A	#N/A	#N/A	#N/A	DIOX3_PAPSO
AT1G30040.1	ATGA2OX2	c98315_g1_i2	1e-32	ga	#N/A	#N/A	#N/A	#N/A	#N/A	FLS_CITUN
AT1G30040.1	ATGA2OX2	c96066_g1_i1	3e-24	ga	#N/A	#N/A	-0.899246	#N/A	#N/A	DAO_ORYSJ
AT1G30040.1	ATGA2OX2	c78333_g1_i1	3e-42	ga	#N/A	#N/A	#N/A	#N/A	#N/A	.
AT1G30040.1	ATGA2OX2	c78420_g1_i1	3e-29	ga	#N/A	#N/A	#N/A	#N/A	#N/A	F6H1_ARATH
AT1G30040.1	ATGA2OX2	c78420_g1_i2	7e-36	ga	#N/A	#N/A	#N/A	#N/A	#N/A	F6H1_ARATH
AT1G30100.1	NCED5	c78341_g3_i1	3e-86	aba	-2.32463	#N/A	#N/A	#N/A	#N/A	NCED1_PHAVU
AT1G30100.1	NCED5	c99178_g3_i1	0	aba	#N/A	#N/A	2.78431	#N/A	#N/A	NCED1_PHAVU
AT1G30100.1	NCED5	c78341_g2_i1	3e-93	aba	-2.69421	#N/A	#N/A	#N/A	#N/A	NCED1_PHAVU
AT1G30100.1	NCED5	c93622_g2_i1	0	aba	#N/A	#N/A	#N/A	#N/A	#N/A	NCED1_PHAVU
AT1G34040.1	nosymbolavailable	c85711_g2_i4	3e-149	aux	#N/A	#N/A	#N/A	#N/A	#N/A	TAR3_ARATH
AT1G34040.1	nosymbolavailable	c85711_g2_i1	5e-169	aux	#N/A	#N/A	#N/A	#N/A	#N/A	TAR4_ARATH
AT1G34040.1	nosymbolavailable	c92104_g4_i1	1e-166	aux	1.13415	#N/A	#N/A	#N/A	#N/A	TAR4_ARATH
AT1G34060.1	nosymbolavailable	c85711_g2_i4	1e-140	aux	#N/A	#N/A	#N/A	#N/A	#N/A	TAR3_ARATH
AT1G34060.1	nosymbolavailable	c85711_g2_i1	1e-162	aux	#N/A	#N/A	#N/A	#N/A	#N/A	TAR4_ARATH
AT1G34060.1	nosymbolavailable	c92104_g4_i1	7e-166	aux	1.13415	#N/A	#N/A	#N/A	#N/A	TAR4_ARATH
AT1G44090.1	GA20OX5	c89942_g2_i1	6e-42	ga	-1.37274	-0.858829	#N/A	#N/A	#N/A	SRG1_ARATH
AT1G44090.1	GA20OX5	c84297_g1_i1	1e-34	ga	#N/A	-0.634481	#N/A	#N/A	#N/A	LDOX_PETHY
AT1G44090.1	GA20OX5	c98315_g1_i1	1e-33	ga	#N/A	-0.61741	#N/A	#N/A	#N/A	FLS_CITUN
AT1G44090.1	GA20OX5	c86920_g1_i1	4e-33	ga	#N/A	-0.606873	0.644949	#N/A	#N/A	FL3H_PETHY
AT1G44090.1	GA20OX5	c94454_g1_i1	1e-39	ga	#N/A	0.714084	-1.44568	#N/A	#N/A	FL3H_PETCR
AT1G44090.1	GA20OX5	c83411_g2_i1	2e-42	ga	#N/A	0.723514	-0.990043	#N/A	#N/A	DIOX1_PAPSO
AT1G44090.1	GA20OX5	c89719_g1_i2	2e-23	ga	#N/A	0.884648	-2.42158	#N/A	#N/A	ACCH1_ARATH
AT1G44090.1	GA20OX5	c93744_g2_i2	7e-39	ga	#N/A	1.91919	#N/A	#N/A	#N/A	FL3H_PETCR
AT1G44090.1	GA20OX5	c77450_g1_i1	1e-26	ga	#N/A	#N/A	#N/A	#N/A	#N/A	ACCH1_ARATH
AT1G44090.1	GA20OX5	c91238_g2_i4	2e-29	ga	#N/A	#N/A	-2.19527	#N/A	#N/A	SRG1_ARATH
AT1G44090.1	GA20OX5	c91238_g2_i1	2e-41	ga	#N/A	#N/A	-2.7558	#N/A	#N/A	SRG1_ARATH
AT1G44090.1	GA20OX5	c91238_g2_i2	2e-41	ga	#N/A	#N/A	-3.3674	#N/A	#N/A	SRG1_ARATH
AT1G44090.1	GA20OX5	c92741_g1_i2	5e-24	ga	#N/A	#N/A	#N/A	#N/A	#N/A	.
AT1G44090.1	GA20OX5	c89719_g1_i1	7e-24	ga	#N/A	#N/A	-3.92187	#N/A	#N/A	ACCH1_ARATH
AT1G44090.1	GA20OX5	c76762_g2_i1	1e-22	ga	#N/A	#N/A	#N/A	#N/A	#N/A	ACH10_ARATH
AT1G44090.1	GA20OX5	c97723_g4_i2	1e-31	ga	#N/A	#N/A	-2.61018	#N/A	#N/A	NCS1_COPJA
AT1G44090.1	GA20OX5	c97723_g4_i4	6e-39	ga	#N/A	#N/A	-2.50155	#N/A	#N/A	SRG1_ARATH
AT1G44090.1	GA20OX5	c97723_g4_i3	6e-45	ga	#N/A	#N/A	-2.67671	#N/A	#N/A	SRG1_ARATH
AT1G44090.1	GA20OX5	c93875_g1_i4	2e-38	ga	#N/A	#N/A	-0.807154	#N/A	#N/A	DIOX3_PAPSO
AT1G44090.1	GA20OX5	c89534_g1_i2	1e-24	ga	#N/A	#N/A	-3.07496	#N/A	#N/A	ACCH1_ARATH
AT1G44090.1	GA20OX5	c81615_g1_i2	2e-49	ga	-2.13252	#N/A	-3.01101	2.15659	#N/A	HY6H_HYONI
AT1G44090.1	GA20OX5	c63621_g1_i1	2e-29	ga	#N/A	#N/A	#N/A	#N/A	#N/A	ACCO5_ARATH
AT1G44090.1	GA20OX5	c95603_g2_i3	3e-25	ga	#N/A	#N/A	-1.35726	#N/A	#N/A	DV4H_CATRO
AT1G44090.1	GA20OX5	c85645_g3_i2	7e-35	ga	#N/A	#N/A	-1.04881	#N/A	#N/A	G2OX1_PEA
AT1G44090.1	GA20OX5	c87621_g2_i1	2e-108	ga	#N/A	#N/A	2.904	#N/A	#N/A	GAOX1_ARATH
AT1G44090.1	GA20OX5	c79738_g3_i1	9e-38	ga	#N/A	#N/A	-3.7059	#N/A	#N/A	SRG1_ARATH
AT1G44090.1	GA20OX5	c93994_g2_i1	3e-28	ga	#N/A	#N/A	-2.70474	#N/A	#N/A	SRG1_ARATH
AT1G44090.1	GA20OX5	c89257_g5_i2	6e-36	ga	#N/A	#N/A	-0.777524	#N/A	#N/A	DIOX2_PAPSO
AT1G44090.1	GA20OX5	c90371_g4_i6	1e-24	ga	#N/A	#N/A	#N/A	#N/A	#N/A	HY6H_HYONI
AT1G44090.1	GA20OX5	c89257_g5_i3	4e-36	ga	#N/A	#N/A	#N/A	#N/A	#N/A	DIOX2_PAPSO
AT1G44090.1	GA20OX5	c33588_g2_i1	9e-29	ga	#N/A	#N/A	#N/A	#N/A	#N/A	DIOX3_PAPSO
AT1G44090.1	GA20OX5	c87736_g1_i1	1e-41	ga	-1.82976	#N/A	#N/A	1.8565	#N/A	LDOX_MALDO
AT1G44090.1	GA20OX5	c83619_g1_i1	4e-29	ga	#N/A	#N/A	#N/A	#N/A	#N/A	ACCO_ACTDE
AT1G44090.1	GA20OX5	c88923_g4_i4	2e-25	ga	#N/A	#N/A	-1.02486	#N/A	#N/A	ACCH1_ARATH
AT1G44090.1	GA20OX5	c74491_g1_i1	1e-27	ga	#N/A	#N/A	#N/A	#N/A	#N/A	ACCO1_PETHY
AT1G44090.1	GA20OX5	c96128_g1_i2	2e-22	ga	#N/A	#N/A	#N/A	#N/A	#N/A	FL3H_PETCR
AT1G44090.1	GA20OX5	c92062_g3_i2	7e-45	ga	#N/A	#N/A	#N/A	#N/A	#N/A	FL3H_PETCR
AT1G44090.1	GA20OX5	c33588_g2_i2	4e-26	ga	#N/A	#N/A	#N/A	#N/A	#N/A	DIOX3_PAPSO
AT1G44090.1	GA20OX5	c92062_g3_i1	4e-45	ga	#N/A	#N/A	-1.34624	#N/A	#N/A	FL3H_PETCR
AT1G44090.1	GA20OX5	c88923_g4_i1	3e-26	ga	#N/A	#N/A	#N/A	1.01857	#N/A	ACCH1_ARATH
AT1G44090.1	GA20OX5	c93875_g1_i2	2e-38	ga	#N/A	#N/A	-0.85735	#N/A	#N/A	DIOX3_PAPSO
AT1G44090.1	GA20OX5	c93875_g1_i3	1e-40	ga	#N/A	#N/A	-0.84896	#N/A	#N/A	DIOX3_PAPSO
AT1G44090.1	GA20OX5	c97891_g1_i5	2e-23	ga	#N/A	#N/A	-6.43596	#N/A	#N/A	HY6H_HYONI
AT1G44090.1	GA20OX5	c99527_g5_i1	2e-24	ga	-1.42845	#N/A	-1.65154	#N/A	#N/A	ACCH7_ARATH
AT1G44090.1	GA20OX5	c93875_g1_i9	2e-25	ga	#N/A	#N/A	1.13512	#N/A	#N/A	FLS_PETHY
AT1G44090.1	GA20OX5	c78919_g1_i1	2e-34	ga	#N/A	#N/A	-0.654587	#N/A	#N/A	SRG1_ARATH
AT1G44090.1	GA20OX5	c95603_g2_i1	9e-21	ga	#N/A	#N/A	#N/A	#N/A	#N/A	DV4H_CATRO
AT1G44090.1	GA20OX5	c99527_g6_i1	1e-28	ga	#N/A	#N/A	#N/A	#N/A	#N/A	ACCH1_ARATH
AT1G44090.1	GA20OX5	c97891_g1_i7	1e-23	ga	#N/A	#N/A	-3.89559	#N/A	#N/A	HY6H_HYONI
AT1G44090.1	GA20OX5	c97891_g1_i2	8e-20	ga	#N/A	#N/A	-3.7357	#N/A	#N/A	HY6H_HYONI
AT1G44090.1	GA20OX5	c97891_g1_i6	5e-20	ga	#N/A	#N/A	-3.1144	#N/A	#N/A	HY6H_HYONI
AT1G44090.1	GA20OX5	c93875_g1_i5	1e-38	ga	#N/A	#N/A	#N/A	#N/A	#N/A	DIOX3_PAPSO
AT1G44090.1	GA20OX5	c98315_g1_i2	9e-34	ga	#N/A	#N/A	#N/A	#N/A	#N/A	FLS_CITUN
AT1G44090.1	GA20OX5	c96066_g1_i1	2e-21	ga	#N/A	#N/A	-0.899246	#N/A	#N/A	DAO_ORYSJ
AT1G44090.1	GA20OX5	c78420_g1_i1	1e-22	ga	#N/A	#N/A	#N/A	#N/A	#N/A	F6H1_ARATH
AT1G44090.1	GA20OX5	c78420_g1_i2	2e-28	ga	#N/A	#N/A	#N/A	#N/A	#N/A	F6H1_ARATH
AT1G44350.1	ILL6	c91787_g1_i1	3e-136	JA	#N/A	#N/A	-0.881896	#N/A	#N/A	ILL4_ARATH
AT1G44350.1	ILL6	c95692_g2_i3	3e-127	JA	#N/A	#N/A	-0.763849	#N/A	#N/A	ILL3_ARATH
AT1G44350.1	ILL6	c89900_g2_i1	2e-139	JA	-1.07333	#N/A	#N/A	1.07506	#N/A	ILL4_ARATH
AT1G44350.1	ILL6	c95692_g2_i2	2e-25	JA	#N/A	#N/A	#N/A	#N/A	#N/A	ILL5_ORYSJ
AT1G44350.1	ILL6	c91828_g2_i1	0	JA	#N/A	#N/A	#N/A	0.779236	#N/A	ILL6_ARATH
AT1G44350.1	ILL6	c95692_g2_i1	3e-27	JA	#N/A	#N/A	-0.905018	#N/A	#N/A	ILL5_ORYSJ
AT1G44350.1	ILL6	c82959_g1_i1	2e-150	JA	-2.06756	#N/A	1.48521	2.20383	#N/A	ILL4_ARATH
AT1G47990.1	ATGA2OX4	c89942_g2_i1	9e-30	ga	-1.37274	-0.858829	#N/A	#N/A	#N/A	SRG1_ARATH
AT1G47990.1	ATGA2OX4	c98315_g1_i1	8e-31	ga	#N/A	-0.61741	#N/A	#N/A	#N/A	FLS_CITUN
AT1G47990.1	ATGA2OX4	c86920_g1_i1	8e-29	ga	#N/A	-0.606873	0.644949	#N/A	#N/A	FL3H_PETHY
AT1G47990.1	ATGA2OX4	c94454_g1_i1	2e-33	ga	#N/A	0.714084	-1.44568	#N/A	#N/A	FL3H_PETCR
AT1G47990.1	ATGA2OX4	c83411_g2_i1	1e-37	ga	#N/A	0.723514	-0.990043	#N/A	#N/A	DIOX1_PAPSO
AT1G47990.1	ATGA2OX4	c89719_g1_i2	7e-28	ga	#N/A	0.884648	-2.42158	#N/A	#N/A	ACCH1_ARATH
AT1G47990.1	ATGA2OX4	c93744_g2_i2	7e-32	ga	#N/A	1.91919	#N/A	#N/A	#N/A	FL3H_PETCR
AT1G47990.1	ATGA2OX4	c77450_g1_i1	3e-25	ga	#N/A	#N/A	#N/A	#N/A	#N/A	ACCH1_ARATH
AT1G47990.1	ATGA2OX4	c91238_g2_i4	1e-22	ga	#N/A	#N/A	-2.19527	#N/A	#N/A	SRG1_ARATH
AT1G47990.1	ATGA2OX4	c91238_g2_i1	7e-32	ga	#N/A	#N/A	-2.7558	#N/A	#N/A	SRG1_ARATH
AT1G47990.1	ATGA2OX4	c91238_g2_i2	8e-32	ga	#N/A	#N/A	-3.3674	#N/A	#N/A	SRG1_ARATH
AT1G47990.1	ATGA2OX4	c92741_g1_i2	2e-25	ga	#N/A	#N/A	#N/A	#N/A	#N/A	.
AT1G47990.1	ATGA2OX4	c89719_g1_i1	6e-26	ga	#N/A	#N/A	-3.92187	#N/A	#N/A	ACCH1_ARATH
AT1G47990.1	ATGA2OX4	c97723_g4_i2	8e-27	ga	#N/A	#N/A	-2.61018	#N/A	#N/A	NCS1_COPJA
AT1G47990.1	ATGA2OX4	c97723_g4_i4	4e-25	ga	#N/A	#N/A	-2.50155	#N/A	#N/A	SRG1_ARATH
AT1G47990.1	ATGA2OX4	c97723_g4_i3	3e-34	ga	#N/A	#N/A	-2.67671	#N/A	#N/A	SRG1_ARATH
AT1G47990.1	ATGA2OX4	c93875_g1_i4	2e-33	ga	#N/A	#N/A	-0.807154	#N/A	#N/A	DIOX3_PAPSO
AT1G47990.1	ATGA2OX4	c89534_g1_i2	5e-23	ga	#N/A	#N/A	-3.07496	#N/A	#N/A	ACCH1_ARATH
AT1G47990.1	ATGA2OX4	c81615_g1_i2	1e-30	ga	-2.13252	#N/A	-3.01101	2.15659	#N/A	HY6H_HYONI
AT1G47990.1	ATGA2OX4	c63621_g1_i1	4e-28	ga	#N/A	#N/A	#N/A	#N/A	#N/A	ACCO5_ARATH
AT1G47990.1	ATGA2OX4	c95603_g2_i3	3e-21	ga	#N/A	#N/A	-1.35726	#N/A	#N/A	DV4H_CATRO
AT1G47990.1	ATGA2OX4	c85645_g3_i2	8e-89	ga	#N/A	#N/A	-1.04881	#N/A	#N/A	G2OX1_PEA
AT1G47990.1	ATGA2OX4	c87621_g2_i1	2e-28	ga	#N/A	#N/A	2.904	#N/A	#N/A	GAOX1_ARATH
AT1G47990.1	ATGA2OX4	c79738_g3_i1	2e-20	ga	#N/A	#N/A	-3.7059	#N/A	#N/A	SRG1_ARATH
AT1G47990.1	ATGA2OX4	c89257_g5_i2	2e-25	ga	#N/A	#N/A	-0.777524	#N/A	#N/A	DIOX2_PAPSO
AT1G47990.1	ATGA2OX4	c90371_g4_i6	3e-24	ga	#N/A	#N/A	#N/A	#N/A	#N/A	HY6H_HYONI
AT1G47990.1	ATGA2OX4	c89257_g5_i3	1e-25	ga	#N/A	#N/A	#N/A	#N/A	#N/A	DIOX2_PAPSO
AT1G47990.1	ATGA2OX4	c33588_g2_i1	2e-21	ga	#N/A	#N/A	#N/A	#N/A	#N/A	DIOX3_PAPSO
AT1G47990.1	ATGA2OX4	c87736_g1_i1	2e-27	ga	-1.82976	#N/A	#N/A	1.8565	#N/A	LDOX_MALDO
AT1G47990.1	ATGA2OX4	c83619_g1_i1	5e-23	ga	#N/A	#N/A	#N/A	#N/A	#N/A	ACCO_ACTDE
AT1G47990.1	ATGA2OX4	c88923_g4_i4	1e-22	ga	#N/A	#N/A	-1.02486	#N/A	#N/A	ACCH1_ARATH
AT1G47990.1	ATGA2OX4	c92062_g3_i2	8e-38	ga	#N/A	#N/A	#N/A	#N/A	#N/A	FL3H_PETCR
AT1G47990.1	ATGA2OX4	c92062_g3_i1	6e-38	ga	#N/A	#N/A	-1.34624	#N/A	#N/A	FL3H_PETCR
AT1G47990.1	ATGA2OX4	c88923_g4_i1	3e-24	ga	#N/A	#N/A	#N/A	1.01857	#N/A	ACCH1_ARATH
AT1G47990.1	ATGA2OX4	c93875_g1_i2	4e-33	ga	#N/A	#N/A	-0.85735	#N/A	#N/A	DIOX3_PAPSO
AT1G47990.1	ATGA2OX4	c97891_g1_i9	1e-21	ga	#N/A	#N/A	-2.61594	#N/A	#N/A	IDS3_HORVU
AT1G47990.1	ATGA2OX4	c93875_g1_i3	5e-31	ga	#N/A	#N/A	-0.84896	#N/A	#N/A	DIOX3_PAPSO
AT1G47990.1	ATGA2OX4	c97891_g1_i5	2e-27	ga	#N/A	#N/A	-6.43596	#N/A	#N/A	HY6H_HYONI
AT1G47990.1	ATGA2OX4	c99527_g5_i1	8e-20	ga	-1.42845	#N/A	-1.65154	#N/A	#N/A	ACCH7_ARATH
AT1G47990.1	ATGA2OX4	c93875_g1_i9	3e-22	ga	#N/A	#N/A	1.13512	#N/A	#N/A	FLS_PETHY
AT1G47990.1	ATGA2OX4	c78919_g1_i1	6e-30	ga	#N/A	#N/A	-0.654587	#N/A	#N/A	SRG1_ARATH
AT1G47990.1	ATGA2OX4	c78333_g2_i1	2e-57	ga	#N/A	#N/A	#N/A	#N/A	#N/A	G2OX1_PEA
AT1G47990.1	ATGA2OX4	c97891_g1_i7	1e-28	ga	#N/A	#N/A	-3.89559	#N/A	#N/A	HY6H_HYONI
AT1G47990.1	ATGA2OX4	c97891_g1_i2	8e-20	ga	#N/A	#N/A	-3.7357	#N/A	#N/A	HY6H_HYONI
AT1G47990.1	ATGA2OX4	c97891_g1_i6	2e-25	ga	#N/A	#N/A	-3.1144	#N/A	#N/A	HY6H_HYONI
AT1G47990.1	ATGA2OX4	c93875_g1_i5	1e-30	ga	#N/A	#N/A	#N/A	#N/A	#N/A	DIOX3_PAPSO
AT1G47990.1	ATGA2OX4	c98315_g1_i2	7e-31	ga	#N/A	#N/A	#N/A	#N/A	#N/A	FLS_CITUN
AT1G47990.1	ATGA2OX4	c96066_g1_i1	2e-25	ga	#N/A	#N/A	-0.899246	#N/A	#N/A	DAO_ORYSJ
AT1G47990.1	ATGA2OX4	c78333_g1_i1	2e-24	ga	#N/A	#N/A	#N/A	#N/A	#N/A	.
AT1G47990.1	ATGA2OX4	c78420_g1_i1	9e-20	ga	#N/A	#N/A	#N/A	#N/A	#N/A	F6H1_ARATH
AT1G47990.1	ATGA2OX4	c78420_g1_i2	3e-26	ga	#N/A	#N/A	#N/A	#N/A	#N/A	F6H1_ARATH
AT1G48910.1	YUC10	c83588_g1_i1	5e-106	aux	#N/A	#N/A	1.74556	#N/A	#N/A	.
AT1G48910.1	YUC10	c82097_g1_i1	2e-114	aux	#N/A	#N/A	1.4413	#N/A	#N/A	YUC2_ARATH
AT1G50960.1	GA2OX7	c89942_g2_i1	1e-33	ga	-1.37274	-0.858829	#N/A	#N/A	#N/A	SRG1_ARATH
AT1G50960.1	GA2OX7	c84297_g1_i1	6e-22	ga	#N/A	-0.634481	#N/A	#N/A	#N/A	LDOX_PETHY
AT1G50960.1	GA2OX7	c86920_g1_i1	5e-24	ga	#N/A	-0.606873	0.644949	#N/A	#N/A	FL3H_PETHY
AT1G50960.1	GA2OX7	c94454_g1_i1	4e-33	ga	#N/A	0.714084	-1.44568	#N/A	#N/A	FL3H_PETCR
AT1G50960.1	GA2OX7	c83411_g2_i1	2e-37	ga	#N/A	0.723514	-0.990043	#N/A	#N/A	DIOX1_PAPSO
AT1G50960.1	GA2OX7	c89719_g1_i2	1e-31	ga	#N/A	0.884648	-2.42158	#N/A	#N/A	ACCH1_ARATH
AT1G50960.1	GA2OX7	c93744_g2_i2	2e-32	ga	#N/A	1.91919	#N/A	#N/A	#N/A	FL3H_PETCR
AT1G50960.1	GA2OX7	c77450_g1_i1	5e-33	ga	#N/A	#N/A	#N/A	#N/A	#N/A	ACCH1_ARATH
AT1G50960.1	GA2OX7	c91238_g2_i4	5e-25	ga	#N/A	#N/A	-2.19527	#N/A	#N/A	SRG1_ARATH
AT1G50960.1	GA2OX7	c91238_g2_i1	4e-37	ga	#N/A	#N/A	-2.7558	#N/A	#N/A	SRG1_ARATH
AT1G50960.1	GA2OX7	c91238_g2_i2	3e-37	ga	#N/A	#N/A	-3.3674	#N/A	#N/A	SRG1_ARATH
AT1G50960.1	GA2OX7	c92135_g1_i1	4e-22	ga	#N/A	#N/A	-1.85113	#N/A	#N/A	ACCO1_ORYSI
AT1G50960.1	GA2OX7	c92135_g1_i1	4e-22	ga	#N/A	#N/A	-1.85113	#N/A	#N/A	ACCO1_ORYSI
AT1G50960.1	GA2OX7	c92741_g1_i2	2e-23	ga	#N/A	#N/A	#N/A	#N/A	#N/A	.
AT1G50960.1	GA2OX7	c89719_g1_i1	1e-32	ga	#N/A	#N/A	-3.92187	#N/A	#N/A	ACCH1_ARATH
AT1G50960.1	GA2OX7	c76762_g2_i1	8e-29	ga	#N/A	#N/A	#N/A	#N/A	#N/A	ACH10_ARATH
AT1G50960.1	GA2OX7	c76762_g2_i1	8e-29	ga	#N/A	#N/A	#N/A	#N/A	#N/A	ACH10_ARATH
AT1G50960.1	GA2OX7	c97723_g4_i2	3e-26	ga	#N/A	#N/A	-2.61018	#N/A	#N/A	NCS1_COPJA
AT1G50960.1	GA2OX7	c97723_g4_i4	6e-29	ga	#N/A	#N/A	-2.50155	#N/A	#N/A	SRG1_ARATH
AT1G50960.1	GA2OX7	c97723_g4_i3	9e-35	ga	#N/A	#N/A	-2.67671	#N/A	#N/A	SRG1_ARATH
AT1G50960.1	GA2OX7	c93875_g1_i4	3e-32	ga	#N/A	#N/A	-0.807154	#N/A	#N/A	DIOX3_PAPSO
AT1G50960.1	GA2OX7	c89534_g1_i2	3e-30	ga	#N/A	#N/A	-3.07496	#N/A	#N/A	ACCH1_ARATH
AT1G50960.1	GA2OX7	c81615_g1_i2	3e-29	ga	-2.13252	#N/A	-3.01101	2.15659	#N/A	HY6H_HYONI
AT1G50960.1	GA2OX7	c63621_g1_i1	4e-24	ga	#N/A	#N/A	#N/A	#N/A	#N/A	ACCO5_ARATH
AT1G50960.1	GA2OX7	c95603_g2_i3	6e-24	ga	#N/A	#N/A	-1.35726	#N/A	#N/A	DV4H_CATRO
AT1G50960.1	GA2OX7	c85645_g3_i2	4e-29	ga	#N/A	#N/A	-1.04881	#N/A	#N/A	G2OX1_PEA
AT1G50960.1	GA2OX7	c87621_g2_i1	5e-33	ga	#N/A	#N/A	2.904	#N/A	#N/A	GAOX1_ARATH
AT1G50960.1	GA2OX7	c100315_g1_i1	7e-23	ga	#N/A	#N/A	-1.36183	#N/A	#N/A	ACCH1_ARATH
AT1G50960.1	GA2OX7	c79738_g3_i1	7e-27	ga	#N/A	#N/A	-3.7059	#N/A	#N/A	SRG1_ARATH
AT1G50960.1	GA2OX7	c93994_g2_i1	2e-20	ga	#N/A	#N/A	-2.70474	#N/A	#N/A	SRG1_ARATH
AT1G50960.1	GA2OX7	c89257_g5_i2	3e-21	ga	#N/A	#N/A	-0.777524	#N/A	#N/A	DIOX2_PAPSO
AT1G50960.1	GA2OX7	c90371_g4_i6	7e-21	ga	#N/A	#N/A	#N/A	#N/A	#N/A	HY6H_HYONI
AT1G50960.1	GA2OX7	c89257_g5_i3	2e-21	ga	#N/A	#N/A	#N/A	#N/A	#N/A	DIOX2_PAPSO
AT1G50960.1	GA2OX7	c33588_g2_i1	4e-23	ga	#N/A	#N/A	#N/A	#N/A	#N/A	DIOX3_PAPSO
AT1G50960.1	GA2OX7	c87736_g1_i1	2e-31	ga	-1.82976	#N/A	#N/A	1.8565	#N/A	LDOX_MALDO
AT1G50960.1	GA2OX7	c83619_g1_i1	1e-28	ga	#N/A	#N/A	#N/A	#N/A	#N/A	ACCO_ACTDE
AT1G50960.1	GA2OX7	c88923_g4_i4	6e-29	ga	#N/A	#N/A	-1.02486	#N/A	#N/A	ACCH1_ARATH
AT1G50960.1	GA2OX7	c74491_g1_i1	2e-27	ga	#N/A	#N/A	#N/A	#N/A	#N/A	ACCO1_PETHY
AT1G50960.1	GA2OX7	c92062_g3_i2	5e-31	ga	#N/A	#N/A	#N/A	#N/A	#N/A	FL3H_PETCR
AT1G50960.1	GA2OX7	c92062_g3_i1	4e-31	ga	#N/A	#N/A	-1.34624	#N/A	#N/A	FL3H_PETCR
AT1G50960.1	GA2OX7	c88923_g4_i1	2e-28	ga	#N/A	#N/A	#N/A	1.01857	#N/A	ACCH1_ARATH
AT1G50960.1	GA2OX7	c93875_g1_i2	1e-32	ga	#N/A	#N/A	-0.85735	#N/A	#N/A	DIOX3_PAPSO
AT1G50960.1	GA2OX7	c97891_g1_i9	2e-20	ga	#N/A	#N/A	-2.61594	#N/A	#N/A	IDS3_HORVU
AT1G50960.1	GA2OX7	c93875_g1_i3	6e-32	ga	#N/A	#N/A	-0.84896	#N/A	#N/A	DIOX3_PAPSO
AT1G50960.1	GA2OX7	c97891_g1_i5	1e-26	ga	#N/A	#N/A	-6.43596	#N/A	#N/A	HY6H_HYONI
AT1G50960.1	GA2OX7	c99527_g5_i1	2e-25	ga	-1.42845	#N/A	-1.65154	#N/A	#N/A	ACCH7_ARATH
AT1G50960.1	GA2OX7	c93875_g1_i9	3e-26	ga	#N/A	#N/A	1.13512	#N/A	#N/A	FLS_PETHY
AT1G50960.1	GA2OX7	c88923_g4_i3	3e-23	ga	#N/A	#N/A	-2.11733	#N/A	#N/A	ACCH1_ARATH
AT1G50960.1	GA2OX7	c78919_g1_i1	2e-35	ga	#N/A	#N/A	-0.654587	#N/A	#N/A	SRG1_ARATH
AT1G50960.1	GA2OX7	c95603_g2_i1	2e-20	ga	#N/A	#N/A	#N/A	#N/A	#N/A	DV4H_CATRO
AT1G50960.1	GA2OX7	c99527_g6_i1	4e-30	ga	#N/A	#N/A	#N/A	#N/A	#N/A	ACCH1_ARATH
AT1G50960.1	GA2OX7	c97891_g1_i7	3e-27	ga	#N/A	#N/A	-3.89559	#N/A	#N/A	HY6H_HYONI
AT1G50960.1	GA2OX7	c97891_g1_i6	1e-24	ga	#N/A	#N/A	-3.1144	#N/A	#N/A	HY6H_HYONI
AT1G50960.1	GA2OX7	c93875_g1_i5	2e-30	ga	#N/A	#N/A	#N/A	#N/A	#N/A	DIOX3_PAPSO
AT1G50960.1	GA2OX7	c96066_g1_i1	3e-20	ga	#N/A	#N/A	-0.899246	#N/A	#N/A	DAO_ORYSJ
AT1G50960.1	GA2OX7	c78420_g1_i1	2e-21	ga	#N/A	#N/A	#N/A	#N/A	#N/A	F6H1_ARATH
AT1G50960.1	GA2OX7	c78420_g1_i2	1e-24	ga	#N/A	#N/A	#N/A	#N/A	#N/A	F6H1_ARATH
AT1G51760.1	IAR3	c91787_g1_i1	0	JA	#N/A	#N/A	-0.881896	#N/A	#N/A	ILL4_ARATH
AT1G51760.1	IAR3	c95692_g2_i3	2e-134	JA	#N/A	#N/A	-0.763849	#N/A	#N/A	ILL3_ARATH
AT1G51760.1	IAR3	c89900_g2_i1	0	JA	-1.07333	#N/A	#N/A	1.07506	#N/A	ILL4_ARATH
AT1G51760.1	IAR3	c95692_g2_i2	8e-41	JA	#N/A	#N/A	#N/A	#N/A	#N/A	ILL5_ORYSJ
AT1G51760.1	IAR3	c91828_g2_i1	1e-135	JA	#N/A	#N/A	#N/A	0.779236	#N/A	ILL6_ARATH
AT1G51760.1	IAR3	c95692_g2_i1	3e-28	JA	#N/A	#N/A	-0.905018	#N/A	#N/A	ILL5_ORYSJ
AT1G51760.1	IAR3	c82959_g1_i1	6e-155	JA	-2.06756	#N/A	1.48521	2.20383	#N/A	ILL4_ARATH
AT1G52340.1	SRE1	c83336_g2_i1	2e-49	aba	#N/A	0.828462	#N/A	#N/A	#N/A	SDR2A_ARATH
AT1G52340.1	SRE1	c84480_g1_i1	2e-64	aba	#N/A	1.02769	#N/A	#N/A	#N/A	SILD_FORIN
AT1G52340.1	SRE1	c84480_g1_i2	4e-22	aba	2.29026	#N/A	#N/A	#N/A	#N/A	SILD_FORIN
AT1G52340.1	SRE1	c93700_g2_i4	2e-49	aba	#N/A	#N/A	#N/A	#N/A	#N/A	ISPD_MENPI
AT1G52340.1	SRE1	c93700_g2_i1	2e-49	aba	#N/A	#N/A	#N/A	#N/A	#N/A	ISPD_MENPI
AT1G52340.1	SRE1	c88376_g2_i1	1e-46	aba	#N/A	#N/A	#N/A	#N/A	#N/A	SDR3B_ARATH
AT1G52340.1	SRE1	c90009_g1_i2	4e-52	aba	#N/A	#N/A	1.40517	#N/A	#N/A	SILD_FORIN
AT1G52340.1	SRE1	c93700_g2_i2	1e-48	aba	#N/A	#N/A	1.53529	#N/A	#N/A	ISPD_MENPI
AT1G52340.1	SRE1	c87391_g3_i1	1e-119	aba	#N/A	#N/A	#N/A	#N/A	#N/A	ABA2_ARATH
AT1G52340.1	SRE1	c78449_g1_i1	9e-60	aba	#N/A	#N/A	-2.81215	#N/A	#N/A	SDR2A_ARATH
AT1G52400.1	BGL1	c96747_g5_i1	7e-146	aba	#N/A	-2.11909	#N/A	#N/A	#N/A	FURH_VIBFR
AT1G52400.1	BGL1	c80508_g1_i1	9e-134	aba	#N/A	-0.958771	1.77647	#N/A	#N/A	RG1_RAUSE
AT1G52400.1	BGL1	c80508_g1_i2	8e-138	aba	#N/A	-0.778875	#N/A	#N/A	#N/A	RG1_RAUSE
AT1G52400.1	BGL1	c95169_g3_i2	1e-105	aba	#N/A	#N/A	#N/A	#N/A	#N/A	BGL34_ORYSJ
AT1G52400.1	BGL1	c96747_g4_i1	7e-140	aba	#N/A	#N/A	#N/A	#N/A	#N/A	BGL12_ORYSJ
AT1G52400.1	BGL1	c89517_g2_i1	3e-23	aba	#N/A	#N/A	#N/A	#N/A	#N/A	SFR2_ORYSJ
AT1G52400.1	BGL1	c97435_g2_i3	3e-72	aba	#N/A	#N/A	#N/A	#N/A	#N/A	BGL18_ORYSJ
AT1G52400.1	BGL1	c97435_g2_i3	3e-72	aba	#N/A	#N/A	#N/A	#N/A	#N/A	BGL18_ORYSJ
AT1G52400.1	BGL1	c94804_g2_i2	6e-142	aba	#N/A	#N/A	-2.41731	#N/A	#N/A	BGL41_ARATH
AT1G52400.1	BGL1	c83995_g1_i5	3e-37	aba	#N/A	#N/A	#N/A	#N/A	#N/A	BGL18_ORYSJ
AT1G52400.1	BGL1	c94804_g2_i3	3e-95	aba	#N/A	#N/A	-2.12444	#N/A	#N/A	BGL41_ARATH
AT1G52400.1	BGL1	c62290_g1_i2	8e-48	aba	#N/A	#N/A	#N/A	#N/A	#N/A	BGLT_TRIRP
AT1G52400.1	BGL1	c97956_g2_i2	1e-102	aba	-3.26981	#N/A	-1.20765	#N/A	#N/A	BGL11_ARATH
AT1G52400.1	BGL1	c84540_g1_i1	6e-124	aba	#N/A	#N/A	#N/A	#N/A	#N/A	BGL44_ARATH
AT1G52400.1	BGL1	c91881_g1_i1	5e-89	aba	#N/A	#N/A	-1.6225	0.786119	#N/A	HIUH_SOYBN
AT1G52400.1	BGL1	c87087_g1_i1	2e-99	aba	#N/A	#N/A	#N/A	#N/A	#N/A	BGL17_ARATH
AT1G52400.1	BGL1	c84211_g1_i3	6e-75	aba	#N/A	#N/A	#N/A	#N/A	#N/A	BGL47_ARATH
AT1G52400.1	BGL1	c28480_g1_i1	4e-31	aba	#N/A	#N/A	-2.71233	#N/A	#N/A	BGL12_ORYSJ
AT1G52400.1	BGL1	c91881_g1_i2	7e-82	aba	#N/A	#N/A	#N/A	0.772448	#N/A	HIUH_SOYBN
AT1G52400.1	BGL1	c87087_g1_i2	5e-132	aba	#N/A	#N/A	#N/A	#N/A	#N/A	BGL17_ARATH
AT1G52400.1	BGL1	c84211_g1_i2	1e-107	aba	#N/A	#N/A	#N/A	#N/A	#N/A	BGL47_ARATH
AT1G52400.1	BGL1	c91881_g1_i3	1e-55	aba	#N/A	#N/A	-1.5446	0.708061	#N/A	AA7GT_DELGR
AT1G52400.1	BGL1	c91881_g1_i3	2e-21	aba	#N/A	#N/A	-1.5446	0.708061	#N/A	AA7GT_DELGR
AT1G52400.1	BGL1	c87087_g1_i6	5e-99	aba	#N/A	#N/A	#N/A	#N/A	#N/A	VICHY_VICSN
AT1G52400.1	BGL1	c87087_g1_i6	5e-99	aba	#N/A	#N/A	#N/A	#N/A	#N/A	VICHY_VICSN
AT1G52400.1	BGL1	c87087_g1_i4	2e-125	aba	#N/A	#N/A	#N/A	#N/A	#N/A	VICHY_VICSN
AT1G52400.1	BGL1	c87087_g1_i5	6e-111	aba	#N/A	#N/A	1.1069	#N/A	#N/A	VICHY_VICSN
AT1G60980.1	GA20OX4	c89942_g2_i1	2e-46	ga	-1.37274	-0.858829	#N/A	#N/A	#N/A	SRG1_ARATH
AT1G60980.1	GA20OX4	c84297_g1_i1	4e-40	ga	#N/A	-0.634481	#N/A	#N/A	#N/A	LDOX_PETHY
AT1G60980.1	GA20OX4	c98315_g1_i1	4e-38	ga	#N/A	-0.61741	#N/A	#N/A	#N/A	FLS_CITUN
AT1G60980.1	GA20OX4	c86920_g1_i1	5e-40	ga	#N/A	-0.606873	0.644949	#N/A	#N/A	FL3H_PETHY
AT1G60980.1	GA20OX4	c94454_g1_i1	2e-38	ga	#N/A	0.714084	-1.44568	#N/A	#N/A	FL3H_PETCR
AT1G60980.1	GA20OX4	c83411_g2_i1	4e-46	ga	#N/A	0.723514	-0.990043	#N/A	#N/A	DIOX1_PAPSO
AT1G60980.1	GA20OX4	c89719_g1_i2	5e-25	ga	#N/A	0.884648	-2.42158	#N/A	#N/A	ACCH1_ARATH
AT1G60980.1	GA20OX4	c93744_g2_i2	2e-38	ga	#N/A	1.91919	#N/A	#N/A	#N/A	FL3H_PETCR
AT1G60980.1	GA20OX4	c77450_g1_i1	2e-37	ga	#N/A	#N/A	#N/A	#N/A	#N/A	ACCH1_ARATH
AT1G60980.1	GA20OX4	c91238_g2_i4	2e-34	ga	#N/A	#N/A	-2.19527	#N/A	#N/A	SRG1_ARATH
AT1G60980.1	GA20OX4	c91238_g2_i1	6e-51	ga	#N/A	#N/A	-2.7558	#N/A	#N/A	SRG1_ARATH
AT1G60980.1	GA20OX4	c91238_g2_i2	1e-50	ga	#N/A	#N/A	-3.3674	#N/A	#N/A	SRG1_ARATH
AT1G60980.1	GA20OX4	c92741_g1_i2	4e-26	ga	#N/A	#N/A	#N/A	#N/A	#N/A	.
AT1G60980.1	GA20OX4	c89719_g1_i1	9e-26	ga	#N/A	#N/A	-3.92187	#N/A	#N/A	ACCH1_ARATH
AT1G60980.1	GA20OX4	c76762_g2_i1	3e-25	ga	#N/A	#N/A	#N/A	#N/A	#N/A	ACH10_ARATH
AT1G60980.1	GA20OX4	c97723_g4_i2	2e-36	ga	#N/A	#N/A	-2.61018	#N/A	#N/A	NCS1_COPJA
AT1G60980.1	GA20OX4	c97723_g4_i4	2e-40	ga	#N/A	#N/A	-2.50155	#N/A	#N/A	SRG1_ARATH
AT1G60980.1	GA20OX4	c97723_g4_i3	2e-48	ga	#N/A	#N/A	-2.67671	#N/A	#N/A	SRG1_ARATH
AT1G60980.1	GA20OX4	c93875_g1_i4	6e-37	ga	#N/A	#N/A	-0.807154	#N/A	#N/A	DIOX3_PAPSO
AT1G60980.1	GA20OX4	c54669_g1_i1	6e-21	ga	#N/A	#N/A	-2.08203	#N/A	#N/A	F6H1_ARATH
AT1G60980.1	GA20OX4	c89534_g1_i1	2e-20	ga	#N/A	#N/A	-2.81224	#N/A	#N/A	ACH11_ARATH
AT1G60980.1	GA20OX4	c89534_g1_i2	1e-27	ga	#N/A	#N/A	-3.07496	#N/A	#N/A	ACCH1_ARATH
AT1G60980.1	GA20OX4	c81615_g1_i2	1e-46	ga	-2.13252	#N/A	-3.01101	2.15659	#N/A	HY6H_HYONI
AT1G60980.1	GA20OX4	c66743_g2_i1	2e-20	ga	#N/A	#N/A	#N/A	#N/A	#N/A	HY6H_HYONI
AT1G60980.1	GA20OX4	c63621_g1_i1	1e-31	ga	#N/A	#N/A	#N/A	#N/A	#N/A	ACCO5_ARATH
AT1G60980.1	GA20OX4	c95603_g2_i3	2e-30	ga	#N/A	#N/A	-1.35726	#N/A	#N/A	DV4H_CATRO
AT1G60980.1	GA20OX4	c85645_g3_i2	2e-34	ga	#N/A	#N/A	-1.04881	#N/A	#N/A	G2OX1_PEA
AT1G60980.1	GA20OX4	c87621_g2_i1	2e-161	ga	#N/A	#N/A	2.904	#N/A	#N/A	GAOX1_ARATH
AT1G60980.1	GA20OX4	c100315_g1_i1	2e-23	ga	#N/A	#N/A	-1.36183	#N/A	#N/A	ACCH1_ARATH
AT1G60980.1	GA20OX4	c79738_g3_i1	1e-45	ga	#N/A	#N/A	-3.7059	#N/A	#N/A	SRG1_ARATH
AT1G60980.1	GA20OX4	c93994_g2_i1	5e-34	ga	#N/A	#N/A	-2.70474	#N/A	#N/A	SRG1_ARATH
AT1G60980.1	GA20OX4	c89257_g5_i2	5e-36	ga	#N/A	#N/A	-0.777524	#N/A	#N/A	DIOX2_PAPSO
AT1G60980.1	GA20OX4	c90371_g4_i6	4e-35	ga	#N/A	#N/A	#N/A	#N/A	#N/A	HY6H_HYONI
AT1G60980.1	GA20OX4	c89257_g5_i3	4e-36	ga	#N/A	#N/A	#N/A	#N/A	#N/A	DIOX2_PAPSO
AT1G60980.1	GA20OX4	c33588_g2_i1	5e-30	ga	#N/A	#N/A	#N/A	#N/A	#N/A	DIOX3_PAPSO
AT1G60980.1	GA20OX4	c87736_g1_i1	7e-51	ga	-1.82976	#N/A	#N/A	1.8565	#N/A	LDOX_MALDO
AT1G60980.1	GA20OX4	c83619_g1_i1	3e-33	ga	#N/A	#N/A	#N/A	#N/A	#N/A	ACCO_ACTDE
AT1G60980.1	GA20OX4	c88923_g4_i4	2e-32	ga	#N/A	#N/A	-1.02486	#N/A	#N/A	ACCH1_ARATH
AT1G60980.1	GA20OX4	c74491_g1_i1	2e-32	ga	#N/A	#N/A	#N/A	#N/A	#N/A	ACCO1_PETHY
AT1G60980.1	GA20OX4	c96128_g1_i2	2e-29	ga	#N/A	#N/A	#N/A	#N/A	#N/A	FL3H_PETCR
AT1G60980.1	GA20OX4	c97891_g1_i4	2e-23	ga	#N/A	#N/A	-1.67496	#N/A	#N/A	HY6H_HYONI
AT1G60980.1	GA20OX4	c92062_g3_i2	3e-49	ga	#N/A	#N/A	#N/A	#N/A	#N/A	FL3H_PETCR
AT1G60980.1	GA20OX4	c33588_g2_i2	2e-27	ga	#N/A	#N/A	#N/A	#N/A	#N/A	DIOX3_PAPSO
AT1G60980.1	GA20OX4	c92062_g3_i1	2e-49	ga	#N/A	#N/A	-1.34624	#N/A	#N/A	FL3H_PETCR
AT1G60980.1	GA20OX4	c88923_g4_i1	1e-34	ga	#N/A	#N/A	#N/A	1.01857	#N/A	ACCH1_ARATH
AT1G60980.1	GA20OX4	c93875_g1_i2	6e-37	ga	#N/A	#N/A	-0.85735	#N/A	#N/A	DIOX3_PAPSO
AT1G60980.1	GA20OX4	c97891_g1_i10	9e-24	ga	#N/A	#N/A	-2.78949	#N/A	#N/A	HY6H_HYONI
AT1G60980.1	GA20OX4	c97891_g1_i9	2e-30	ga	#N/A	#N/A	-2.61594	#N/A	#N/A	IDS3_HORVU
AT1G60980.1	GA20OX4	c93875_g1_i3	5e-39	ga	#N/A	#N/A	-0.84896	#N/A	#N/A	DIOX3_PAPSO
AT1G60980.1	GA20OX4	c97891_g1_i5	2e-37	ga	#N/A	#N/A	-6.43596	#N/A	#N/A	HY6H_HYONI
AT1G60980.1	GA20OX4	c99527_g5_i1	9e-26	ga	-1.42845	#N/A	-1.65154	#N/A	#N/A	ACCH7_ARATH
AT1G60980.1	GA20OX4	c93875_g1_i9	5e-27	ga	#N/A	#N/A	1.13512	#N/A	#N/A	FLS_PETHY
AT1G60980.1	GA20OX4	c88923_g4_i3	6e-28	ga	#N/A	#N/A	-2.11733	#N/A	#N/A	ACCH1_ARATH
AT1G60980.1	GA20OX4	c78919_g1_i1	1e-39	ga	#N/A	#N/A	-0.654587	#N/A	#N/A	SRG1_ARATH
AT1G60980.1	GA20OX4	c95603_g2_i1	4e-24	ga	#N/A	#N/A	#N/A	#N/A	#N/A	DV4H_CATRO
AT1G60980.1	GA20OX4	c99527_g6_i1	1e-29	ga	#N/A	#N/A	#N/A	#N/A	#N/A	ACCH1_ARATH
AT1G60980.1	GA20OX4	c97891_g1_i7	2e-39	ga	#N/A	#N/A	-3.89559	#N/A	#N/A	HY6H_HYONI
AT1G60980.1	GA20OX4	c97891_g1_i2	8e-27	ga	#N/A	#N/A	-3.7357	#N/A	#N/A	HY6H_HYONI
AT1G60980.1	GA20OX4	c97891_g1_i6	2e-36	ga	#N/A	#N/A	-3.1144	#N/A	#N/A	HY6H_HYONI
AT1G60980.1	GA20OX4	c93875_g1_i5	2e-38	ga	#N/A	#N/A	#N/A	#N/A	#N/A	DIOX3_PAPSO
AT1G60980.1	GA20OX4	c98315_g1_i2	4e-38	ga	#N/A	#N/A	#N/A	#N/A	#N/A	FLS_CITUN
AT1G60980.1	GA20OX4	c78420_g1_i1	8e-32	ga	#N/A	#N/A	#N/A	#N/A	#N/A	F6H1_ARATH
AT1G60980.1	GA20OX4	c78420_g1_i2	1e-35	ga	#N/A	#N/A	#N/A	#N/A	#N/A	F6H1_ARATH
AT1G62380.1	ATACO2	c89942_g2_i1	1e-48	ethy	-1.37274	-0.858829	#N/A	#N/A	#N/A	SRG1_ARATH
AT1G62380.1	ATACO2	c84297_g1_i1	9e-29	ethy	#N/A	-0.634481	#N/A	#N/A	#N/A	LDOX_PETHY
AT1G62380.1	ATACO2	c98315_g1_i1	1e-32	ethy	#N/A	-0.61741	#N/A	#N/A	#N/A	FLS_CITUN
AT1G62380.1	ATACO2	c86920_g1_i1	4e-29	ethy	#N/A	-0.606873	0.644949	#N/A	#N/A	FL3H_PETHY
AT1G62380.1	ATACO2	c94454_g1_i1	4e-31	ethy	#N/A	0.714084	-1.44568	#N/A	#N/A	FL3H_PETCR
AT1G62380.1	ATACO2	c83411_g2_i1	9e-33	ethy	#N/A	0.723514	-0.990043	#N/A	#N/A	DIOX1_PAPSO
AT1G62380.1	ATACO2	c89719_g1_i2	3e-30	ethy	#N/A	0.884648	-2.42158	#N/A	#N/A	ACCH1_ARATH
AT1G62380.1	ATACO2	c93744_g2_i2	1e-30	ethy	#N/A	1.91919	#N/A	#N/A	#N/A	FL3H_PETCR
AT1G62380.1	ATACO2	c77450_g1_i1	1e-29	ethy	#N/A	#N/A	#N/A	#N/A	#N/A	ACCH1_ARATH
AT1G62380.1	ATACO2	c91238_g2_i4	4e-30	ethy	#N/A	#N/A	-2.19527	#N/A	#N/A	SRG1_ARATH
AT1G62380.1	ATACO2	c91238_g2_i1	3e-42	ethy	#N/A	#N/A	-2.7558	#N/A	#N/A	SRG1_ARATH
AT1G62380.1	ATACO2	c91238_g2_i2	3e-42	ethy	#N/A	#N/A	-3.3674	#N/A	#N/A	SRG1_ARATH
AT1G62380.1	ATACO2	c92135_g1_i1	2e-25	ethy	#N/A	#N/A	-1.85113	#N/A	#N/A	ACCO1_ORYSI
AT1G62380.1	ATACO2	c92741_g1_i2	1e-28	ethy	#N/A	#N/A	#N/A	#N/A	#N/A	.
AT1G62380.1	ATACO2	c89719_g1_i1	2e-30	ethy	#N/A	#N/A	-3.92187	#N/A	#N/A	ACCH1_ARATH
AT1G62380.1	ATACO2	c76762_g2_i1	6e-24	ethy	#N/A	#N/A	#N/A	#N/A	#N/A	ACH10_ARATH
AT1G62380.1	ATACO2	c97723_g4_i2	6e-28	ethy	#N/A	#N/A	-2.61018	#N/A	#N/A	NCS1_COPJA
AT1G62380.1	ATACO2	c97723_g4_i4	9e-33	ethy	#N/A	#N/A	-2.50155	#N/A	#N/A	SRG1_ARATH
AT1G62380.1	ATACO2	c97723_g4_i3	3e-39	ethy	#N/A	#N/A	-2.67671	#N/A	#N/A	SRG1_ARATH
AT1G62380.1	ATACO2	c93875_g1_i4	6e-36	ethy	#N/A	#N/A	-0.807154	#N/A	#N/A	DIOX3_PAPSO
AT1G62380.1	ATACO2	c89534_g1_i2	3e-29	ethy	#N/A	#N/A	-3.07496	#N/A	#N/A	ACCH1_ARATH
AT1G62380.1	ATACO2	c81615_g1_i2	2e-41	ethy	-2.13252	#N/A	-3.01101	2.15659	#N/A	HY6H_HYONI
AT1G62380.1	ATACO2	c63621_g1_i1	2e-78	ethy	#N/A	#N/A	#N/A	#N/A	#N/A	ACCO5_ARATH
AT1G62380.1	ATACO2	c95603_g2_i3	1e-27	ethy	#N/A	#N/A	-1.35726	#N/A	#N/A	DV4H_CATRO
AT1G62380.1	ATACO2	c85645_g3_i2	2e-25	ethy	#N/A	#N/A	-1.04881	#N/A	#N/A	G2OX1_PEA
AT1G62380.1	ATACO2	c87621_g2_i1	4e-24	ethy	#N/A	#N/A	2.904	#N/A	#N/A	GAOX1_ARATH
AT1G62380.1	ATACO2	c100315_g1_i1	8e-20	ethy	#N/A	#N/A	-1.36183	#N/A	#N/A	ACCH1_ARATH
AT1G62380.1	ATACO2	c79738_g3_i1	1e-35	ethy	#N/A	#N/A	-3.7059	#N/A	#N/A	SRG1_ARATH
AT1G62380.1	ATACO2	c93994_g2_i1	5e-33	ethy	#N/A	#N/A	-2.70474	#N/A	#N/A	SRG1_ARATH
AT1G62380.1	ATACO2	c89257_g5_i2	9e-42	ethy	#N/A	#N/A	-0.777524	#N/A	#N/A	DIOX2_PAPSO
AT1G62380.1	ATACO2	c90371_g4_i6	3e-33	ethy	#N/A	#N/A	#N/A	#N/A	#N/A	HY6H_HYONI
AT1G62380.1	ATACO2	c89257_g5_i3	5e-42	ethy	#N/A	#N/A	#N/A	#N/A	#N/A	DIOX2_PAPSO
AT1G62380.1	ATACO2	c33588_g2_i1	2e-28	ethy	#N/A	#N/A	#N/A	#N/A	#N/A	DIOX3_PAPSO
AT1G62380.1	ATACO2	c87736_g1_i1	3e-47	ethy	-1.82976	#N/A	#N/A	1.8565	#N/A	LDOX_MALDO
AT1G62380.1	ATACO2	c83619_g1_i1	5e-155	ethy	#N/A	#N/A	#N/A	#N/A	#N/A	ACCO_ACTDE
AT1G62380.1	ATACO2	c88923_g4_i4	2e-28	ethy	#N/A	#N/A	-1.02486	#N/A	#N/A	ACCH1_ARATH
AT1G62380.1	ATACO2	c74491_g1_i1	8e-148	ethy	#N/A	#N/A	#N/A	#N/A	#N/A	ACCO1_PETHY
AT1G62380.1	ATACO2	c96128_g1_i2	2e-21	ethy	#N/A	#N/A	#N/A	#N/A	#N/A	FL3H_PETCR
AT1G62380.1	ATACO2	c92062_g3_i2	5e-42	ethy	#N/A	#N/A	#N/A	#N/A	#N/A	FL3H_PETCR
AT1G62380.1	ATACO2	c33588_g2_i2	1e-28	ethy	#N/A	#N/A	#N/A	#N/A	#N/A	DIOX3_PAPSO
AT1G62380.1	ATACO2	c92062_g3_i1	3e-42	ethy	#N/A	#N/A	-1.34624	#N/A	#N/A	FL3H_PETCR
AT1G62380.1	ATACO2	c88923_g4_i1	6e-28	ethy	#N/A	#N/A	#N/A	1.01857	#N/A	ACCH1_ARATH
AT1G62380.1	ATACO2	c93875_g1_i2	7e-36	ethy	#N/A	#N/A	-0.85735	#N/A	#N/A	DIOX3_PAPSO
AT1G62380.1	ATACO2	c97891_g1_i9	4e-24	ethy	#N/A	#N/A	-2.61594	#N/A	#N/A	IDS3_HORVU
AT1G62380.1	ATACO2	c93875_g1_i3	4e-36	ethy	#N/A	#N/A	-0.84896	#N/A	#N/A	DIOX3_PAPSO
AT1G62380.1	ATACO2	c97891_g1_i5	2e-25	ethy	#N/A	#N/A	-6.43596	#N/A	#N/A	HY6H_HYONI
AT1G62380.1	ATACO2	c93875_g1_i9	1e-26	ethy	#N/A	#N/A	1.13512	#N/A	#N/A	FLS_PETHY
AT1G62380.1	ATACO2	c78919_g1_i1	6e-38	ethy	#N/A	#N/A	-0.654587	#N/A	#N/A	SRG1_ARATH
AT1G62380.1	ATACO2	c95603_g2_i1	2e-25	ethy	#N/A	#N/A	#N/A	#N/A	#N/A	DV4H_CATRO
AT1G62380.1	ATACO2	c99527_g6_i1	9e-28	ethy	#N/A	#N/A	#N/A	#N/A	#N/A	ACCH1_ARATH
AT1G62380.1	ATACO2	c97891_g1_i7	5e-28	ethy	#N/A	#N/A	-3.89559	#N/A	#N/A	HY6H_HYONI
AT1G62380.1	ATACO2	c97891_g1_i2	5e-24	ethy	#N/A	#N/A	-3.7357	#N/A	#N/A	HY6H_HYONI
AT1G62380.1	ATACO2	c97891_g1_i6	1e-23	ethy	#N/A	#N/A	-3.1144	#N/A	#N/A	HY6H_HYONI
AT1G62380.1	ATACO2	c93875_g1_i5	4e-35	ethy	#N/A	#N/A	#N/A	#N/A	#N/A	DIOX3_PAPSO
AT1G62380.1	ATACO2	c98315_g1_i2	1e-32	ethy	#N/A	#N/A	#N/A	#N/A	#N/A	FLS_CITUN
AT1G62380.1	ATACO2	c78420_g1_i1	5e-24	ethy	#N/A	#N/A	#N/A	#N/A	#N/A	F6H1_ARATH
AT1G62380.1	ATACO2	c78420_g1_i2	1e-31	ethy	#N/A	#N/A	#N/A	#N/A	#N/A	F6H1_ARATH
AT1G67080.1	ABA4	c97818_g4_i2	5e-66	aba	#N/A	#N/A	1.30195	#N/A	#N/A	.
AT1G67110.1	CYP735A2	c74124_g1_i1	3e-22	cytok	#N/A	1.36229	-3.80202	1.39856	#N/A	C7A22_PANGI
AT1G67110.1	CYP735A2	c93255_g4_i1	4e-35	cytok	1.12705	#N/A	#N/A	#N/A	#N/A	C7A29_PANGI
AT1G67110.1	CYP735A2	c93255_g4_i2	4e-87	cytok	#N/A	#N/A	#N/A	#N/A	#N/A	C7A29_PANGI
AT1G67110.1	CYP735A2	c100283_g2_i2	6e-68	cytok	-1.37755	#N/A	0.67527	0.807679	#N/A	C14A1_ARATH
AT1G67110.1	CYP735A2	c100283_g2_i1	6e-68	cytok	-1.38128	#N/A	#N/A	0.838563	#N/A	C14A1_ARATH
AT1G67110.1	CYP735A2	c97437_g3_i2	1e-94	cytok	#N/A	#N/A	#N/A	#N/A	#N/A	C7A22_PANGI
AT1G67110.1	CYP735A2	c72397_g2_i1	8e-40	cytok	#N/A	#N/A	#N/A	#N/A	#N/A	C7A22_PANGI
AT1G67110.1	CYP735A2	c93255_g4_i5	1e-89	cytok	-1.62601	#N/A	-2.13347	#N/A	#N/A	C7A29_PANGI
AT1G67110.1	CYP735A2	c93255_g4_i4	2e-20	cytok	#N/A	#N/A	-1.82069	#N/A	#N/A	C7A29_PANGI
AT1G67110.1	CYP735A2	c84209_g2_i1	6e-104	cytok	#N/A	#N/A	#N/A	#N/A	#N/A	C7351_ARATH
AT1G67110.1	CYP735A2	c54735_g3_i1	2e-82	cytok	-1.56047	#N/A	-1.44385	#N/A	#N/A	C72A1_CATRO
AT1G67110.1	CYP735A2	c87825_g1_i1	8e-94	cytok	#N/A	#N/A	1.79799	#N/A	#N/A	C734A_ARATH
AT1G67110.1	CYP735A2	c84209_g1_i1	0	cytok	#N/A	#N/A	#N/A	#N/A	#N/A	C7351_ARATH
AT1G67110.1	CYP735A2	c94538_g1_i2	1e-88	cytok	#N/A	#N/A	-0.955649	#N/A	#N/A	C7A29_PANGI
AT1G67110.1	CYP735A2	c94538_g1_i1	9e-72	cytok	#N/A	#N/A	-0.958356	#N/A	#N/A	C7A15_ARATH
AT1G67110.1	CYP735A2	c94538_g1_i1	9e-72	cytok	#N/A	#N/A	-0.958356	#N/A	#N/A	C7A15_ARATH
AT1G67110.1	CYP735A2	c81403_g3_i1	1e-27	cytok	#N/A	#N/A	#N/A	#N/A	#N/A	C7A22_PANGI
AT1G67110.1	CYP735A2	c82408_g1_i1	5e-89	cytok	#N/A	#N/A	-1.29425	#N/A	#N/A	C14C2_ORYSJ
AT1G67110.1	CYP735A2	c97437_g3_i1	8e-61	cytok	#N/A	#N/A	-1.18595	#N/A	#N/A	C7A22_PANGI
AT1G67110.1	CYP735A2	c97437_g3_i1	3e-20	cytok	#N/A	#N/A	-1.18595	#N/A	#N/A	C7A22_PANGI
AT1G67110.1	CYP735A2	c92095_g2_i1	2e-96	cytok	#N/A	#N/A	#N/A	#N/A	#N/A	C7351_ARATH
AT1G68460.1	IPT1	c67387_g1_i1	5e-66	cytok	#N/A	#N/A	-5.40974	#N/A	#N/A	IPT5_ARATH
AT1G68460.1	IPT1	c44289_g1_i1	4e-40	cytok	#N/A	#N/A	#N/A	#N/A	#N/A	IPT_HUMLU
AT1G70560.1	CKRC1	c85711_g2_i4	9e-83	aux	#N/A	#N/A	#N/A	#N/A	#N/A	TAR3_ARATH
AT1G70560.1	CKRC1	c85711_g2_i1	8e-84	aux	#N/A	#N/A	#N/A	#N/A	#N/A	TAR4_ARATH
AT1G70560.1	CKRC1	c92104_g4_i1	5e-79	aux	1.13415	#N/A	#N/A	#N/A	#N/A	TAR4_ARATH
AT1G75450.1	ATCKX6	c83077_g1_i1	0	cytok	1.99622	-1.62431	#N/A	#N/A	#N/A	CKX5_ARATH
AT1G75450.1	ATCKX6	c63830_g2_i1	1e-33	cytok	#N/A	#N/A	#N/A	#N/A	#N/A	CKX6_ARATH
AT1G75450.1	ATCKX6	c63830_g1_i1	3e-151	cytok	#N/A	#N/A	-1.38319	#N/A	#N/A	CKX6_ARATH
AT1G75450.1	ATCKX6	c33914_g1_i1	1e-87	cytok	#N/A	#N/A	#N/A	#N/A	#N/A	CKX1_ARATH
AT1G78390.1	ATNCED9	c78341_g3_i1	2e-79	aba	-2.32463	#N/A	#N/A	#N/A	#N/A	NCED1_PHAVU
AT1G78390.1	ATNCED9	c99178_g3_i1	0	aba	#N/A	#N/A	2.78431	#N/A	#N/A	NCED1_PHAVU
AT1G78390.1	ATNCED9	c78341_g2_i1	1e-94	aba	-2.69421	#N/A	#N/A	#N/A	#N/A	NCED1_PHAVU
AT1G78390.1	ATNCED9	c93622_g2_i1	0	aba	#N/A	#N/A	#N/A	#N/A	#N/A	NCED1_PHAVU
AT1G78440.1	GA2OX1	c89942_g2_i1	4e-39	ga	-1.37274	-0.858829	#N/A	#N/A	#N/A	SRG1_ARATH
AT1G78440.1	GA2OX1	c84297_g1_i1	4e-26	ga	#N/A	-0.634481	#N/A	#N/A	#N/A	LDOX_PETHY
AT1G78440.1	GA2OX1	c98315_g1_i1	5e-36	ga	#N/A	-0.61741	#N/A	#N/A	#N/A	FLS_CITUN
AT1G78440.1	GA2OX1	c86920_g1_i1	6e-31	ga	#N/A	-0.606873	0.644949	#N/A	#N/A	FL3H_PETHY
AT1G78440.1	GA2OX1	c94454_g1_i1	2e-42	ga	#N/A	0.714084	-1.44568	#N/A	#N/A	FL3H_PETCR
AT1G78440.1	GA2OX1	c83411_g2_i1	6e-40	ga	#N/A	0.723514	-0.990043	#N/A	#N/A	DIOX1_PAPSO
AT1G78440.1	GA2OX1	c89719_g1_i2	2e-28	ga	#N/A	0.884648	-2.42158	#N/A	#N/A	ACCH1_ARATH
AT1G78440.1	GA2OX1	c93744_g2_i2	2e-41	ga	#N/A	1.91919	#N/A	#N/A	#N/A	FL3H_PETCR
AT1G78440.1	GA2OX1	c77450_g1_i1	2e-21	ga	#N/A	#N/A	#N/A	#N/A	#N/A	ACCH1_ARATH
AT1G78440.1	GA2OX1	c91238_g2_i4	2e-25	ga	#N/A	#N/A	-2.19527	#N/A	#N/A	SRG1_ARATH
AT1G78440.1	GA2OX1	c91238_g2_i1	5e-39	ga	#N/A	#N/A	-2.7558	#N/A	#N/A	SRG1_ARATH
AT1G78440.1	GA2OX1	c91238_g2_i2	4e-39	ga	#N/A	#N/A	-3.3674	#N/A	#N/A	SRG1_ARATH
AT1G78440.1	GA2OX1	c92135_g1_i1	2e-20	ga	#N/A	#N/A	-1.85113	#N/A	#N/A	ACCO1_ORYSI
AT1G78440.1	GA2OX1	c92135_g1_i1	2e-20	ga	#N/A	#N/A	-1.85113	#N/A	#N/A	ACCO1_ORYSI
AT1G78440.1	GA2OX1	c92741_g1_i2	2e-29	ga	#N/A	#N/A	#N/A	#N/A	#N/A	.
AT1G78440.1	GA2OX1	c89719_g1_i1	3e-26	ga	#N/A	#N/A	-3.92187	#N/A	#N/A	ACCH1_ARATH
AT1G78440.1	GA2OX1	c97723_g4_i2	1e-24	ga	#N/A	#N/A	-2.61018	#N/A	#N/A	NCS1_COPJA
AT1G78440.1	GA2OX1	c97723_g4_i4	2e-27	ga	#N/A	#N/A	-2.50155	#N/A	#N/A	SRG1_ARATH
AT1G78440.1	GA2OX1	c97723_g4_i3	3e-37	ga	#N/A	#N/A	-2.67671	#N/A	#N/A	SRG1_ARATH
AT1G78440.1	GA2OX1	c93875_g1_i4	3e-39	ga	#N/A	#N/A	-0.807154	#N/A	#N/A	DIOX3_PAPSO
AT1G78440.1	GA2OX1	c89534_g1_i1	1e-21	ga	#N/A	#N/A	-2.81224	#N/A	#N/A	ACH11_ARATH
AT1G78440.1	GA2OX1	c89534_g1_i2	3e-28	ga	#N/A	#N/A	-3.07496	#N/A	#N/A	ACCH1_ARATH
AT1G78440.1	GA2OX1	c81615_g1_i2	6e-44	ga	-2.13252	#N/A	-3.01101	2.15659	#N/A	HY6H_HYONI
AT1G78440.1	GA2OX1	c63621_g1_i1	2e-34	ga	#N/A	#N/A	#N/A	#N/A	#N/A	ACCO5_ARATH
AT1G78440.1	GA2OX1	c95603_g2_i3	2e-27	ga	#N/A	#N/A	-1.35726	#N/A	#N/A	DV4H_CATRO
AT1G78440.1	GA2OX1	c85645_g3_i2	2e-125	ga	#N/A	#N/A	-1.04881	#N/A	#N/A	G2OX1_PEA
AT1G78440.1	GA2OX1	c87621_g2_i1	1e-38	ga	#N/A	#N/A	2.904	#N/A	#N/A	GAOX1_ARATH
AT1G78440.1	GA2OX1	c79738_g3_i1	1e-29	ga	#N/A	#N/A	-3.7059	#N/A	#N/A	SRG1_ARATH
AT1G78440.1	GA2OX1	c93994_g2_i1	7e-21	ga	#N/A	#N/A	-2.70474	#N/A	#N/A	SRG1_ARATH
AT1G78440.1	GA2OX1	c89257_g5_i2	6e-30	ga	#N/A	#N/A	-0.777524	#N/A	#N/A	DIOX2_PAPSO
AT1G78440.1	GA2OX1	c90371_g4_i6	2e-28	ga	#N/A	#N/A	#N/A	#N/A	#N/A	HY6H_HYONI
AT1G78440.1	GA2OX1	c89257_g5_i3	5e-30	ga	#N/A	#N/A	#N/A	#N/A	#N/A	DIOX2_PAPSO
AT1G78440.1	GA2OX1	c33588_g2_i1	7e-23	ga	#N/A	#N/A	#N/A	#N/A	#N/A	DIOX3_PAPSO
AT1G78440.1	GA2OX1	c87736_g1_i1	2e-37	ga	-1.82976	#N/A	#N/A	1.8565	#N/A	LDOX_MALDO
AT1G78440.1	GA2OX1	c83619_g1_i1	2e-31	ga	#N/A	#N/A	#N/A	#N/A	#N/A	ACCO_ACTDE
AT1G78440.1	GA2OX1	c88923_g4_i4	6e-24	ga	#N/A	#N/A	-1.02486	#N/A	#N/A	ACCH1_ARATH
AT1G78440.1	GA2OX1	c74491_g1_i1	2e-26	ga	#N/A	#N/A	#N/A	#N/A	#N/A	ACCO1_PETHY
AT1G78440.1	GA2OX1	c54669_g2_i1	8e-20	ga	#N/A	#N/A	#N/A	#N/A	#N/A	F6H2_ARATH
AT1G78440.1	GA2OX1	c92062_g3_i2	3e-42	ga	#N/A	#N/A	#N/A	#N/A	#N/A	FL3H_PETCR
AT1G78440.1	GA2OX1	c92062_g3_i1	2e-42	ga	#N/A	#N/A	-1.34624	#N/A	#N/A	FL3H_PETCR
AT1G78440.1	GA2OX1	c88923_g4_i1	7e-25	ga	#N/A	#N/A	#N/A	1.01857	#N/A	ACCH1_ARATH
AT1G78440.1	GA2OX1	c93875_g1_i2	3e-39	ga	#N/A	#N/A	-0.85735	#N/A	#N/A	DIOX3_PAPSO
AT1G78440.1	GA2OX1	c97891_g1_i9	1e-21	ga	#N/A	#N/A	-2.61594	#N/A	#N/A	IDS3_HORVU
AT1G78440.1	GA2OX1	c93875_g1_i3	3e-37	ga	#N/A	#N/A	-0.84896	#N/A	#N/A	DIOX3_PAPSO
AT1G78440.1	GA2OX1	c97891_g1_i5	7e-30	ga	#N/A	#N/A	-6.43596	#N/A	#N/A	HY6H_HYONI
AT1G78440.1	GA2OX1	c99527_g5_i1	4e-21	ga	-1.42845	#N/A	-1.65154	#N/A	#N/A	ACCH7_ARATH
AT1G78440.1	GA2OX1	c93875_g1_i9	2e-25	ga	#N/A	#N/A	1.13512	#N/A	#N/A	FLS_PETHY
AT1G78440.1	GA2OX1	c78919_g1_i1	3e-33	ga	#N/A	#N/A	-0.654587	#N/A	#N/A	SRG1_ARATH
AT1G78440.1	GA2OX1	c95603_g2_i1	2e-20	ga	#N/A	#N/A	#N/A	#N/A	#N/A	DV4H_CATRO
AT1G78440.1	GA2OX1	c78333_g2_i1	2e-85	ga	#N/A	#N/A	#N/A	#N/A	#N/A	G2OX1_PEA
AT1G78440.1	GA2OX1	c99527_g6_i1	3e-22	ga	#N/A	#N/A	#N/A	#N/A	#N/A	ACCH1_ARATH
AT1G78440.1	GA2OX1	c97891_g1_i7	3e-30	ga	#N/A	#N/A	-3.89559	#N/A	#N/A	HY6H_HYONI
AT1G78440.1	GA2OX1	c97891_g1_i2	8e-22	ga	#N/A	#N/A	-3.7357	#N/A	#N/A	HY6H_HYONI
AT1G78440.1	GA2OX1	c97891_g1_i6	8e-25	ga	#N/A	#N/A	-3.1144	#N/A	#N/A	HY6H_HYONI
AT1G78440.1	GA2OX1	c93875_g1_i5	5e-37	ga	#N/A	#N/A	#N/A	#N/A	#N/A	DIOX3_PAPSO
AT1G78440.1	GA2OX1	c98315_g1_i2	5e-36	ga	#N/A	#N/A	#N/A	#N/A	#N/A	FLS_CITUN
AT1G78440.1	GA2OX1	c96066_g1_i1	1e-22	ga	#N/A	#N/A	-0.899246	#N/A	#N/A	DAO_ORYSJ
AT1G78440.1	GA2OX1	c78333_g1_i1	4e-37	ga	#N/A	#N/A	#N/A	#N/A	#N/A	.
AT1G78440.1	GA2OX1	c78420_g1_i1	3e-29	ga	#N/A	#N/A	#N/A	#N/A	#N/A	F6H1_ARATH
AT1G78440.1	GA2OX1	c78420_g1_i2	3e-36	ga	#N/A	#N/A	#N/A	#N/A	#N/A	F6H1_ARATH
AT1G79460.1	KS	c99429_g1_i1	2e-30	ga	#N/A	-1.07197	#N/A	#N/A	#N/A	.
AT1G79460.1	KS	c96791_g4_i1	4e-44	ga	2.89402	1.597	-2.30956	#N/A	#N/A	KSA_PEA
AT1G79460.1	KS	c97468_g5_i1	1e-22	ga	-1.63549	#N/A	#N/A	1.03615	#N/A	ISPS_POPCN
AT1G79460.1	KS	c99359_g1_i9	2e-122	ga	#N/A	#N/A	-0.980749	#N/A	#N/A	KSB_ARATH
AT1G79460.1	KS	c99359_g1_i9	2e-122	ga	#N/A	#N/A	-0.980749	#N/A	#N/A	KSB_ARATH
AT1G79460.1	KS	c99359_g1_i9	2e-122	ga	#N/A	#N/A	-0.980749	#N/A	#N/A	KSB_ARATH
AT1G79460.1	KS	c99359_g1_i9	5e-32	ga	#N/A	#N/A	-0.980749	#N/A	#N/A	KSB_ARATH
AT1G79460.1	KS	c99429_g1_i7	2e-31	ga	#N/A	#N/A	#N/A	#N/A	#N/A	.
AT1G79460.1	KS	c99359_g1_i5	6e-117	ga	#N/A	#N/A	#N/A	#N/A	#N/A	KSB_CUCMA
AT1G79460.1	KS	c99359_g1_i5	6e-117	ga	#N/A	#N/A	#N/A	#N/A	#N/A	KSB_CUCMA
AT1G79460.1	KS	c99429_g1_i3	1e-30	ga	#N/A	#N/A	#N/A	#N/A	#N/A	ATESY_VITVI
AT1G79460.1	KS	c89630_g1_i2	1e-32	ga	#N/A	#N/A	#N/A	#N/A	#N/A	KSB_CUCMA
AT1G79460.1	KS	c89630_g1_i1	1e-32	ga	#N/A	#N/A	#N/A	#N/A	#N/A	KSB_CUCMA
AT1G80050.1	APT2	c82929_g1_i1	4e-87	cytok	#N/A	-1.3493	#N/A	#N/A	#N/A	APT5_ARATH
AT1G80050.1	APT2	c82929_g1_i2	2e-88	cytok	#N/A	#N/A	#N/A	#N/A	#N/A	APT5_ARATH
AT1G80050.1	APT2	c91258_g2_i1	3e-80	cytok	#N/A	#N/A	1.51764	#N/A	#N/A	APT5_ARATH
AT1G80050.1	APT2	c91258_g2_i3	1e-81	cytok	#N/A	#N/A	#N/A	#N/A	#N/A	APT5_ARATH
AT1G80050.1	APT2	c91258_g2_i2	2e-87	cytok	#N/A	#N/A	0.780927	#N/A	#N/A	APT5_ARATH
AT1G80050.1	APT2	c91258_g2_i4	1e-73	cytok	#N/A	#N/A	#N/A	#N/A	#N/A	APT5_ARATH
AT1G80050.1	APT2	c91258_g2_i8	5e-75	cytok	#N/A	#N/A	#N/A	#N/A	#N/A	APT5_ARATH
AT1G80050.1	APT2	c84888_g1_i2	6e-74	cytok	#N/A	#N/A	#N/A	#N/A	#N/A	APT3_ARATH
AT1G80050.1	APT2	c84888_g1_i3	7e-25	cytok	#N/A	#N/A	#N/A	#N/A	#N/A	.
AT1G80050.1	APT2	c91258_g2_i7	1e-87	cytok	#N/A	#N/A	0.920811	#N/A	#N/A	APT5_ARATH
AT1G80330.1	GA3OX4	c89942_g2_i1	9e-47	ga	-1.37274	-0.858829	#N/A	#N/A	#N/A	SRG1_ARATH
AT1G80330.1	GA3OX4	c88302_g1_i1	2e-32	ga	#N/A	-0.857375	#N/A	#N/A	#N/A	DAO_ORYSJ
AT1G80330.1	GA3OX4	c84297_g1_i1	5e-35	ga	#N/A	-0.634481	#N/A	#N/A	#N/A	LDOX_PETHY
AT1G80330.1	GA3OX4	c98315_g1_i1	2e-35	ga	#N/A	-0.61741	#N/A	#N/A	#N/A	FLS_CITUN
AT1G80330.1	GA3OX4	c86920_g1_i1	3e-37	ga	#N/A	-0.606873	0.644949	#N/A	#N/A	FL3H_PETHY
AT1G80330.1	GA3OX4	c94454_g1_i1	8e-40	ga	#N/A	0.714084	-1.44568	#N/A	#N/A	FL3H_PETCR
AT1G80330.1	GA3OX4	c83411_g2_i1	1e-40	ga	#N/A	0.723514	-0.990043	#N/A	#N/A	DIOX1_PAPSO
AT1G80330.1	GA3OX4	c89719_g1_i2	6e-33	ga	#N/A	0.884648	-2.42158	#N/A	#N/A	ACCH1_ARATH
AT1G80330.1	GA3OX4	c93744_g2_i2	5e-39	ga	#N/A	1.91919	#N/A	#N/A	#N/A	FL3H_PETCR
AT1G80330.1	GA3OX4	c77450_g1_i1	2e-31	ga	#N/A	#N/A	#N/A	#N/A	#N/A	ACCH1_ARATH
AT1G80330.1	GA3OX4	c91238_g2_i4	5e-29	ga	#N/A	#N/A	-2.19527	#N/A	#N/A	SRG1_ARATH
AT1G80330.1	GA3OX4	c91238_g2_i1	5e-47	ga	#N/A	#N/A	-2.7558	#N/A	#N/A	SRG1_ARATH
AT1G80330.1	GA3OX4	c91238_g2_i2	5e-47	ga	#N/A	#N/A	-3.3674	#N/A	#N/A	SRG1_ARATH
AT1G80330.1	GA3OX4	c92135_g1_i1	2e-24	ga	#N/A	#N/A	-1.85113	#N/A	#N/A	ACCO1_ORYSI
AT1G80330.1	GA3OX4	c92135_g1_i1	2e-24	ga	#N/A	#N/A	-1.85113	#N/A	#N/A	ACCO1_ORYSI
AT1G80330.1	GA3OX4	c92741_g1_i2	8e-33	ga	#N/A	#N/A	#N/A	#N/A	#N/A	.
AT1G80330.1	GA3OX4	c89719_g1_i1	6e-29	ga	#N/A	#N/A	-3.92187	#N/A	#N/A	ACCH1_ARATH
AT1G80330.1	GA3OX4	c76762_g2_i1	3e-27	ga	#N/A	#N/A	#N/A	#N/A	#N/A	ACH10_ARATH
AT1G80330.1	GA3OX4	c97723_g4_i2	1e-29	ga	#N/A	#N/A	-2.61018	#N/A	#N/A	NCS1_COPJA
AT1G80330.1	GA3OX4	c97723_g4_i4	3e-30	ga	#N/A	#N/A	-2.50155	#N/A	#N/A	SRG1_ARATH
AT1G80330.1	GA3OX4	c97723_g4_i3	4e-41	ga	#N/A	#N/A	-2.67671	#N/A	#N/A	SRG1_ARATH
AT1G80330.1	GA3OX4	c93875_g1_i4	4e-38	ga	#N/A	#N/A	-0.807154	#N/A	#N/A	DIOX3_PAPSO
AT1G80330.1	GA3OX4	c89534_g1_i1	7e-22	ga	#N/A	#N/A	-2.81224	#N/A	#N/A	ACH11_ARATH
AT1G80330.1	GA3OX4	c89534_g1_i2	5e-31	ga	#N/A	#N/A	-3.07496	#N/A	#N/A	ACCH1_ARATH
AT1G80330.1	GA3OX4	c81615_g1_i2	3e-42	ga	-2.13252	#N/A	-3.01101	2.15659	#N/A	HY6H_HYONI
AT1G80330.1	GA3OX4	c63621_g1_i1	6e-31	ga	#N/A	#N/A	#N/A	#N/A	#N/A	ACCO5_ARATH
AT1G80330.1	GA3OX4	c95603_g2_i3	5e-29	ga	#N/A	#N/A	-1.35726	#N/A	#N/A	DV4H_CATRO
AT1G80330.1	GA3OX4	c85645_g3_i2	1e-39	ga	#N/A	#N/A	-1.04881	#N/A	#N/A	G2OX1_PEA
AT1G80330.1	GA3OX4	c87621_g2_i1	3e-39	ga	#N/A	#N/A	2.904	#N/A	#N/A	GAOX1_ARATH
AT1G80330.1	GA3OX4	c100315_g1_i1	2e-20	ga	#N/A	#N/A	-1.36183	#N/A	#N/A	ACCH1_ARATH
AT1G80330.1	GA3OX4	c79738_g3_i1	5e-36	ga	#N/A	#N/A	-3.7059	#N/A	#N/A	SRG1_ARATH
AT1G80330.1	GA3OX4	c93994_g2_i1	3e-29	ga	#N/A	#N/A	-2.70474	#N/A	#N/A	SRG1_ARATH
AT1G80330.1	GA3OX4	c89257_g5_i2	9e-41	ga	#N/A	#N/A	-0.777524	#N/A	#N/A	DIOX2_PAPSO
AT1G80330.1	GA3OX4	c90371_g4_i6	3e-32	ga	#N/A	#N/A	#N/A	#N/A	#N/A	HY6H_HYONI
AT1G80330.1	GA3OX4	c89257_g5_i3	5e-41	ga	#N/A	#N/A	#N/A	#N/A	#N/A	DIOX2_PAPSO
AT1G80330.1	GA3OX4	c33588_g2_i1	2e-25	ga	#N/A	#N/A	#N/A	#N/A	#N/A	DIOX3_PAPSO
AT1G80330.1	GA3OX4	c87736_g1_i1	6e-45	ga	-1.82976	#N/A	#N/A	1.8565	#N/A	LDOX_MALDO
AT1G80330.1	GA3OX4	c83619_g1_i1	1e-32	ga	#N/A	#N/A	#N/A	#N/A	#N/A	ACCO_ACTDE
AT1G80330.1	GA3OX4	c88923_g4_i4	4e-35	ga	#N/A	#N/A	-1.02486	#N/A	#N/A	ACCH1_ARATH
AT1G80330.1	GA3OX4	c74491_g1_i1	1e-27	ga	#N/A	#N/A	#N/A	#N/A	#N/A	ACCO1_PETHY
AT1G80330.1	GA3OX4	c96128_g1_i2	3e-24	ga	#N/A	#N/A	#N/A	#N/A	#N/A	FL3H_PETCR
AT1G80330.1	GA3OX4	c97891_g1_i4	1e-26	ga	#N/A	#N/A	-1.67496	#N/A	#N/A	HY6H_HYONI
AT1G80330.1	GA3OX4	c92062_g3_i2	3e-41	ga	#N/A	#N/A	#N/A	#N/A	#N/A	FL3H_PETCR
AT1G80330.1	GA3OX4	c33588_g2_i2	8e-23	ga	#N/A	#N/A	#N/A	#N/A	#N/A	DIOX3_PAPSO
AT1G80330.1	GA3OX4	c92062_g3_i1	2e-41	ga	#N/A	#N/A	-1.34624	#N/A	#N/A	FL3H_PETCR
AT1G80330.1	GA3OX4	c88923_g4_i1	5e-32	ga	#N/A	#N/A	#N/A	1.01857	#N/A	ACCH1_ARATH
AT1G80330.1	GA3OX4	c93875_g1_i2	7e-38	ga	#N/A	#N/A	-0.85735	#N/A	#N/A	DIOX3_PAPSO
AT1G80330.1	GA3OX4	c97891_g1_i9	9e-22	ga	#N/A	#N/A	-2.61594	#N/A	#N/A	IDS3_HORVU
AT1G80330.1	GA3OX4	c93875_g1_i3	2e-36	ga	#N/A	#N/A	-0.84896	#N/A	#N/A	DIOX3_PAPSO
AT1G80330.1	GA3OX4	c97891_g1_i5	5e-35	ga	#N/A	#N/A	-6.43596	#N/A	#N/A	HY6H_HYONI
AT1G80330.1	GA3OX4	c99527_g5_i1	5e-26	ga	-1.42845	#N/A	-1.65154	#N/A	#N/A	ACCH7_ARATH
AT1G80330.1	GA3OX4	c93875_g1_i9	1e-29	ga	#N/A	#N/A	1.13512	#N/A	#N/A	FLS_PETHY
AT1G80330.1	GA3OX4	c88923_g4_i3	7e-24	ga	#N/A	#N/A	-2.11733	#N/A	#N/A	ACCH1_ARATH
AT1G80330.1	GA3OX4	c78919_g1_i1	1e-44	ga	#N/A	#N/A	-0.654587	#N/A	#N/A	SRG1_ARATH
AT1G80330.1	GA3OX4	c95603_g2_i1	7e-20	ga	#N/A	#N/A	#N/A	#N/A	#N/A	DV4H_CATRO
AT1G80330.1	GA3OX4	c99527_g6_i1	2e-29	ga	#N/A	#N/A	#N/A	#N/A	#N/A	ACCH1_ARATH
AT1G80330.1	GA3OX4	c97891_g1_i7	9e-37	ga	#N/A	#N/A	-3.89559	#N/A	#N/A	HY6H_HYONI
AT1G80330.1	GA3OX4	c97891_g1_i2	2e-22	ga	#N/A	#N/A	-3.7357	#N/A	#N/A	HY6H_HYONI
AT1G80330.1	GA3OX4	c97891_g1_i6	6e-33	ga	#N/A	#N/A	-3.1144	#N/A	#N/A	HY6H_HYONI
AT1G80330.1	GA3OX4	c93875_g1_i5	4e-37	ga	#N/A	#N/A	#N/A	#N/A	#N/A	DIOX3_PAPSO
AT1G80330.1	GA3OX4	c98315_g1_i2	2e-35	ga	#N/A	#N/A	#N/A	#N/A	#N/A	FLS_CITUN
AT1G80330.1	GA3OX4	c96066_g1_i1	9e-29	ga	#N/A	#N/A	-0.899246	#N/A	#N/A	DAO_ORYSJ
AT1G80330.1	GA3OX4	c53720_g2_i1	2e-25	ga	#N/A	#N/A	#N/A	#N/A	#N/A	.
AT1G80330.1	GA3OX4	c78420_g1_i1	2e-35	ga	#N/A	#N/A	#N/A	#N/A	#N/A	F6H1_ARATH
AT1G80330.1	GA3OX4	c78420_g1_i2	4e-41	ga	#N/A	#N/A	#N/A	#N/A	#N/A	F6H1_ARATH
AT1G80340.1	GA4H	c89942_g2_i1	1e-49	ga	-1.37274	-0.858829	#N/A	#N/A	#N/A	SRG1_ARATH
AT1G80340.1	GA4H	c88302_g1_i1	1e-27	ga	#N/A	-0.857375	#N/A	#N/A	#N/A	DAO_ORYSJ
AT1G80340.1	GA4H	c84297_g1_i1	2e-45	ga	#N/A	-0.634481	#N/A	#N/A	#N/A	LDOX_PETHY
AT1G80340.1	GA4H	c98315_g1_i1	9e-38	ga	#N/A	-0.61741	#N/A	#N/A	#N/A	FLS_CITUN
AT1G80340.1	GA4H	c86920_g1_i1	8e-40	ga	#N/A	-0.606873	0.644949	#N/A	#N/A	FL3H_PETHY
AT1G80340.1	GA4H	c94454_g1_i1	3e-43	ga	#N/A	0.714084	-1.44568	#N/A	#N/A	FL3H_PETCR
AT1G80340.1	GA4H	c83411_g2_i1	4e-44	ga	#N/A	0.723514	-0.990043	#N/A	#N/A	DIOX1_PAPSO
AT1G80340.1	GA4H	c89719_g1_i2	8e-33	ga	#N/A	0.884648	-2.42158	#N/A	#N/A	ACCH1_ARATH
AT1G80340.1	GA4H	c93744_g2_i2	8e-41	ga	#N/A	1.91919	#N/A	#N/A	#N/A	FL3H_PETCR
AT1G80340.1	GA4H	c77450_g1_i1	8e-27	ga	#N/A	#N/A	#N/A	#N/A	#N/A	ACCH1_ARATH
AT1G80340.1	GA4H	c91238_g2_i4	3e-30	ga	#N/A	#N/A	-2.19527	#N/A	#N/A	SRG1_ARATH
AT1G80340.1	GA4H	c91238_g2_i1	4e-48	ga	#N/A	#N/A	-2.7558	#N/A	#N/A	SRG1_ARATH
AT1G80340.1	GA4H	c91238_g2_i2	3e-48	ga	#N/A	#N/A	-3.3674	#N/A	#N/A	SRG1_ARATH
AT1G80340.1	GA4H	c92135_g1_i1	9e-25	ga	#N/A	#N/A	-1.85113	#N/A	#N/A	ACCO1_ORYSI
AT1G80340.1	GA4H	c92135_g1_i1	9e-25	ga	#N/A	#N/A	-1.85113	#N/A	#N/A	ACCO1_ORYSI
AT1G80340.1	GA4H	c92741_g1_i2	4e-30	ga	#N/A	#N/A	#N/A	#N/A	#N/A	.
AT1G80340.1	GA4H	c89719_g1_i1	5e-31	ga	#N/A	#N/A	-3.92187	#N/A	#N/A	ACCH1_ARATH
AT1G80340.1	GA4H	c76762_g2_i1	2e-25	ga	#N/A	#N/A	#N/A	#N/A	#N/A	ACH10_ARATH
AT1G80340.1	GA4H	c97723_g4_i2	2e-30	ga	#N/A	#N/A	-2.61018	#N/A	#N/A	NCS1_COPJA
AT1G80340.1	GA4H	c97723_g4_i4	2e-40	ga	#N/A	#N/A	-2.50155	#N/A	#N/A	SRG1_ARATH
AT1G80340.1	GA4H	c97723_g4_i3	1e-48	ga	#N/A	#N/A	-2.67671	#N/A	#N/A	SRG1_ARATH
AT1G80340.1	GA4H	c93875_g1_i4	5e-45	ga	#N/A	#N/A	-0.807154	#N/A	#N/A	DIOX3_PAPSO
AT1G80340.1	GA4H	c54669_g1_i1	3e-20	ga	#N/A	#N/A	-2.08203	#N/A	#N/A	F6H1_ARATH
AT1G80340.1	GA4H	c89534_g1_i1	4e-20	ga	#N/A	#N/A	-2.81224	#N/A	#N/A	ACH11_ARATH
AT1G80340.1	GA4H	c89534_g1_i2	7e-30	ga	#N/A	#N/A	-3.07496	#N/A	#N/A	ACCH1_ARATH
AT1G80340.1	GA4H	c81615_g1_i2	1e-43	ga	-2.13252	#N/A	-3.01101	2.15659	#N/A	HY6H_HYONI
AT1G80340.1	GA4H	c63621_g1_i1	9e-32	ga	#N/A	#N/A	#N/A	#N/A	#N/A	ACCO5_ARATH
AT1G80340.1	GA4H	c95603_g2_i3	2e-29	ga	#N/A	#N/A	-1.35726	#N/A	#N/A	DV4H_CATRO
AT1G80340.1	GA4H	c85645_g3_i2	2e-37	ga	#N/A	#N/A	-1.04881	#N/A	#N/A	G2OX1_PEA
AT1G80340.1	GA4H	c87621_g2_i1	1e-45	ga	#N/A	#N/A	2.904	#N/A	#N/A	GAOX1_ARATH
AT1G80340.1	GA4H	c100315_g1_i1	6e-23	ga	#N/A	#N/A	-1.36183	#N/A	#N/A	ACCH1_ARATH
AT1G80340.1	GA4H	c79738_g3_i1	2e-41	ga	#N/A	#N/A	-3.7059	#N/A	#N/A	SRG1_ARATH
AT1G80340.1	GA4H	c93994_g2_i1	3e-32	ga	#N/A	#N/A	-2.70474	#N/A	#N/A	SRG1_ARATH
AT1G80340.1	GA4H	c89257_g5_i2	4e-44	ga	#N/A	#N/A	-0.777524	#N/A	#N/A	DIOX2_PAPSO
AT1G80340.1	GA4H	c90371_g4_i6	3e-28	ga	#N/A	#N/A	#N/A	#N/A	#N/A	HY6H_HYONI
AT1G80340.1	GA4H	c89257_g5_i3	2e-44	ga	#N/A	#N/A	#N/A	#N/A	#N/A	DIOX2_PAPSO
AT1G80340.1	GA4H	c33588_g2_i1	2e-29	ga	#N/A	#N/A	#N/A	#N/A	#N/A	DIOX3_PAPSO
AT1G80340.1	GA4H	c87736_g1_i1	6e-50	ga	-1.82976	#N/A	#N/A	1.8565	#N/A	LDOX_MALDO
AT1G80340.1	GA4H	c83619_g1_i1	2e-37	ga	#N/A	#N/A	#N/A	#N/A	#N/A	ACCO_ACTDE
AT1G80340.1	GA4H	c88923_g4_i4	2e-26	ga	#N/A	#N/A	-1.02486	#N/A	#N/A	ACCH1_ARATH
AT1G80340.1	GA4H	c74491_g1_i1	5e-38	ga	#N/A	#N/A	#N/A	#N/A	#N/A	ACCO1_PETHY
AT1G80340.1	GA4H	c96128_g1_i2	2e-26	ga	#N/A	#N/A	#N/A	#N/A	#N/A	FL3H_PETCR
AT1G80340.1	GA4H	c97891_g1_i4	5e-23	ga	#N/A	#N/A	-1.67496	#N/A	#N/A	HY6H_HYONI
AT1G80340.1	GA4H	c92062_g3_i2	7e-46	ga	#N/A	#N/A	#N/A	#N/A	#N/A	FL3H_PETCR
AT1G80340.1	GA4H	c33588_g2_i2	1e-25	ga	#N/A	#N/A	#N/A	#N/A	#N/A	DIOX3_PAPSO
AT1G80340.1	GA4H	c92062_g3_i1	4e-46	ga	#N/A	#N/A	-1.34624	#N/A	#N/A	FL3H_PETCR
AT1G80340.1	GA4H	c88923_g4_i1	2e-27	ga	#N/A	#N/A	#N/A	1.01857	#N/A	ACCH1_ARATH
AT1G80340.1	GA4H	c93875_g1_i2	1e-44	ga	#N/A	#N/A	-0.85735	#N/A	#N/A	DIOX3_PAPSO
AT1G80340.1	GA4H	c93875_g1_i7	2e-22	ga	#N/A	#N/A	#N/A	#N/A	#N/A	IDS3_HORVU
AT1G80340.1	GA4H	c93875_g1_i3	2e-44	ga	#N/A	#N/A	-0.84896	#N/A	#N/A	DIOX3_PAPSO
AT1G80340.1	GA4H	c97891_g1_i5	4e-34	ga	#N/A	#N/A	-6.43596	#N/A	#N/A	HY6H_HYONI
AT1G80340.1	GA4H	c99527_g5_i1	4e-23	ga	-1.42845	#N/A	-1.65154	#N/A	#N/A	ACCH7_ARATH
AT1G80340.1	GA4H	c93875_g1_i9	4e-34	ga	#N/A	#N/A	1.13512	#N/A	#N/A	FLS_PETHY
AT1G80340.1	GA4H	c88923_g4_i3	7e-20	ga	#N/A	#N/A	-2.11733	#N/A	#N/A	ACCH1_ARATH
AT1G80340.1	GA4H	c78919_g1_i1	2e-41	ga	#N/A	#N/A	-0.654587	#N/A	#N/A	SRG1_ARATH
AT1G80340.1	GA4H	c95603_g2_i1	5e-21	ga	#N/A	#N/A	#N/A	#N/A	#N/A	DV4H_CATRO
AT1G80340.1	GA4H	c78333_g2_i1	6e-20	ga	#N/A	#N/A	#N/A	#N/A	#N/A	G2OX1_PEA
AT1G80340.1	GA4H	c99527_g6_i1	2e-27	ga	#N/A	#N/A	#N/A	#N/A	#N/A	ACCH1_ARATH
AT1G80340.1	GA4H	c97891_g1_i7	6e-35	ga	#N/A	#N/A	-3.89559	#N/A	#N/A	HY6H_HYONI
AT1G80340.1	GA4H	c97891_g1_i2	5e-21	ga	#N/A	#N/A	-3.7357	#N/A	#N/A	HY6H_HYONI
AT1G80340.1	GA4H	c97891_g1_i6	4e-31	ga	#N/A	#N/A	-3.1144	#N/A	#N/A	HY6H_HYONI
AT1G80340.1	GA4H	c93875_g1_i5	2e-44	ga	#N/A	#N/A	#N/A	#N/A	#N/A	DIOX3_PAPSO
AT1G80340.1	GA4H	c98315_g1_i2	8e-38	ga	#N/A	#N/A	#N/A	#N/A	#N/A	FLS_CITUN
AT1G80340.1	GA4H	c96066_g1_i1	1e-24	ga	#N/A	#N/A	-0.899246	#N/A	#N/A	DAO_ORYSJ
AT1G80340.1	GA4H	c53720_g2_i1	8e-29	ga	#N/A	#N/A	#N/A	#N/A	#N/A	.
AT1G80340.1	GA4H	c78420_g1_i1	1e-30	ga	#N/A	#N/A	#N/A	#N/A	#N/A	F6H1_ARATH
AT1G80340.1	GA4H	c78420_g1_i2	2e-38	ga	#N/A	#N/A	#N/A	#N/A	#N/A	F6H1_ARATH
AT2G06050.2	OPR3	c98433_g1_i3	8e-138	ja	#N/A	#N/A	1.88463	#N/A	#N/A	OPR11_ORYSJ
AT2G06050.2	OPR3	c79206_g2_i1	1e-124	ja	-1.30322	#N/A	-1.46652	#N/A	#N/A	OPR2_ARATH
AT2G06050.2	OPR3	c98433_g1_i2	2e-135	ja	#N/A	#N/A	2.75726	#N/A	#N/A	OPR11_ORYSJ
AT2G06050.2	OPR3	c84634_g3_i2	0	ja	#N/A	#N/A	0.649969	#N/A	#N/A	OPR3_SOLLC
AT2G06050.2	OPR3	c84634_g3_i1	0	ja	#N/A	#N/A	#N/A	#N/A	#N/A	OPR3_SOLLC
AT2G06050.2	OPR3	c98433_g1_i4	2e-136	ja	#N/A	#N/A	1.63122	#N/A	#N/A	OPR11_ORYSJ
AT2G06050.2	OPR3	c93129_g2_i1	1e-91	ja	#N/A	#N/A	#N/A	#N/A	#N/A	OPR11_ORYSJ
AT2G06050.2	OPR3	c93129_g2_i2	8e-95	ja	#N/A	#N/A	-0.985193	#N/A	#N/A	OPR11_ORYSJ
AT2G06050.2	OPR3	c73890_g1_i1	4e-37	ja	#N/A	#N/A	#N/A	#N/A	#N/A	OPR11_ORYSJ
AT2G19500.1	CKX2	c83077_g1_i1	1e-154	cytok	1.99622	-1.62431	#N/A	#N/A	#N/A	CKX5_ARATH
AT2G19500.1	CKX2	c63830_g2_i1	9e-26	cytok	#N/A	#N/A	#N/A	#N/A	#N/A	CKX6_ARATH
AT2G19500.1	CKX2	c63830_g1_i1	1e-107	cytok	#N/A	#N/A	-1.38319	#N/A	#N/A	CKX6_ARATH
AT2G19500.1	CKX2	c33914_g1_i1	3e-60	cytok	#N/A	#N/A	#N/A	#N/A	#N/A	CKX1_ARATH
AT2G19590.1	ACO1	c89942_g2_i1	8e-50	ethy	-1.37274	-0.858829	#N/A	#N/A	#N/A	SRG1_ARATH
AT2G19590.1	ACO1	c84297_g1_i1	4e-32	ethy	#N/A	-0.634481	#N/A	#N/A	#N/A	LDOX_PETHY
AT2G19590.1	ACO1	c98315_g1_i1	1e-33	ethy	#N/A	-0.61741	#N/A	#N/A	#N/A	FLS_CITUN
AT2G19590.1	ACO1	c86920_g1_i1	2e-31	ethy	#N/A	-0.606873	0.644949	#N/A	#N/A	FL3H_PETHY
AT2G19590.1	ACO1	c94454_g1_i1	3e-33	ethy	#N/A	0.714084	-1.44568	#N/A	#N/A	FL3H_PETCR
AT2G19590.1	ACO1	c83411_g2_i1	4e-35	ethy	#N/A	0.723514	-0.990043	#N/A	#N/A	DIOX1_PAPSO
AT2G19590.1	ACO1	c89719_g1_i2	2e-29	ethy	#N/A	0.884648	-2.42158	#N/A	#N/A	ACCH1_ARATH
AT2G19590.1	ACO1	c93744_g2_i2	1e-30	ethy	#N/A	1.91919	#N/A	#N/A	#N/A	FL3H_PETCR
AT2G19590.1	ACO1	c77450_g1_i1	1e-31	ethy	#N/A	#N/A	#N/A	#N/A	#N/A	ACCH1_ARATH
AT2G19590.1	ACO1	c91238_g2_i4	3e-30	ethy	#N/A	#N/A	-2.19527	#N/A	#N/A	SRG1_ARATH
AT2G19590.1	ACO1	c91238_g2_i1	2e-43	ethy	#N/A	#N/A	-2.7558	#N/A	#N/A	SRG1_ARATH
AT2G19590.1	ACO1	c91238_g2_i2	2e-43	ethy	#N/A	#N/A	-3.3674	#N/A	#N/A	SRG1_ARATH
AT2G19590.1	ACO1	c92135_g1_i1	2e-26	ethy	#N/A	#N/A	-1.85113	#N/A	#N/A	ACCO1_ORYSI
AT2G19590.1	ACO1	c92135_g1_i1	2e-26	ethy	#N/A	#N/A	-1.85113	#N/A	#N/A	ACCO1_ORYSI
AT2G19590.1	ACO1	c92741_g1_i2	1e-25	ethy	#N/A	#N/A	#N/A	#N/A	#N/A	.
AT2G19590.1	ACO1	c89719_g1_i1	1e-30	ethy	#N/A	#N/A	-3.92187	#N/A	#N/A	ACCH1_ARATH
AT2G19590.1	ACO1	c76762_g2_i1	3e-23	ethy	#N/A	#N/A	#N/A	#N/A	#N/A	ACH10_ARATH
AT2G19590.1	ACO1	c97723_g4_i2	2e-28	ethy	#N/A	#N/A	-2.61018	#N/A	#N/A	NCS1_COPJA
AT2G19590.1	ACO1	c97723_g4_i4	4e-31	ethy	#N/A	#N/A	-2.50155	#N/A	#N/A	SRG1_ARATH
AT2G19590.1	ACO1	c97723_g4_i3	1e-42	ethy	#N/A	#N/A	-2.67671	#N/A	#N/A	SRG1_ARATH
AT2G19590.1	ACO1	c93875_g1_i4	3e-43	ethy	#N/A	#N/A	-0.807154	#N/A	#N/A	DIOX3_PAPSO
AT2G19590.1	ACO1	c89534_g1_i2	3e-29	ethy	#N/A	#N/A	-3.07496	#N/A	#N/A	ACCH1_ARATH
AT2G19590.1	ACO1	c81615_g1_i2	3e-46	ethy	-2.13252	#N/A	-3.01101	2.15659	#N/A	HY6H_HYONI
AT2G19590.1	ACO1	c63621_g1_i1	3e-72	ethy	#N/A	#N/A	#N/A	#N/A	#N/A	ACCO5_ARATH
AT2G19590.1	ACO1	c95603_g2_i3	2e-27	ethy	#N/A	#N/A	-1.35726	#N/A	#N/A	DV4H_CATRO
AT2G19590.1	ACO1	c85645_g3_i2	4e-26	ethy	#N/A	#N/A	-1.04881	#N/A	#N/A	G2OX1_PEA
AT2G19590.1	ACO1	c87621_g2_i1	2e-24	ethy	#N/A	#N/A	2.904	#N/A	#N/A	GAOX1_ARATH
AT2G19590.1	ACO1	c100315_g1_i1	8e-23	ethy	#N/A	#N/A	-1.36183	#N/A	#N/A	ACCH1_ARATH
AT2G19590.1	ACO1	c79738_g3_i1	4e-41	ethy	#N/A	#N/A	-3.7059	#N/A	#N/A	SRG1_ARATH
AT2G19590.1	ACO1	c93994_g2_i1	2e-29	ethy	#N/A	#N/A	-2.70474	#N/A	#N/A	SRG1_ARATH
AT2G19590.1	ACO1	c89257_g5_i2	1e-37	ethy	#N/A	#N/A	-0.777524	#N/A	#N/A	DIOX2_PAPSO
AT2G19590.1	ACO1	c90371_g4_i6	1e-30	ethy	#N/A	#N/A	#N/A	#N/A	#N/A	HY6H_HYONI
AT2G19590.1	ACO1	c89257_g5_i3	1e-37	ethy	#N/A	#N/A	#N/A	#N/A	#N/A	DIOX2_PAPSO
AT2G19590.1	ACO1	c33588_g2_i1	2e-27	ethy	#N/A	#N/A	#N/A	#N/A	#N/A	DIOX3_PAPSO
AT2G19590.1	ACO1	c87736_g1_i1	1e-50	ethy	-1.82976	#N/A	#N/A	1.8565	#N/A	LDOX_MALDO
AT2G19590.1	ACO1	c83619_g1_i1	1e-106	ethy	#N/A	#N/A	#N/A	#N/A	#N/A	ACCO_ACTDE
AT2G19590.1	ACO1	c88923_g4_i4	3e-31	ethy	#N/A	#N/A	-1.02486	#N/A	#N/A	ACCH1_ARATH
AT2G19590.1	ACO1	c74491_g1_i1	6e-96	ethy	#N/A	#N/A	#N/A	#N/A	#N/A	ACCO1_PETHY
AT2G19590.1	ACO1	c96128_g1_i2	5e-23	ethy	#N/A	#N/A	#N/A	#N/A	#N/A	FL3H_PETCR
AT2G19590.1	ACO1	c92062_g3_i2	3e-44	ethy	#N/A	#N/A	#N/A	#N/A	#N/A	FL3H_PETCR
AT2G19590.1	ACO1	c33588_g2_i2	2e-22	ethy	#N/A	#N/A	#N/A	#N/A	#N/A	DIOX3_PAPSO
AT2G19590.1	ACO1	c92062_g3_i1	2e-44	ethy	#N/A	#N/A	-1.34624	#N/A	#N/A	FL3H_PETCR
AT2G19590.1	ACO1	c88923_g4_i1	9e-31	ethy	#N/A	#N/A	#N/A	1.01857	#N/A	ACCH1_ARATH
AT2G19590.1	ACO1	c93875_g1_i2	2e-43	ethy	#N/A	#N/A	-0.85735	#N/A	#N/A	DIOX3_PAPSO
AT2G19590.1	ACO1	c97891_g1_i9	8e-21	ethy	#N/A	#N/A	-2.61594	#N/A	#N/A	IDS3_HORVU
AT2G19590.1	ACO1	c93875_g1_i7	3e-22	ethy	#N/A	#N/A	#N/A	#N/A	#N/A	IDS3_HORVU
AT2G19590.1	ACO1	c93875_g1_i3	5e-43	ethy	#N/A	#N/A	-0.84896	#N/A	#N/A	DIOX3_PAPSO
AT2G19590.1	ACO1	c97891_g1_i5	2e-28	ethy	#N/A	#N/A	-6.43596	#N/A	#N/A	HY6H_HYONI
AT2G19590.1	ACO1	c93875_g1_i9	7e-35	ethy	#N/A	#N/A	1.13512	#N/A	#N/A	FLS_PETHY
AT2G19590.1	ACO1	c88923_g4_i3	5e-21	ethy	#N/A	#N/A	-2.11733	#N/A	#N/A	ACCH1_ARATH
AT2G19590.1	ACO1	c78919_g1_i1	6e-42	ethy	#N/A	#N/A	-0.654587	#N/A	#N/A	SRG1_ARATH
AT2G19590.1	ACO1	c95603_g2_i1	3e-22	ethy	#N/A	#N/A	#N/A	#N/A	#N/A	DV4H_CATRO
AT2G19590.1	ACO1	c99527_g6_i1	4e-30	ethy	#N/A	#N/A	#N/A	#N/A	#N/A	ACCH1_ARATH
AT2G19590.1	ACO1	c97891_g1_i7	8e-28	ethy	#N/A	#N/A	-3.89559	#N/A	#N/A	HY6H_HYONI
AT2G19590.1	ACO1	c97891_g1_i2	7e-21	ethy	#N/A	#N/A	-3.7357	#N/A	#N/A	HY6H_HYONI
AT2G19590.1	ACO1	c97891_g1_i6	5e-25	ethy	#N/A	#N/A	-3.1144	#N/A	#N/A	HY6H_HYONI
AT2G19590.1	ACO1	c93875_g1_i5	1e-41	ethy	#N/A	#N/A	#N/A	#N/A	#N/A	DIOX3_PAPSO
AT2G19590.1	ACO1	c98315_g1_i2	9e-34	ethy	#N/A	#N/A	#N/A	#N/A	#N/A	FLS_CITUN
AT2G19590.1	ACO1	c78420_g1_i1	3e-23	ethy	#N/A	#N/A	#N/A	#N/A	#N/A	F6H1_ARATH
AT2G19590.1	ACO1	c78420_g1_i2	6e-30	ethy	#N/A	#N/A	#N/A	#N/A	#N/A	F6H1_ARATH
AT2G20610.1	RTY1	c94729_g3_i3	7e-165	aux	#N/A	#N/A	-1.09265	#N/A	#N/A	TAT_ARATH
AT2G20610.1	RTY1	c99611_g4_i3	4e-24	aux	-1.79352	#N/A	-0.622913	#N/A	#N/A	YBDL_ECOLI
AT2G20610.1	RTY1	c99611_g4_i2	4e-24	aux	-1.81667	#N/A	-0.707005	#N/A	#N/A	FRO6_ARATH
AT2G20610.1	RTY1	c99611_g4_i1	5e-24	aux	-1.82241	#N/A	-0.875651	#N/A	#N/A	YBDL_ECOLI
AT2G20610.1	RTY1	c94729_g3_i2	4e-162	aux	#N/A	#N/A	-0.873634	#N/A	#N/A	TAT_ARATH
AT2G20610.1	RTY1	c94729_g3_i1	4e-162	aux	#N/A	#N/A	-0.878294	#N/A	#N/A	TAT_ARATH
AT2G20610.1	RTY1	c76621_g1_i1	2e-177	aux	#N/A	#N/A	#N/A	#N/A	#N/A	TAT2_ARATH
AT2G20610.1	RTY1	c80066_g1_i1	1e-153	aux	#N/A	#N/A	-1.12173	#N/A	#N/A	TAT2_ARATH
AT2G20610.1	RTY1	c80066_g1_i2	2e-152	aux	#N/A	#N/A	-1.17561	#N/A	#N/A	TAT2_ARATH
AT2G22330.1	CYP79B3	c95687_g3_i4	2e-45	aux	#N/A	-0.890209	-2.80172	1.43871	#N/A	C71E1_SORBI
AT2G22330.1	CYP79B3	c95687_g3_i4	2e-45	aux	#N/A	-0.890209	-2.80172	1.43871	#N/A	C71E1_SORBI
AT2G22330.1	CYP79B3	c99070_g3_i1	2e-59	aux	#N/A	-0.786491	#N/A	#N/A	#N/A	C82C4_ARATH
AT2G22330.1	CYP79B3	c98208_g4_i1	3e-54	aux	#N/A	0.939162	#N/A	#N/A	#N/A	P6H_ESCCA
AT2G22330.1	CYP79B3	c98208_g4_i1	3e-54	aux	#N/A	0.939162	#N/A	#N/A	#N/A	P6H_ESCCA
AT2G22330.1	CYP79B3	c95990_g2_i3	2e-36	aux	#N/A	1.39286	-0.930504	#N/A	#N/A	C76B6_CATRO
AT2G22330.1	CYP79B3	c93597_g1_i1	3e-35	aux	#N/A	#N/A	#N/A	#N/A	#N/A	C78A7_ARATH
AT2G22330.1	CYP79B3	c99354_g3_i1	0	aux	-1.4305	#N/A	#N/A	1.20345	#N/A	C79D4_LOTJA
AT2G22330.1	CYP79B3	c68355_g1_i1	6e-31	aux	#N/A	#N/A	#N/A	#N/A	#N/A	C80A1_BERST
AT2G22330.1	CYP79B3	c91407_g1_i2	4e-56	aux	#N/A	#N/A	-1.23442	0.754945	#N/A	C71A8_MENPI
AT2G22330.1	CYP79B3	c98866_g3_i2	4e-47	aux	#N/A	#N/A	-2.55059	#N/A	#N/A	C71DA_SOYBN
AT2G22330.1	CYP79B3	c88430_g1_i2	2e-34	aux	#N/A	#N/A	2.62296	#N/A	#N/A	C81D1_ARATH
AT2G22330.1	CYP79B3	c88430_g1_i2	2e-34	aux	#N/A	#N/A	2.62296	#N/A	#N/A	C81D1_ARATH
AT2G22330.1	CYP79B3	c95687_g3_i1	6e-28	aux	#N/A	#N/A	#N/A	#N/A	#N/A	C71E1_SORBI
AT2G22330.1	CYP79B3	c95687_g3_i2	1e-52	aux	#N/A	#N/A	#N/A	#N/A	#N/A	C71E7_MANES
AT2G22330.1	CYP79B3	c98866_g3_i4	4e-47	aux	#N/A	#N/A	-2.41464	#N/A	#N/A	C71DA_SOYBN
AT2G22330.1	CYP79B3	c95687_g3_i3	6e-28	aux	#N/A	#N/A	#N/A	#N/A	#N/A	C71E1_SORBI
AT2G22330.1	CYP79B3	c99171_g4_i6	3e-30	aux	#N/A	#N/A	-0.895661	#N/A	#N/A	C76A2_SOLME
AT2G22330.1	CYP79B3	c99171_g4_i4	1e-34	aux	#N/A	#N/A	-0.781024	#N/A	#N/A	.
AT2G22330.1	CYP79B3	c99171_g4_i1	1e-34	aux	#N/A	#N/A	-0.915069	#N/A	#N/A	C76A2_SOLME
AT2G22330.1	CYP79B3	c99171_g4_i5	1e-34	aux	#N/A	#N/A	-0.908884	#N/A	#N/A	AB22G_ARATH
AT2G22330.1	CYP79B3	c99171_g4_i3	1e-34	aux	#N/A	#N/A	-0.794315	#N/A	#N/A	AB22G_ARATH
AT2G22330.1	CYP79B3	c98942_g1_i1	9e-54	aux	#N/A	#N/A	1.85491	#N/A	#N/A	C76B6_CATRO
AT2G22330.1	CYP79B3	c93443_g1_i2	3e-54	aux	#N/A	#N/A	-1.07871	#N/A	#N/A	C81E8_MEDTR
AT2G22330.1	CYP79B3	c79196_g2_i1	2e-59	aux	#N/A	#N/A	-2.76733	#N/A	#N/A	C84A1_ARATH
AT2G22330.1	CYP79B3	c97022_g2_i1	6e-66	aux	#N/A	#N/A	-1.12291	#N/A	#N/A	.
AT2G22330.1	CYP79B3	c93443_g1_i1	3e-52	aux	#N/A	#N/A	#N/A	#N/A	#N/A	C81E8_MEDTR
AT2G22330.1	CYP79B3	c98007_g2_i3	2e-41	aux	#N/A	#N/A	-3.64388	1.49832	#N/A	C76B6_CATRO
AT2G22330.1	CYP79B3	c91695_g3_i1	6e-50	aux	#N/A	#N/A	-1.60293	#N/A	#N/A	C76C2_ARATH
AT2G22330.1	CYP79B3	c93443_g1_i3	2e-52	aux	#N/A	#N/A	-1.15121	#N/A	#N/A	C81E8_MEDTR
AT2G22330.1	CYP79B3	c91695_g3_i3	4e-41	aux	#N/A	#N/A	-1.65438	#N/A	#N/A	C76C2_ARATH
AT2G22330.1	CYP79B3	c87573_g3_i1	9e-58	aux	#N/A	#N/A	-2.86762	#N/A	#N/A	C71A9_SOYBN
AT2G22330.1	CYP79B3	c93674_g1_i2	1e-48	aux	#N/A	#N/A	#N/A	#N/A	#N/A	C71A1_PERAE
AT2G22330.1	CYP79B3	c94728_g2_i1	1e-48	aux	#N/A	#N/A	-1.85167	0.907858	#N/A	C82A3_SOYBN
AT2G22330.1	CYP79B3	c98007_g2_i2	3e-41	aux	#N/A	#N/A	-3.04238	#N/A	#N/A	C76B6_CATRO
AT2G22330.1	CYP79B3	c99031_g1_i2	3e-42	aux	#N/A	#N/A	-0.831592	#N/A	#N/A	C71AJ_AMMMJ
AT2G22330.1	CYP79B3	c99031_g1_i2	3e-42	aux	#N/A	#N/A	-0.831592	#N/A	#N/A	C71AJ_AMMMJ
AT2G22330.1	CYP79B3	c84791_g2_i1	1e-52	aux	#N/A	#N/A	-2.01743	#N/A	#N/A	C82A3_SOYBN
AT2G22330.1	CYP79B3	c94248_g1_i3	1e-48	aux	#N/A	#N/A	-1.54554	0.73437	#N/A	C71A8_MENPI
AT2G22330.1	CYP79B3	c92984_g1_i2	9e-20	aux	#N/A	#N/A	#N/A	#N/A	#N/A	KO1_ARATH
AT2G22330.1	CYP79B3	c99669_g2_i1	9e-20	aux	#N/A	#N/A	#N/A	#N/A	#N/A	C94A1_VICSA
AT2G22330.1	CYP79B3	c99496_g2_i1	2e-50	aux	#N/A	#N/A	-0.618691	#N/A	#N/A	C81E8_MEDTR
AT2G22330.1	CYP79B3	c90066_g1_i2	1e-60	aux	-3.72132	#N/A	-5.42903	#N/A	#N/A	C82A3_SOYBN
AT2G22330.1	CYP79B3	c95990_g2_i2	1e-54	aux	#N/A	#N/A	-1.32396	1.531	#N/A	C76B6_CATRO
AT2G22330.1	CYP79B3	c88930_g1_i1	2e-41	aux	#N/A	#N/A	#N/A	#N/A	#N/A	C76BA_SWEMU
AT2G22330.1	CYP79B3	c88930_g1_i8	4e-38	aux	#N/A	#N/A	#N/A	#N/A	#N/A	C76BA_SWEMU
AT2G22330.1	CYP79B3	c94863_g6_i2	2e-49	aux	#N/A	#N/A	-1.45516	#N/A	#N/A	C81E8_MEDTR
AT2G22330.1	CYP79B3	c95957_g2_i1	2e-51	aux	#N/A	#N/A	1.56169	#N/A	#N/A	TCMO_HELTU
AT2G22330.1	CYP79B3	c88930_g1_i4	2e-37	aux	#N/A	#N/A	#N/A	#N/A	#N/A	C76BA_SWEMU
AT2G22330.1	CYP79B3	c90066_g1_i1	2e-47	aux	-2.91154	#N/A	-3.46544	#N/A	#N/A	C82A3_SOYBN
AT2G22330.1	CYP79B3	c92248_g2_i4	1e-31	aux	#N/A	#N/A	#N/A	#N/A	#N/A	C76BA_SWEMU
AT2G22330.1	CYP79B3	c84651_g1_i1	7e-33	aux	#N/A	#N/A	2.19693	#N/A	#N/A	TCMO_SOYBN
AT2G22330.1	CYP79B3	c95810_g2_i2	2e-36	aux	-1.99081	#N/A	-2.45219	#N/A	#N/A	C71A6_NEPRA
AT2G22330.1	CYP79B3	c97219_g3_i1	1e-62	aux	#N/A	#N/A	#N/A	#N/A	#N/A	.
AT2G22330.1	CYP79B3	c87481_g1_i2	1e-50	aux	#N/A	#N/A	-1.29663	#N/A	#N/A	C71A1_PERAE
AT2G22330.1	CYP79B3	c87481_g1_i2	1e-50	aux	#N/A	#N/A	-1.29663	#N/A	#N/A	C71A1_PERAE
AT2G22330.1	CYP79B3	c99556_g1_i2	7e-59	aux	#N/A	#N/A	-1.68287	1.10102	#N/A	C71A1_PERAE
AT2G22330.1	CYP79B3	c84733_g1_i1	6e-50	aux	#N/A	#N/A	-1.94783	#N/A	#N/A	C78A3_SOYBN
AT2G22330.1	CYP79B3	c93674_g1_i1	5e-53	aux	#N/A	#N/A	#N/A	#N/A	#N/A	C71A1_PERAE
AT2G22330.1	CYP79B3	c92248_g2_i1	2e-39	aux	#N/A	#N/A	#N/A	1.85258	#N/A	C76BA_SWEMU
AT2G22330.1	CYP79B3	c92248_g2_i5	8e-33	aux	#N/A	#N/A	#N/A	#N/A	#N/A	C76BA_SWEMU
AT2G22330.1	CYP79B3	c88402_g1_i1	1e-63	aux	#N/A	#N/A	3.01095	#N/A	#N/A	C75A3_PETHY
AT2G22330.1	CYP79B3	c87481_g1_i1	1e-35	aux	#N/A	#N/A	-0.831827	#N/A	#N/A	C71A1_PERAE
AT2G22330.1	CYP79B3	c92248_g2_i3	2e-36	aux	#N/A	#N/A	#N/A	#N/A	#N/A	C76BA_SWEMU
AT2G22330.1	CYP79B3	c99833_g3_i1	2e-47	aux	#N/A	#N/A	#N/A	#N/A	#N/A	C71DA_SOYBN
AT2G22330.1	CYP79B3	c78251_g1_i2	8e-21	aux	-4.09926	#N/A	-3.04506	#N/A	#N/A	C81E8_MEDTR
AT2G22330.1	CYP79B3	c99833_g3_i4	2e-52	aux	#N/A	#N/A	#N/A	#N/A	#N/A	C71DA_SOYBN
AT2G22330.1	CYP79B3	c83463_g1_i1	2e-23	aux	#N/A	#N/A	#N/A	#N/A	#N/A	THAD_ARATH
AT2G22330.1	CYP79B3	c83463_g1_i2	6e-75	aux	-1.84164	#N/A	-1.89719	1.33033	#N/A	F3PH_ARATH
AT2G22330.1	CYP79B3	c95810_g2_i1	4e-38	aux	#N/A	#N/A	#N/A	#N/A	#N/A	C71A8_MENPI
AT2G22330.1	CYP79B3	c83349_g3_i1	7e-59	aux	#N/A	#N/A	#N/A	#N/A	#N/A	C76B6_CATRO
AT2G23560.1	MES7	c83935_g1_i1	7e-38	SA	1.18368	-0.97471	1.60774	-0.822957	#N/A	MES17_ARATH
AT2G23560.1	MES7	c83935_g1_i2	2e-37	SA	1.26088	-0.792095	1.43635	-0.898931	#N/A	MES17_ARATH
AT2G23560.1	MES7	c83935_g1_i3	8e-38	SA	1.27442	-0.748077	1.68142	-0.818231	#N/A	MES17_ARATH
AT2G23560.1	MES7	c83239_g2_i1	3e-65	SA	-1.83545	#N/A	-2.07058	#N/A	#N/A	SABP2_TOBAC
AT2G23560.1	MES7	c85553_g2_i1	3e-40	SA	#N/A	#N/A	#N/A	#N/A	#N/A	MES17_ARATH
AT2G23560.1	MES7	c83239_g3_i1	5e-63	SA	#N/A	#N/A	#N/A	#N/A	#N/A	SABP2_TOBAC
AT2G23600.1	ATMES2	c83935_g1_i1	7e-38	SA	1.18368	-0.97471	1.60774	-0.822957	#N/A	MES17_ARATH
AT2G23600.1	ATMES2	c83935_g1_i2	9e-38	SA	1.26088	-0.792095	1.43635	-0.898931	#N/A	MES17_ARATH
AT2G23600.1	ATMES2	c83935_g1_i3	8e-38	SA	1.27442	-0.748077	1.68142	-0.818231	#N/A	MES17_ARATH
AT2G23600.1	ATMES2	c83239_g2_i1	2e-63	SA	-1.83545	#N/A	-2.07058	#N/A	#N/A	SABP2_TOBAC
AT2G23600.1	ATMES2	c85553_g2_i1	2e-40	SA	#N/A	#N/A	#N/A	#N/A	#N/A	MES17_ARATH
AT2G23600.1	ATMES2	c83239_g3_i1	9e-62	SA	#N/A	#N/A	#N/A	#N/A	#N/A	SABP2_TOBAC
AT2G23620.1	MES1	c83935_g1_i1	6e-46	SA	1.18368	-0.97471	1.60774	-0.822957	#N/A	MES17_ARATH
AT2G23620.1	MES1	c83935_g1_i2	2e-45	SA	1.26088	-0.792095	1.43635	-0.898931	#N/A	MES17_ARATH
AT2G23620.1	MES1	c83935_g1_i3	8e-46	SA	1.27442	-0.748077	1.68142	-0.818231	#N/A	MES17_ARATH
AT2G23620.1	MES1	c83239_g2_i1	1e-65	SA	-1.83545	#N/A	-2.07058	#N/A	#N/A	SABP2_TOBAC
AT2G23620.1	MES1	c85553_g2_i1	6e-43	SA	#N/A	#N/A	#N/A	#N/A	#N/A	MES17_ARATH
AT2G23620.1	MES1	c83239_g3_i1	4e-62	SA	#N/A	#N/A	#N/A	#N/A	#N/A	SABP2_TOBAC
AT2G26170.1	CYP711A1	c99556_g1_i2	2e-22	SL	#N/A	#N/A	-1.68287	1.10102	#N/A	C71A1_PERAE
AT2G26710.1	CYP734A1	c92956_g1_i1	9e-30	BR	#N/A	-0.868307	0.843403	#N/A	#N/A	C734A_ARATH
AT2G26710.1	CYP734A1	c74124_g1_i1	5e-40	BR	#N/A	1.36229	-3.80202	1.39856	#N/A	C7A22_PANGI
AT2G26710.1	CYP734A1	c94952_g3_i1	1e-20	BR	#N/A	1.4736	-1.74265	#N/A	#N/A	C96AF_ARATH
AT2G26710.1	CYP734A1	c93255_g4_i3	7e-48	BR	#N/A	#N/A	#N/A	#N/A	#N/A	C7A29_PANGI
AT2G26710.1	CYP734A1	c93255_g4_i1	7e-79	BR	1.12705	#N/A	#N/A	#N/A	#N/A	C7A29_PANGI
AT2G26710.1	CYP734A1	c88430_g1_i2	5e-23	BR	#N/A	#N/A	2.62296	#N/A	#N/A	C81D1_ARATH
AT2G26710.1	CYP734A1	c93255_g4_i2	2e-134	BR	#N/A	#N/A	#N/A	#N/A	#N/A	C7A29_PANGI
AT2G26710.1	CYP734A1	c100283_g2_i2	3e-71	BR	-1.37755	#N/A	0.67527	0.807679	#N/A	C14A1_ARATH
AT2G26710.1	CYP734A1	c100283_g2_i1	3e-71	BR	-1.38128	#N/A	#N/A	0.838563	#N/A	C14A1_ARATH
AT2G26710.1	CYP734A1	c97437_g3_i2	8e-124	BR	#N/A	#N/A	#N/A	#N/A	#N/A	C7A22_PANGI
AT2G26710.1	CYP734A1	c72397_g2_i1	2e-54	BR	#N/A	#N/A	#N/A	#N/A	#N/A	C7A22_PANGI
AT2G26710.1	CYP734A1	c93443_g1_i2	8e-28	BR	#N/A	#N/A	-1.07871	#N/A	#N/A	C81E8_MEDTR
AT2G26710.1	CYP734A1	c79196_g2_i1	3e-21	BR	#N/A	#N/A	-2.76733	#N/A	#N/A	C84A1_ARATH
AT2G26710.1	CYP734A1	c93255_g4_i5	9e-140	BR	-1.62601	#N/A	-2.13347	#N/A	#N/A	C7A29_PANGI
AT2G26710.1	CYP734A1	c93443_g1_i1	4e-23	BR	#N/A	#N/A	#N/A	#N/A	#N/A	C81E8_MEDTR
AT2G26710.1	CYP734A1	c93255_g4_i4	4e-54	BR	#N/A	#N/A	-1.82069	#N/A	#N/A	C7A29_PANGI
AT2G26710.1	CYP734A1	c93443_g1_i3	4e-23	BR	#N/A	#N/A	-1.15121	#N/A	#N/A	C81E8_MEDTR
AT2G26710.1	CYP734A1	c87573_g3_i1	7e-20	BR	#N/A	#N/A	-2.86762	#N/A	#N/A	C71A9_SOYBN
AT2G26710.1	CYP734A1	c93674_g1_i2	8e-22	BR	#N/A	#N/A	#N/A	#N/A	#N/A	C71A1_PERAE
AT2G26710.1	CYP734A1	c84209_g2_i1	2e-32	BR	#N/A	#N/A	#N/A	#N/A	#N/A	C7351_ARATH
AT2G26710.1	CYP734A1	c54735_g3_i1	6e-112	BR	-1.56047	#N/A	-1.44385	#N/A	#N/A	C72A1_CATRO
AT2G26710.1	CYP734A1	c87825_g1_i1	0	BR	#N/A	#N/A	1.79799	#N/A	#N/A	C734A_ARATH
AT2G26710.1	CYP734A1	c94248_g1_i3	2e-29	BR	#N/A	#N/A	-1.54554	0.73437	#N/A	C71A8_MENPI
AT2G26710.1	CYP734A1	c84209_g1_i1	1e-109	BR	#N/A	#N/A	#N/A	#N/A	#N/A	C7351_ARATH
AT2G26710.1	CYP734A1	c94538_g1_i2	2e-135	BR	#N/A	#N/A	-0.955649	#N/A	#N/A	C7A29_PANGI
AT2G26710.1	CYP734A1	c94538_g1_i1	6e-81	BR	#N/A	#N/A	-0.958356	#N/A	#N/A	C7A15_ARATH
AT2G26710.1	CYP734A1	c94538_g1_i1	2e-27	BR	#N/A	#N/A	-0.958356	#N/A	#N/A	C7A15_ARATH
AT2G26710.1	CYP734A1	c81403_g2_i4	7e-23	BR	#N/A	#N/A	#N/A	#N/A	#N/A	C7A22_PANGI
AT2G26710.1	CYP734A1	c95810_g2_i2	1e-20	BR	-1.99081	#N/A	-2.45219	#N/A	#N/A	C71A6_NEPRA
AT2G26710.1	CYP734A1	c97219_g3_i1	4e-26	BR	#N/A	#N/A	#N/A	#N/A	#N/A	.
AT2G26710.1	CYP734A1	c81403_g3_i1	5e-30	BR	#N/A	#N/A	#N/A	#N/A	#N/A	C7A22_PANGI
AT2G26710.1	CYP734A1	c93674_g1_i1	5e-23	BR	#N/A	#N/A	#N/A	#N/A	#N/A	C71A1_PERAE
AT2G26710.1	CYP734A1	c82408_g1_i1	2e-96	BR	#N/A	#N/A	-1.29425	#N/A	#N/A	C14C2_ORYSJ
AT2G26710.1	CYP734A1	c99833_g3_i4	3e-21	BR	#N/A	#N/A	#N/A	#N/A	#N/A	C71DA_SOYBN
AT2G26710.1	CYP734A1	c95810_g2_i1	3e-20	BR	#N/A	#N/A	#N/A	#N/A	#N/A	C71A8_MENPI
AT2G26710.1	CYP734A1	c97437_g3_i1	1e-81	BR	#N/A	#N/A	-1.18595	#N/A	#N/A	C7A22_PANGI
AT2G26710.1	CYP734A1	c97437_g3_i1	6e-28	BR	#N/A	#N/A	-1.18595	#N/A	#N/A	C7A22_PANGI
AT2G26710.1	CYP734A1	c83349_g3_i1	5e-21	BR	#N/A	#N/A	#N/A	#N/A	#N/A	C76B6_CATRO
AT2G26710.1	CYP734A1	c92095_g2_i1	4e-96	BR	#N/A	#N/A	#N/A	#N/A	#N/A	C7351_ARATH
AT2G26710.1	CYP734A1	c87825_g1_i2	6e-39	BR	#N/A	#N/A	#N/A	#N/A	#N/A	C734A_ARATH
AT2G27150.1	AOdelta	c98771_g2_i1	0	aba	#N/A	#N/A	-0.793182	#N/A	#N/A	ALDO2_ARATH
AT2G27150.1	AOdelta	c97035_g1_i1	2e-158	aba	#N/A	#N/A	-1.03271	#N/A	#N/A	.
AT2G27150.1	AOdelta	c98771_g1_i1	0	aba	#N/A	#N/A	-1.10209	#N/A	#N/A	ALDO3_ARATH
AT2G27690.1	CYP94C1	c79501_g3_i1	4e-29	JA	-2.33618	1.42452	-3.16065	#N/A	#N/A	C96AF_ARATH
AT2G27690.1	CYP94C1	c94952_g3_i1	6e-92	JA	#N/A	1.4736	-1.74265	#N/A	#N/A	C96AF_ARATH
AT2G27690.1	CYP94C1	c96789_g2_i1	6e-94	JA	#N/A	#N/A	3.90076	#N/A	#N/A	C86A2_ARATH
AT2G27690.1	CYP94C1	c8721_g1_i1	4e-43	JA	#N/A	#N/A	#N/A	#N/A	#N/A	.
AT2G27690.1	CYP94C1	c54735_g3_i1	4e-21	JA	-1.56047	#N/A	-1.44385	#N/A	#N/A	C72A1_CATRO
AT2G27690.1	CYP94C1	c98164_g2_i1	4e-87	JA	-0.787465	#N/A	-0.943872	0.615364	#N/A	C04C1_PINTA
AT2G27690.1	CYP94C1	c94131_g3_i1	6e-94	JA	#N/A	#N/A	-1.18503	#N/A	#N/A	C04C1_PINTA
AT2G27690.1	CYP94C1	c94363_g2_i1	3e-45	JA	#N/A	#N/A	#N/A	#N/A	#N/A	C94A1_VICSA
AT2G27690.1	CYP94C1	c94363_g2_i2	1e-101	JA	#N/A	#N/A	#N/A	#N/A	#N/A	C94A2_VICSA
AT2G27690.1	CYP94C1	c98164_g2_i4	1e-50	JA	-0.784572	#N/A	-0.961423	0.493174	#N/A	C04C1_PINTA
AT2G27690.1	CYP94C1	c98164_g2_i4	1e-24	JA	-0.784572	#N/A	-0.961423	0.493174	#N/A	C04C1_PINTA
AT2G27690.1	CYP94C1	c94363_g2_i4	4e-45	JA	#N/A	#N/A	#N/A	#N/A	#N/A	C94A1_VICSA
AT2G27690.1	CYP94C1	c94363_g2_i3	1e-102	JA	#N/A	#N/A	#N/A	#N/A	#N/A	C94A2_VICSA
AT2G27690.1	CYP94C1	c98164_g2_i5	5e-87	JA	-0.678146	#N/A	-0.998825	#N/A	#N/A	C04C1_PINTA
AT2G27690.1	CYP94C1	c98164_g2_i2	3e-87	JA	-0.754545	#N/A	-1.05942	0.64305	#N/A	C04C1_PINTA
AT2G27690.1	CYP94C1	c94363_g2_i5	3e-102	JA	#N/A	#N/A	#N/A	#N/A	#N/A	C94A2_VICSA
AT2G27690.1	CYP94C1	c98164_g2_i3	4e-50	JA	-0.719117	#N/A	-0.908235	0.51438	#N/A	C04C1_PINTA
AT2G27690.1	CYP94C1	c98164_g2_i3	3e-27	JA	-0.719117	#N/A	-0.908235	0.51438	#N/A	C04C1_PINTA
AT2G27690.1	CYP94C1	c99669_g2_i1	1e-128	JA	#N/A	#N/A	#N/A	#N/A	#N/A	C94A1_VICSA
AT2G27690.1	CYP94C1	c84209_g1_i1	4e-26	JA	#N/A	#N/A	#N/A	#N/A	#N/A	C7351_ARATH
AT2G27690.1	CYP94C1	c96078_g1_i1	5e-123	JA	#N/A	#N/A	#N/A	#N/A	#N/A	C94A1_VICSA
AT2G27690.1	CYP94C1	c94863_g6_i2	5e-22	JA	#N/A	#N/A	-1.45516	#N/A	#N/A	C81E8_MEDTR
AT2G27690.1	CYP94C1	c96078_g1_i2	2e-57	JA	#N/A	#N/A	#N/A	#N/A	#N/A	C94A2_VICSA
AT2G27690.1	CYP94C1	c96078_g1_i2	8e-44	JA	#N/A	#N/A	#N/A	#N/A	#N/A	C94A2_VICSA
AT2G27690.1	CYP94C1	c84052_g1_i1	1e-103	JA	#N/A	#N/A	-2.87193	#N/A	#N/A	C86B1_ARATH
AT2G27690.1	CYP94C1	c82408_g1_i1	2e-21	JA	#N/A	#N/A	-1.29425	#N/A	#N/A	C14C2_ORYSJ
AT2G27690.1	CYP94C1	c72842_g1_i1	8e-76	JA	#N/A	#N/A	-4.22249	#N/A	#N/A	C86A1_ARATH
AT2G27690.1	CYP94C1	c97288_g1_i1	0	JA	-6.53091	#N/A	#N/A	3.42294	#N/A	C94C1_ARATH
AT2G27690.1	CYP94C1	c95296_g2_i1	2e-129	JA	#N/A	#N/A	#N/A	#N/A	#N/A	C94B3_ARATH
AT2G27690.1	CYP94C1	c86885_g1_i2	4e-129	JA	-5.83079	#N/A	2.35793	#N/A	6.64225	C94B3_ARATH
AT2G27690.1	CYP94C1	c86885_g1_i1	2e-130	JA	-5.43918	#N/A	3.00289	#N/A	#N/A	C94B3_ARATH
AT2G27690.1	CYP94C1	c85316_g2_i1	6e-44	JA	#N/A	#N/A	#N/A	#N/A	#N/A	C94A2_VICSA
AT2G27760.1	IPT2	c67387_g1_i1	2e-27	cytok	#N/A	#N/A	-5.40974	#N/A	#N/A	IPT5_ARATH
AT2G28305.1	ATLOG1	c80278_g2_i2	8e-122	cytok	#N/A	#N/A	#N/A	#N/A	#N/A	LOG3_ARATH
AT2G28305.1	ATLOG1	c84602_g1_i1	1e-103	cytok	#N/A	#N/A	#N/A	#N/A	#N/A	LOG7_ARATH
AT2G28305.1	ATLOG1	c92442_g1_i3	8e-61	cytok	#N/A	#N/A	#N/A	#N/A	#N/A	LOG8_ARATH
AT2G28305.1	ATLOG1	c92442_g1_i3	8e-61	cytok	#N/A	#N/A	#N/A	#N/A	#N/A	LOG8_ARATH
AT2G28305.1	ATLOG1	c74280_g1_i1	2e-97	cytok	#N/A	#N/A	1.38318	#N/A	#N/A	LOG7_ARATH
AT2G28305.1	ATLOG1	c81363_g3_i2	2e-71	cytok	#N/A	#N/A	#N/A	#N/A	#N/A	LOG1_ARATH
AT2G28305.1	ATLOG1	c74280_g1_i2	5e-108	cytok	#N/A	#N/A	1.15611	#N/A	#N/A	LOG3_ARATH
AT2G28305.1	ATLOG1	c78145_g1_i1	6e-100	cytok	#N/A	#N/A	#N/A	#N/A	#N/A	LOG5_ARATH
AT2G29090.1	CYP707A2	c88313_g2_i1	0	aba	#N/A	0.848648	#N/A	#N/A	#N/A	ABAH1_ARATH
AT2G29090.1	CYP707A2	c88211_g1_i2	7e-67	aba	#N/A	1.05505	-1.40589	#N/A	#N/A	C7A52_PANGI
AT2G29090.1	CYP707A2	c92839_g2_i2	1e-58	aba	#N/A	1.10001	-1.37006	#N/A	#N/A	C72B1_PINTA
AT2G29090.1	CYP707A2	c51775_g1_i1	2e-25	aba	#N/A	1.91646	-3.3177	#N/A	#N/A	C87A3_ORYSJ
AT2G29090.1	CYP707A2	c92839_g2_i4	2e-58	aba	-1.47205	#N/A	-0.994593	1.68597	#N/A	C72B1_PINTA
AT2G29090.1	CYP707A2	c97397_g2_i1	2e-69	aba	#N/A	#N/A	1.62226	#N/A	#N/A	C90D1_ARATH
AT2G29090.1	CYP707A2	c95597_g1_i1	3e-65	aba	-0.682972	#N/A	#N/A	#N/A	#N/A	C90A1_ARATH
AT2G29090.1	CYP707A2	c79196_g2_i1	2e-25	aba	#N/A	#N/A	-2.76733	#N/A	#N/A	C84A1_ARATH
AT2G29090.1	CYP707A2	c84314_g2_i1	0	aba	-2.79274	#N/A	-0.808173	#N/A	#N/A	ABAH2_ARATH
AT2G29090.1	CYP707A2	c80869_g4_i1	0	aba	-2.31635	#N/A	-4.37106	1.59029	#N/A	ABAH4_ARATH
AT2G29090.1	CYP707A2	c80869_g4_i2	2e-170	aba	-2.45678	#N/A	-4.16003	2.08509	#N/A	ABAH4_ARATH
AT2G29090.1	CYP707A2	c92839_g2_i1	2e-58	aba	#N/A	#N/A	-1.33534	#N/A	#N/A	C72B1_PINTA
AT2G29090.1	CYP707A2	c92839_g2_i5	2e-58	aba	-1.37274	#N/A	-2.12979	1.19388	#N/A	C72B1_PINTA
AT2G29090.1	CYP707A2	c92839_g2_i3	2e-58	aba	#N/A	#N/A	-2.11997	1.54313	#N/A	C72B1_PINTA
AT2G29090.1	CYP707A2	c88313_g1_i1	0	aba	#N/A	#N/A	#N/A	#N/A	#N/A	ABAH1_ARATH
AT2G29090.1	CYP707A2	c125112_g1_i1	1e-21	aba	#N/A	#N/A	#N/A	#N/A	#N/A	C7A53_PANGI
AT2G29090.1	CYP707A2	c86096_g1_i1	2e-69	aba	#N/A	#N/A	#N/A	#N/A	#N/A	C90D1_ARATH
AT2G29090.1	CYP707A2	c95161_g2_i3	2e-48	aba	#N/A	#N/A	#N/A	#N/A	#N/A	C90B1_ARATH
AT2G29090.1	CYP707A2	c86276_g1_i1	2e-68	aba	#N/A	#N/A	1.47845	#N/A	#N/A	C7A52_PANGI
AT2G29090.1	CYP707A2	c88211_g1_i1	1e-66	aba	#N/A	#N/A	-1.94105	#N/A	#N/A	C7A52_PANGI
AT2G29090.1	CYP707A2	c95161_g2_i2	2e-64	aba	#N/A	#N/A	#N/A	#N/A	#N/A	C90B1_ARATH
AT2G29090.1	CYP707A2	c83078_g2_i2	5e-27	aba	#N/A	#N/A	-1.60169	#N/A	#N/A	C7A52_PANGI
AT2G29090.1	CYP707A2	c78695_g1_i1	2e-62	aba	#N/A	#N/A	-1.48375	#N/A	#N/A	C16B1_PICSI
AT2G29090.1	CYP707A2	c88211_g1_i3	1e-40	aba	#N/A	#N/A	#N/A	#N/A	#N/A	C7A52_PANGI
AT2G29090.1	CYP707A2	c73677_g3_i1	5e-39	aba	-4.94213	#N/A	#N/A	#N/A	#N/A	C7A52_PANGI
AT2G30770.1	CYP71A13	c95687_g3_i4	3e-59	aux	#N/A	-0.890209	-2.80172	1.43871	#N/A	C71E1_SORBI
AT2G30770.1	CYP71A13	c95687_g3_i4	8e-26	aux	#N/A	-0.890209	-2.80172	1.43871	#N/A	C71E1_SORBI
AT2G30770.1	CYP71A13	c99070_g3_i1	6e-64	aux	#N/A	-0.786491	#N/A	#N/A	#N/A	C82C4_ARATH
AT2G30770.1	CYP71A13	c98208_g4_i1	3e-54	aux	#N/A	0.939162	#N/A	#N/A	#N/A	P6H_ESCCA
AT2G30770.1	CYP71A13	c98208_g4_i1	3e-54	aux	#N/A	0.939162	#N/A	#N/A	#N/A	P6H_ESCCA
AT2G30770.1	CYP71A13	c95990_g2_i3	2e-46	aux	#N/A	1.39286	-0.930504	#N/A	#N/A	C76B6_CATRO
AT2G30770.1	CYP71A13	c93597_g1_i1	7e-56	aux	#N/A	#N/A	#N/A	#N/A	#N/A	C78A7_ARATH
AT2G30770.1	CYP71A13	c91407_g1_i1	9e-23	aux	#N/A	#N/A	#N/A	#N/A	#N/A	C71A8_MENPI
AT2G30770.1	CYP71A13	c99354_g3_i1	1e-36	aux	-1.4305	#N/A	#N/A	1.20345	#N/A	C79D4_LOTJA
AT2G30770.1	CYP71A13	c68355_g1_i1	4e-41	aux	#N/A	#N/A	#N/A	#N/A	#N/A	C80A1_BERST
AT2G30770.1	CYP71A13	c91407_g1_i2	2e-132	aux	#N/A	#N/A	-1.23442	0.754945	#N/A	C71A8_MENPI
AT2G30770.1	CYP71A13	c98866_g3_i2	4e-106	aux	#N/A	#N/A	-2.55059	#N/A	#N/A	C71DA_SOYBN
AT2G30770.1	CYP71A13	c88430_g1_i2	5e-49	aux	#N/A	#N/A	2.62296	#N/A	#N/A	C81D1_ARATH
AT2G30770.1	CYP71A13	c88430_g1_i2	5e-49	aux	#N/A	#N/A	2.62296	#N/A	#N/A	C81D1_ARATH
AT2G30770.1	CYP71A13	c95687_g3_i1	9e-43	aux	#N/A	#N/A	#N/A	#N/A	#N/A	C71E1_SORBI
AT2G30770.1	CYP71A13	c95687_g3_i1	5e-33	aux	#N/A	#N/A	#N/A	#N/A	#N/A	C71E1_SORBI
AT2G30770.1	CYP71A13	c95687_g3_i2	7e-90	aux	#N/A	#N/A	#N/A	#N/A	#N/A	C71E7_MANES
AT2G30770.1	CYP71A13	c98866_g3_i4	3e-106	aux	#N/A	#N/A	-2.41464	#N/A	#N/A	C71DA_SOYBN
AT2G30770.1	CYP71A13	c95687_g3_i3	1e-42	aux	#N/A	#N/A	#N/A	#N/A	#N/A	C71E1_SORBI
AT2G30770.1	CYP71A13	c95687_g3_i3	2e-33	aux	#N/A	#N/A	#N/A	#N/A	#N/A	C71E1_SORBI
AT2G30770.1	CYP71A13	c99171_g4_i6	9e-42	aux	#N/A	#N/A	-0.895661	#N/A	#N/A	C76A2_SOLME
AT2G30770.1	CYP71A13	c99171_g4_i4	1e-46	aux	#N/A	#N/A	-0.781024	#N/A	#N/A	.
AT2G30770.1	CYP71A13	c99171_g4_i1	1e-46	aux	#N/A	#N/A	-0.915069	#N/A	#N/A	C76A2_SOLME
AT2G30770.1	CYP71A13	c99171_g4_i5	2e-46	aux	#N/A	#N/A	-0.908884	#N/A	#N/A	AB22G_ARATH
AT2G30770.1	CYP71A13	c99171_g4_i3	1e-46	aux	#N/A	#N/A	-0.794315	#N/A	#N/A	AB22G_ARATH
AT2G30770.1	CYP71A13	c98942_g1_i1	9e-75	aux	#N/A	#N/A	1.85491	#N/A	#N/A	C76B6_CATRO
AT2G30770.1	CYP71A13	c93443_g1_i2	2e-56	aux	#N/A	#N/A	-1.07871	#N/A	#N/A	C81E8_MEDTR
AT2G30770.1	CYP71A13	c79196_g2_i1	2e-83	aux	#N/A	#N/A	-2.76733	#N/A	#N/A	C84A1_ARATH
AT2G30770.1	CYP71A13	c97022_g2_i1	1e-94	aux	#N/A	#N/A	-1.12291	#N/A	#N/A	.
AT2G30770.1	CYP71A13	c93255_g4_i5	7e-21	aux	-1.62601	#N/A	-2.13347	#N/A	#N/A	C7A29_PANGI
AT2G30770.1	CYP71A13	c93443_g1_i1	2e-54	aux	#N/A	#N/A	#N/A	#N/A	#N/A	C81E8_MEDTR
AT2G30770.1	CYP71A13	c98007_g2_i3	5e-60	aux	#N/A	#N/A	-3.64388	1.49832	#N/A	C76B6_CATRO
AT2G30770.1	CYP71A13	c91695_g3_i1	1e-60	aux	#N/A	#N/A	-1.60293	#N/A	#N/A	C76C2_ARATH
AT2G30770.1	CYP71A13	c93443_g1_i3	2e-54	aux	#N/A	#N/A	-1.15121	#N/A	#N/A	C81E8_MEDTR
AT2G30770.1	CYP71A13	c91695_g3_i3	9e-50	aux	#N/A	#N/A	-1.65438	#N/A	#N/A	C76C2_ARATH
AT2G30770.1	CYP71A13	c87573_g3_i1	2e-104	aux	#N/A	#N/A	-2.86762	#N/A	#N/A	C71A9_SOYBN
AT2G30770.1	CYP71A13	c93674_g1_i2	1e-103	aux	#N/A	#N/A	#N/A	#N/A	#N/A	C71A1_PERAE
AT2G30770.1	CYP71A13	c94728_g2_i2	2e-22	aux	#N/A	#N/A	-2.1026	0.935186	#N/A	C82A4_SOYBN
AT2G30770.1	CYP71A13	c94728_g2_i1	1e-63	aux	#N/A	#N/A	-1.85167	0.907858	#N/A	C82A3_SOYBN
AT2G30770.1	CYP71A13	c98007_g2_i2	1e-60	aux	#N/A	#N/A	-3.04238	#N/A	#N/A	C76B6_CATRO
AT2G30770.1	CYP71A13	c54735_g3_i1	7e-28	aux	-1.56047	#N/A	-1.44385	#N/A	#N/A	C72A1_CATRO
AT2G30770.1	CYP71A13	c99031_g1_i2	2e-101	aux	#N/A	#N/A	-0.831592	#N/A	#N/A	C71AJ_AMMMJ
AT2G30770.1	CYP71A13	c99031_g1_i2	2e-101	aux	#N/A	#N/A	-0.831592	#N/A	#N/A	C71AJ_AMMMJ
AT2G30770.1	CYP71A13	c98164_g2_i1	2e-23	aux	-0.787465	#N/A	-0.943872	0.615364	#N/A	C04C1_PINTA
AT2G30770.1	CYP71A13	c87825_g1_i1	2e-25	aux	#N/A	#N/A	1.79799	#N/A	#N/A	C734A_ARATH
AT2G30770.1	CYP71A13	c84791_g2_i1	1e-55	aux	#N/A	#N/A	-2.01743	#N/A	#N/A	C82A3_SOYBN
AT2G30770.1	CYP71A13	c94248_g1_i3	7e-133	aux	#N/A	#N/A	-1.54554	0.73437	#N/A	C71A8_MENPI
AT2G30770.1	CYP71A13	c98164_g2_i5	2e-23	aux	-0.678146	#N/A	-0.998825	#N/A	#N/A	C04C1_PINTA
AT2G30770.1	CYP71A13	c98164_g2_i2	2e-23	aux	-0.754545	#N/A	-1.05942	0.64305	#N/A	C04C1_PINTA
AT2G30770.1	CYP71A13	c98164_g2_i3	1e-23	aux	-0.719117	#N/A	-0.908235	0.51438	#N/A	C04C1_PINTA
AT2G30770.1	CYP71A13	c92984_g1_i2	5e-26	aux	#N/A	#N/A	#N/A	#N/A	#N/A	KO1_ARATH
AT2G30770.1	CYP71A13	c92984_g1_i1	3e-27	aux	#N/A	#N/A	#N/A	#N/A	#N/A	KO1_ARATH
AT2G30770.1	CYP71A13	c99496_g2_i1	7e-54	aux	#N/A	#N/A	-0.618691	#N/A	#N/A	C81E8_MEDTR
AT2G30770.1	CYP71A13	c84209_g1_i1	9e-21	aux	#N/A	#N/A	#N/A	#N/A	#N/A	C7351_ARATH
AT2G30770.1	CYP71A13	c94538_g1_i2	3e-20	aux	#N/A	#N/A	-0.955649	#N/A	#N/A	C7A29_PANGI
AT2G30770.1	CYP71A13	c90066_g1_i2	3e-59	aux	-3.72132	#N/A	-5.42903	#N/A	#N/A	C82A3_SOYBN
AT2G30770.1	CYP71A13	c95990_g2_i2	6e-73	aux	#N/A	#N/A	-1.32396	1.531	#N/A	C76B6_CATRO
AT2G30770.1	CYP71A13	c88930_g1_i1	3e-57	aux	#N/A	#N/A	#N/A	#N/A	#N/A	C76BA_SWEMU
AT2G30770.1	CYP71A13	c88930_g1_i8	2e-49	aux	#N/A	#N/A	#N/A	#N/A	#N/A	C76BA_SWEMU
AT2G30770.1	CYP71A13	c94863_g6_i2	1e-43	aux	#N/A	#N/A	-1.45516	#N/A	#N/A	C81E8_MEDTR
AT2G30770.1	CYP71A13	c95957_g2_i1	4e-53	aux	#N/A	#N/A	1.56169	#N/A	#N/A	TCMO_HELTU
AT2G30770.1	CYP71A13	c88930_g1_i4	5e-50	aux	#N/A	#N/A	#N/A	#N/A	#N/A	C76BA_SWEMU
AT2G30770.1	CYP71A13	c90066_g1_i1	3e-42	aux	-2.91154	#N/A	-3.46544	#N/A	#N/A	C82A3_SOYBN
AT2G30770.1	CYP71A13	c92248_g2_i4	1e-42	aux	#N/A	#N/A	#N/A	#N/A	#N/A	C76BA_SWEMU
AT2G30770.1	CYP71A13	c98866_g3_i1	3e-42	aux	#N/A	#N/A	-1.77004	#N/A	#N/A	C71D8_SOYBN
AT2G30770.1	CYP71A13	c84651_g1_i1	3e-31	aux	#N/A	#N/A	2.19693	#N/A	#N/A	TCMO_SOYBN
AT2G30770.1	CYP71A13	c95810_g2_i2	1e-67	aux	-1.99081	#N/A	-2.45219	#N/A	#N/A	C71A6_NEPRA
AT2G30770.1	CYP71A13	c97219_g3_i1	1e-57	aux	#N/A	#N/A	#N/A	#N/A	#N/A	.
AT2G30770.1	CYP71A13	c87481_g1_i2	9e-85	aux	#N/A	#N/A	-1.29663	#N/A	#N/A	C71A1_PERAE
AT2G30770.1	CYP71A13	c87481_g1_i2	9e-85	aux	#N/A	#N/A	-1.29663	#N/A	#N/A	C71A1_PERAE
AT2G30770.1	CYP71A13	c99556_g1_i2	1e-99	aux	#N/A	#N/A	-1.68287	1.10102	#N/A	C71A1_PERAE
AT2G30770.1	CYP71A13	c84733_g1_i1	4e-43	aux	#N/A	#N/A	-1.94783	#N/A	#N/A	C78A3_SOYBN
AT2G30770.1	CYP71A13	c93674_g1_i1	2e-108	aux	#N/A	#N/A	#N/A	#N/A	#N/A	C71A1_PERAE
AT2G30770.1	CYP71A13	c92248_g2_i1	4e-48	aux	#N/A	#N/A	#N/A	1.85258	#N/A	C76BA_SWEMU
AT2G30770.1	CYP71A13	c92248_g2_i5	2e-40	aux	#N/A	#N/A	#N/A	#N/A	#N/A	C76BA_SWEMU
AT2G30770.1	CYP71A13	c88402_g1_i1	3e-76	aux	#N/A	#N/A	3.01095	#N/A	#N/A	C75A3_PETHY
AT2G30770.1	CYP71A13	c87481_g1_i1	9e-48	aux	#N/A	#N/A	-0.831827	#N/A	#N/A	C71A1_PERAE
AT2G30770.1	CYP71A13	c92248_g2_i3	1e-44	aux	#N/A	#N/A	#N/A	#N/A	#N/A	C76BA_SWEMU
AT2G30770.1	CYP71A13	c99833_g3_i1	3e-98	aux	#N/A	#N/A	#N/A	#N/A	#N/A	C71DA_SOYBN
AT2G30770.1	CYP71A13	c99833_g3_i4	3e-104	aux	#N/A	#N/A	#N/A	#N/A	#N/A	C71DA_SOYBN
AT2G30770.1	CYP71A13	c83463_g1_i2	6e-82	aux	-1.84164	#N/A	-1.89719	1.33033	#N/A	F3PH_ARATH
AT2G30770.1	CYP71A13	c99833_g3_i2	1e-33	aux	#N/A	#N/A	#N/A	#N/A	#N/A	C71D9_SOYBN
AT2G30770.1	CYP71A13	c95810_g2_i1	6e-85	aux	#N/A	#N/A	#N/A	#N/A	#N/A	C71A8_MENPI
AT2G30770.1	CYP71A13	c95810_g1_i1	7e-30	aux	#N/A	#N/A	1.18294	#N/A	#N/A	.
AT2G30770.1	CYP71A13	c83349_g3_i1	1e-77	aux	#N/A	#N/A	#N/A	#N/A	#N/A	C76B6_CATRO
AT2G32440.1	CYP88A4	c88313_g2_i1	5e-74	ga	#N/A	0.848648	#N/A	#N/A	#N/A	ABAH1_ARATH
AT2G32440.1	CYP88A4	c88211_g1_i2	3e-40	ga	#N/A	1.05505	-1.40589	#N/A	#N/A	C7A52_PANGI
AT2G32440.1	CYP88A4	c92839_g2_i2	3e-47	ga	#N/A	1.10001	-1.37006	#N/A	#N/A	C72B1_PINTA
AT2G32440.1	CYP88A4	c51775_g1_i1	2e-21	ga	#N/A	1.91646	-3.3177	#N/A	#N/A	C87A3_ORYSJ
AT2G32440.1	CYP88A4	c92839_g2_i4	4e-47	ga	-1.47205	#N/A	-0.994593	1.68597	#N/A	C72B1_PINTA
AT2G32440.1	CYP88A4	c97397_g2_i1	9e-55	ga	#N/A	#N/A	1.62226	#N/A	#N/A	C90D1_ARATH
AT2G32440.1	CYP88A4	c95597_g1_i1	3e-59	ga	-0.682972	#N/A	#N/A	#N/A	#N/A	C90A1_ARATH
AT2G32440.1	CYP88A4	c93443_g1_i2	4e-22	ga	#N/A	#N/A	-1.07871	#N/A	#N/A	C81E8_MEDTR
AT2G32440.1	CYP88A4	c93443_g1_i1	2e-23	ga	#N/A	#N/A	#N/A	#N/A	#N/A	C81E8_MEDTR
AT2G32440.1	CYP88A4	c84314_g2_i1	9e-62	ga	-2.79274	#N/A	-0.808173	#N/A	#N/A	ABAH2_ARATH
AT2G32440.1	CYP88A4	c93443_g1_i3	2e-23	ga	#N/A	#N/A	-1.15121	#N/A	#N/A	C81E8_MEDTR
AT2G32440.1	CYP88A4	c80869_g4_i1	9e-76	ga	-2.31635	#N/A	-4.37106	1.59029	#N/A	ABAH4_ARATH
AT2G32440.1	CYP88A4	c80869_g4_i2	9e-69	ga	-2.45678	#N/A	-4.16003	2.08509	#N/A	ABAH4_ARATH
AT2G32440.1	CYP88A4	c92839_g2_i1	3e-47	ga	#N/A	#N/A	-1.33534	#N/A	#N/A	C72B1_PINTA
AT2G32440.1	CYP88A4	c92839_g2_i5	3e-47	ga	-1.37274	#N/A	-2.12979	1.19388	#N/A	C72B1_PINTA
AT2G32440.1	CYP88A4	c92839_g2_i3	3e-47	ga	#N/A	#N/A	-2.11997	1.54313	#N/A	C72B1_PINTA
AT2G32440.1	CYP88A4	c88313_g1_i1	6e-76	ga	#N/A	#N/A	#N/A	#N/A	#N/A	ABAH1_ARATH
AT2G32440.1	CYP88A4	c86096_g1_i1	4e-56	ga	#N/A	#N/A	#N/A	#N/A	#N/A	C90D1_ARATH
AT2G32440.1	CYP88A4	c95161_g2_i3	3e-34	ga	#N/A	#N/A	#N/A	#N/A	#N/A	C90B1_ARATH
AT2G32440.1	CYP88A4	c86276_g1_i1	9e-55	ga	#N/A	#N/A	1.47845	#N/A	#N/A	C7A52_PANGI
AT2G32440.1	CYP88A4	c88211_g1_i1	4e-40	ga	#N/A	#N/A	-1.94105	#N/A	#N/A	C7A52_PANGI
AT2G32440.1	CYP88A4	c95161_g2_i2	2e-45	ga	#N/A	#N/A	#N/A	#N/A	#N/A	C90B1_ARATH
AT2G32440.1	CYP88A4	c78695_g1_i1	2e-49	ga	#N/A	#N/A	-1.48375	#N/A	#N/A	C16B1_PICSI
AT2G32440.1	CYP88A4	c88211_g1_i3	6e-23	ga	#N/A	#N/A	#N/A	#N/A	#N/A	C7A52_PANGI
AT2G32440.1	CYP88A4	c73677_g3_i1	7e-28	ga	-4.94213	#N/A	#N/A	#N/A	#N/A	C7A52_PANGI
AT2G33230.1	YUC7	c83588_g1_i1	4e-155	aux	#N/A	#N/A	1.74556	#N/A	#N/A	.
AT2G33230.1	YUC7	c82097_g1_i1	2e-160	aux	#N/A	#N/A	1.4413	#N/A	#N/A	YUC2_ARATH
AT2G34555.1	GA2OX3	c89942_g2_i1	2e-32	ga	-1.37274	-0.858829	#N/A	#N/A	#N/A	SRG1_ARATH
AT2G34555.1	GA2OX3	c98315_g1_i1	6e-29	ga	#N/A	-0.61741	#N/A	#N/A	#N/A	FLS_CITUN
AT2G34555.1	GA2OX3	c86920_g1_i1	4e-20	ga	#N/A	-0.606873	0.644949	#N/A	#N/A	FL3H_PETHY
AT2G34555.1	GA2OX3	c94454_g1_i1	2e-32	ga	#N/A	0.714084	-1.44568	#N/A	#N/A	FL3H_PETCR
AT2G34555.1	GA2OX3	c83411_g2_i1	3e-30	ga	#N/A	0.723514	-0.990043	#N/A	#N/A	DIOX1_PAPSO
AT2G34555.1	GA2OX3	c93744_g2_i2	8e-31	ga	#N/A	1.91919	#N/A	#N/A	#N/A	FL3H_PETCR
AT2G34555.1	GA2OX3	c91238_g2_i1	3e-32	ga	#N/A	#N/A	-2.7558	#N/A	#N/A	SRG1_ARATH
AT2G34555.1	GA2OX3	c91238_g2_i2	5e-32	ga	#N/A	#N/A	-3.3674	#N/A	#N/A	SRG1_ARATH
AT2G34555.1	GA2OX3	c97723_g4_i2	4e-21	ga	#N/A	#N/A	-2.61018	#N/A	#N/A	NCS1_COPJA
AT2G34555.1	GA2OX3	c97723_g4_i4	8e-22	ga	#N/A	#N/A	-2.50155	#N/A	#N/A	SRG1_ARATH
AT2G34555.1	GA2OX3	c97723_g4_i3	2e-29	ga	#N/A	#N/A	-2.67671	#N/A	#N/A	SRG1_ARATH
AT2G34555.1	GA2OX3	c93875_g1_i4	2e-24	ga	#N/A	#N/A	-0.807154	#N/A	#N/A	DIOX3_PAPSO
AT2G34555.1	GA2OX3	c89534_g1_i2	5e-20	ga	#N/A	#N/A	-3.07496	#N/A	#N/A	ACCH1_ARATH
AT2G34555.1	GA2OX3	c81615_g1_i2	2e-31	ga	-2.13252	#N/A	-3.01101	2.15659	#N/A	HY6H_HYONI
AT2G34555.1	GA2OX3	c63621_g1_i1	2e-22	ga	#N/A	#N/A	#N/A	#N/A	#N/A	ACCO5_ARATH
AT2G34555.1	GA2OX3	c85645_g3_i2	8e-112	ga	#N/A	#N/A	-1.04881	#N/A	#N/A	G2OX1_PEA
AT2G34555.1	GA2OX3	c87621_g2_i1	1e-26	ga	#N/A	#N/A	2.904	#N/A	#N/A	GAOX1_ARATH
AT2G34555.1	GA2OX3	c89257_g5_i2	7e-29	ga	#N/A	#N/A	-0.777524	#N/A	#N/A	DIOX2_PAPSO
AT2G34555.1	GA2OX3	c89257_g5_i3	5e-29	ga	#N/A	#N/A	#N/A	#N/A	#N/A	DIOX2_PAPSO
AT2G34555.1	GA2OX3	c87736_g1_i1	6e-34	ga	-1.82976	#N/A	#N/A	1.8565	#N/A	LDOX_MALDO
AT2G34555.1	GA2OX3	c83619_g1_i1	5e-20	ga	#N/A	#N/A	#N/A	#N/A	#N/A	ACCO_ACTDE
AT2G34555.1	GA2OX3	c92062_g3_i2	6e-29	ga	#N/A	#N/A	#N/A	#N/A	#N/A	FL3H_PETCR
AT2G34555.1	GA2OX3	c92062_g3_i1	5e-29	ga	#N/A	#N/A	-1.34624	#N/A	#N/A	FL3H_PETCR
AT2G34555.1	GA2OX3	c93875_g1_i2	2e-24	ga	#N/A	#N/A	-0.85735	#N/A	#N/A	DIOX3_PAPSO
AT2G34555.1	GA2OX3	c93875_g1_i3	2e-24	ga	#N/A	#N/A	-0.84896	#N/A	#N/A	DIOX3_PAPSO
AT2G34555.1	GA2OX3	c97891_g1_i5	9e-21	ga	#N/A	#N/A	-6.43596	#N/A	#N/A	HY6H_HYONI
AT2G34555.1	GA2OX3	c78919_g1_i1	8e-29	ga	#N/A	#N/A	-0.654587	#N/A	#N/A	SRG1_ARATH
AT2G34555.1	GA2OX3	c78333_g2_i1	1e-70	ga	#N/A	#N/A	#N/A	#N/A	#N/A	G2OX1_PEA
AT2G34555.1	GA2OX3	c97891_g1_i7	2e-20	ga	#N/A	#N/A	-3.89559	#N/A	#N/A	HY6H_HYONI
AT2G34555.1	GA2OX3	c93875_g1_i5	9e-25	ga	#N/A	#N/A	#N/A	#N/A	#N/A	DIOX3_PAPSO
AT2G34555.1	GA2OX3	c98315_g1_i2	6e-29	ga	#N/A	#N/A	#N/A	#N/A	#N/A	FLS_CITUN
AT2G34555.1	GA2OX3	c78333_g1_i1	3e-37	ga	#N/A	#N/A	#N/A	#N/A	#N/A	.
AT2G34555.1	GA2OX3	c78420_g1_i2	8e-24	ga	#N/A	#N/A	#N/A	#N/A	#N/A	F6H1_ARATH
AT2G35690.1	ACX5	c88130_g1_i1	4e-64	ja	#N/A	#N/A	#N/A	#N/A	#N/A	ACOX3_ARATH
AT2G35690.1	ACX5	c88130_g1_i2	3e-64	ja	#N/A	#N/A	#N/A	#N/A	#N/A	ACOX3_ARATH
AT2G35690.1	ACX5	c85057_g1_i1	0	ja	#N/A	#N/A	#N/A	#N/A	#N/A	ACOX1_ARATH
AT2G35990.1	LOG2	c80278_g2_i2	2e-102	cytok	#N/A	#N/A	#N/A	#N/A	#N/A	LOG3_ARATH
AT2G35990.1	LOG2	c84602_g1_i1	1e-99	cytok	#N/A	#N/A	#N/A	#N/A	#N/A	LOG7_ARATH
AT2G35990.1	LOG2	c92442_g1_i3	8e-62	cytok	#N/A	#N/A	#N/A	#N/A	#N/A	LOG8_ARATH
AT2G35990.1	LOG2	c92442_g1_i3	8e-62	cytok	#N/A	#N/A	#N/A	#N/A	#N/A	LOG8_ARATH
AT2G35990.1	LOG2	c74280_g1_i1	4e-98	cytok	#N/A	#N/A	1.38318	#N/A	#N/A	LOG7_ARATH
AT2G35990.1	LOG2	c81363_g3_i2	1e-50	cytok	#N/A	#N/A	#N/A	#N/A	#N/A	LOG1_ARATH
AT2G35990.1	LOG2	c74280_g1_i2	6e-106	cytok	#N/A	#N/A	1.15611	#N/A	#N/A	LOG3_ARATH
AT2G35990.1	LOG2	c78145_g1_i1	2e-98	cytok	#N/A	#N/A	#N/A	#N/A	#N/A	LOG5_ARATH
AT2G36750.1	UGT73C1	c85921_g3_i2	6e-45	cytok	1.34332	-0.675812	#N/A	#N/A	#N/A	UGT1_GARJA
AT2G36750.1	UGT73C1	c88310_g1_i1	2e-45	cytok	#N/A	-0.630107	#N/A	#N/A	#N/A	UGT8_CATRO
AT2G36750.1	UGT73C1	c95919_g2_i1	9e-48	cytok	#N/A	-0.605459	#N/A	#N/A	#N/A	UGT1_GARJA
AT2G36750.1	UGT73C1	c81441_g6_i1	3e-22	cytok	#N/A	1.18511	#N/A	#N/A	#N/A	UFOG3_FRAAN
AT2G36750.1	UGT73C1	c86370_g7_i2	6e-30	cytok	#N/A	#N/A	2.39112	#N/A	#N/A	KGLT_PETHY
AT2G36750.1	UGT73C1	c85921_g3_i1	3e-31	cytok	#N/A	#N/A	#N/A	#N/A	#N/A	UGT1_GARJA
AT2G36750.1	UGT73C1	c97251_g4_i4	2e-33	cytok	#N/A	#N/A	#N/A	#N/A	#N/A	U91A1_ARATH
AT2G36750.1	UGT73C1	c98138_g1_i1	3e-47	cytok	#N/A	#N/A	#N/A	#N/A	#N/A	U83A1_ARATH
AT2G36750.1	UGT73C1	c94776_g2_i3	1e-40	cytok	#N/A	#N/A	#N/A	#N/A	#N/A	SCGT_TOBAC
AT2G36750.1	UGT73C1	c100175_g4_i1	2e-35	cytok	#N/A	#N/A	#N/A	#N/A	#N/A	UGT6_CATRO
AT2G36750.1	UGT73C1	c95919_g2_i2	2e-38	cytok	#N/A	#N/A	#N/A	#N/A	#N/A	UGT1_GARJA
AT2G36750.1	UGT73C1	c99081_g2_i2	9e-30	cytok	#N/A	#N/A	#N/A	#N/A	#N/A	UGT8_CATRO
AT2G36750.1	UGT73C1	c97016_g1_i4	3e-28	cytok	#N/A	#N/A	-1.63756	#N/A	#N/A	UGT8_CATRO
AT2G36750.1	UGT73C1	c99081_g2_i7	5e-34	cytok	#N/A	#N/A	#N/A	#N/A	#N/A	UGT8_CATRO
AT2G36750.1	UGT73C1	c95512_g2_i3	3e-20	cytok	#N/A	#N/A	#N/A	#N/A	#N/A	UGT8_CATRO
AT2G36750.1	UGT73C1	c96045_g2_i1	9e-32	cytok	#N/A	#N/A	#N/A	#N/A	#N/A	UFOG5_MANES
AT2G36750.1	UGT73C1	c96045_g2_i4	6e-34	cytok	-1.83683	#N/A	#N/A	#N/A	#N/A	UFOG5_MANES
AT2G36750.1	UGT73C1	c88918_g1_i2	0	cytok	#N/A	#N/A	-1.75579	#N/A	#N/A	U73C3_ARATH
AT2G36750.1	UGT73C1	c96045_g2_i3	8e-32	cytok	#N/A	#N/A	#N/A	#N/A	#N/A	UFOG5_MANES
AT2G36750.1	UGT73C1	c88918_g1_i1	0	cytok	#N/A	#N/A	-1.9955	#N/A	#N/A	U73C3_ARATH
AT2G36750.1	UGT73C1	c89032_g1_i2	1e-49	cytok	#N/A	#N/A	#N/A	#N/A	#N/A	UGT2_GARJA
AT2G36750.1	UGT73C1	c89032_g1_i3	1e-38	cytok	#N/A	#N/A	#N/A	#N/A	#N/A	UGT2_GARJA
AT2G36750.1	UGT73C1	c98786_g3_i3	6e-22	cytok	#N/A	#N/A	4.79113	#N/A	#N/A	DUSKY_IPONI
AT2G36750.1	UGT73C1	c95498_g2_i1	5e-45	cytok	-3.17399	#N/A	-2.37677	#N/A	#N/A	ZOG_PHALU
AT2G36750.1	UGT73C1	c92804_g2_i1	1e-75	cytok	#N/A	#N/A	-1.78966	#N/A	#N/A	U90A1_ARATH
AT2G36750.1	UGT73C1	c76678_g1_i1	1e-45	cytok	-3.08754	#N/A	#N/A	#N/A	#N/A	UFOG5_MANES
AT2G36750.1	UGT73C1	c91303_g1_i1	1e-28	cytok	#N/A	#N/A	#N/A	#N/A	#N/A	TOC34_PEA
AT2G36750.1	UGT73C1	c96306_g2_i1	1e-45	cytok	#N/A	#N/A	-2.36983	#N/A	#N/A	HQGT_RAUSE
AT2G36750.1	UGT73C1	c100097_g1_i1	2e-54	cytok	#N/A	#N/A	#N/A	#N/A	#N/A	U88A1_ARATH
AT2G36750.1	UGT73C1	c97251_g3_i2	7e-29	cytok	#N/A	#N/A	#N/A	#N/A	#N/A	URT1_FRAAN
AT2G36750.1	UGT73C1	c83283_g1_i1	2e-41	cytok	#N/A	#N/A	1.60411	#N/A	#N/A	HQGT_RAUSE
AT2G36750.1	UGT73C1	c100151_g2_i4	5e-47	cytok	#N/A	#N/A	#N/A	#N/A	#N/A	UGT2_GARJA
AT2G36750.1	UGT73C1	c85605_g2_i1	2e-29	cytok	#N/A	#N/A	0.717603	#N/A	#N/A	UGT2_GARJA
AT2G36750.1	UGT73C1	c96636_g1_i1	2e-30	cytok	#N/A	#N/A	#N/A	#N/A	#N/A	UGT9_GARJA
AT2G36750.1	UGT73C1	c96636_g1_i1	2e-30	cytok	#N/A	#N/A	#N/A	#N/A	#N/A	UGT9_GARJA
AT2G36750.1	UGT73C1	c98152_g1_i1	1e-25	cytok	#N/A	#N/A	#N/A	#N/A	#N/A	UFOG2_MANES
AT2G36750.1	UGT73C1	c86717_g2_i1	3e-36	cytok	#N/A	#N/A	#N/A	#N/A	#N/A	U89B1_ARATH
AT2G36750.1	UGT73C1	c86717_g2_i1	3e-36	cytok	#N/A	#N/A	#N/A	#N/A	#N/A	U89B1_ARATH
AT2G36750.1	UGT73C1	c67958_g1_i1	7e-27	cytok	-1.69575	#N/A	#N/A	#N/A	#N/A	UGT1_GARJA
AT2G36750.1	UGT73C1	c99363_g3_i1	3e-32	cytok	#N/A	#N/A	1.04789	#N/A	#N/A	U76F1_ARATH
AT2G36750.1	UGT73C1	c98152_g1_i2	9e-41	cytok	#N/A	#N/A	#N/A	#N/A	#N/A	UFOG3_FRAAN
AT2G36750.1	UGT73C1	c86717_g2_i2	9e-43	cytok	#N/A	#N/A	#N/A	#N/A	#N/A	U89B1_ARATH
AT2G36750.1	UGT73C1	c98710_g6_i1	2e-161	cytok	0.996783	#N/A	#N/A	#N/A	#N/A	U73C3_ARATH
AT2G36750.1	UGT73C1	c82895_g1_i2	2e-42	cytok	#N/A	#N/A	1.39143	#N/A	#N/A	U73C7_ARATH
AT2G36750.1	UGT73C1	c93404_g2_i1	1e-51	cytok	#N/A	#N/A	1.69488	#N/A	#N/A	ANGLT_ROSHC
AT2G36750.1	UGT73C1	c93331_g1_i1	7e-35	cytok	#N/A	#N/A	-0.901809	#N/A	#N/A	U74F2_ARATH
AT2G36750.1	UGT73C1	c93331_g1_i1	7e-35	cytok	#N/A	#N/A	-0.901809	#N/A	#N/A	U74F2_ARATH
AT2G36750.1	UGT73C1	c96784_g2_i1	1e-45	cytok	#N/A	#N/A	#N/A	#N/A	#N/A	HQGT_RAUSE
AT2G36750.1	UGT73C1	c82895_g1_i4	4e-38	cytok	#N/A	#N/A	1.58594	#N/A	#N/A	U92A1_ARATH
AT2G36750.1	UGT73C1	c86248_g2_i1	1e-51	cytok	-1.17023	#N/A	-1.54123	#N/A	#N/A	UGT2_GARJA
AT2G36750.1	UGT73C1	c82895_g1_i3	2e-40	cytok	#N/A	#N/A	1.54891	#N/A	#N/A	.
AT2G36750.1	UGT73C1	c94906_g2_i3	5e-61	cytok	#N/A	#N/A	2.2588	#N/A	#N/A	U89B1_ARATH
AT2G36750.1	UGT73C1	c95536_g1_i1	2e-138	cytok	#N/A	#N/A	1.26469	#N/A	#N/A	.
AT2G36750.1	UGT73C1	c99584_g2_i2	3e-49	cytok	#N/A	#N/A	#N/A	#N/A	#N/A	ZOG_PHALU
AT2G36750.1	UGT73C1	c94906_g2_i2	5e-61	cytok	#N/A	#N/A	2.02716	#N/A	#N/A	U89B1_ARATH
AT2G36750.1	UGT73C1	c97251_g4_i2	4e-30	cytok	#N/A	#N/A	1.12541	#N/A	#N/A	U91A1_ARATH
AT2G36750.1	UGT73C1	c84603_g1_i1	7e-41	cytok	#N/A	#N/A	-0.711265	#N/A	#N/A	UGT8_CATRO
AT2G36750.1	UGT73C1	c82621_g5_i1	9e-34	cytok	#N/A	#N/A	#N/A	#N/A	#N/A	UGT1_GARJA
AT2G36750.1	UGT73C1	c94906_g2_i4	2e-60	cytok	#N/A	#N/A	2.91662	#N/A	#N/A	U89B1_ARATH
AT2G36750.1	UGT73C1	c60681_g1_i1	8e-33	cytok	#N/A	#N/A	-2.01956	#N/A	#N/A	UGT2_GARJA
AT2G36750.1	UGT73C1	c99584_g2_i3	5e-49	cytok	#N/A	#N/A	#N/A	0.690227	#N/A	ZOG_PHALU
AT2G36750.1	UGT73C1	c90488_g3_i1	1e-48	cytok	#N/A	#N/A	#N/A	#N/A	#N/A	U84B1_ARATH
AT2G36750.1	UGT73C1	c95848_g2_i1	8e-32	cytok	#N/A	#N/A	1.38394	#N/A	#N/A	UGT1_GARJA
AT2G36750.1	UGT73C1	c99073_g4_i1	2e-23	cytok	#N/A	#N/A	#N/A	#N/A	#N/A	ZOG_PHALU
AT2G36750.1	UGT73C1	c91813_g4_i7	2e-30	cytok	#N/A	#N/A	-1.12959	#N/A	#N/A	UGT9_GARJA
AT2G36750.1	UGT73C1	c83058_g8_i1	9e-43	cytok	#N/A	#N/A	-0.9795	#N/A	#N/A	UGT2_GARJA
AT2G36750.1	UGT73C1	c85921_g4_i1	3e-21	cytok	#N/A	#N/A	#N/A	#N/A	#N/A	UGT1_GARJA
AT2G36750.1	UGT73C1	c95848_g1_i1	3e-36	cytok	#N/A	#N/A	-1.18819	#N/A	#N/A	UGT1_GARJA
AT2G36750.1	UGT73C1	c91813_g4_i4	3e-29	cytok	#N/A	#N/A	-1.09308	#N/A	#N/A	UGT9_GARJA
AT2G36750.1	UGT73C1	c91813_g4_i6	2e-29	cytok	#N/A	#N/A	-1.14894	#N/A	#N/A	UGT9_GARJA
AT2G36750.1	UGT73C1	c84603_g1_i2	3e-41	cytok	#N/A	#N/A	-0.912886	#N/A	#N/A	UGT8_CATRO
AT2G36750.1	UGT73C1	c84603_g1_i4	8e-41	cytok	#N/A	#N/A	-1.17317	#N/A	#N/A	UGT8_CATRO
AT2G36750.1	UGT73C1	c99584_g2_i1	7e-36	cytok	#N/A	#N/A	-1.99769	#N/A	#N/A	ZOG_PHALU
AT2G36750.1	UGT73C1	c47784_g1_i1	8e-33	cytok	#N/A	#N/A	-2.75068	#N/A	#N/A	U74E2_ARATH
AT2G36750.1	UGT73C1	c86248_g2_i2	2e-35	cytok	-1.46726	#N/A	-1.52288	1.15125	#N/A	UGT2_GARJA
AT2G36750.1	UGT73C1	c95512_g2_i1	6e-20	cytok	#N/A	#N/A	#N/A	#N/A	#N/A	UGT8_CATRO
AT2G36750.1	UGT73C1	c81348_g1_i1	1e-47	cytok	1.0617	#N/A	#N/A	#N/A	#N/A	UGT2_GARJA
AT2G36750.1	UGT73C1	c94425_g4_i2	4e-158	cytok	#N/A	#N/A	-4.12931	#N/A	#N/A	U73C3_ARATH
AT2G36750.1	UGT73C1	c92804_g2_i2	7e-72	cytok	#N/A	#N/A	#N/A	0.939132	#N/A	U90A1_ARATH
AT2G36800.1	UGT73C5	c85921_g3_i2	1e-46	cytok	1.34332	-0.675812	#N/A	#N/A	#N/A	UGT1_GARJA
AT2G36800.1	UGT73C5	c85921_g3_i2	1e-46	BR	1.34332	-0.675812	#N/A	#N/A	#N/A	UGT1_GARJA
AT2G36800.1	UGT73C5	c88310_g1_i1	5e-43	cytok	#N/A	-0.630107	#N/A	#N/A	#N/A	UGT8_CATRO
AT2G36800.1	UGT73C5	c88310_g1_i1	5e-43	BR	#N/A	-0.630107	#N/A	#N/A	#N/A	UGT8_CATRO
AT2G36800.1	UGT73C5	c95919_g2_i1	7e-49	cytok	#N/A	-0.605459	#N/A	#N/A	#N/A	UGT1_GARJA
AT2G36800.1	UGT73C5	c95919_g2_i1	7e-49	BR	#N/A	-0.605459	#N/A	#N/A	#N/A	UGT1_GARJA
AT2G36800.1	UGT73C5	c81441_g6_i1	9e-23	cytok	#N/A	1.18511	#N/A	#N/A	#N/A	UFOG3_FRAAN
AT2G36800.1	UGT73C5	c81441_g6_i1	9e-23	BR	#N/A	1.18511	#N/A	#N/A	#N/A	UFOG3_FRAAN
AT2G36800.1	UGT73C5	c86370_g7_i2	4e-29	cytok	#N/A	#N/A	2.39112	#N/A	#N/A	KGLT_PETHY
AT2G36800.1	UGT73C5	c86370_g7_i2	4e-29	BR	#N/A	#N/A	2.39112	#N/A	#N/A	KGLT_PETHY
AT2G36800.1	UGT73C5	c85921_g3_i1	5e-33	cytok	#N/A	#N/A	#N/A	#N/A	#N/A	UGT1_GARJA
AT2G36800.1	UGT73C5	c85921_g3_i1	5e-33	BR	#N/A	#N/A	#N/A	#N/A	#N/A	UGT1_GARJA
AT2G36800.1	UGT73C5	c97251_g4_i4	1e-36	cytok	#N/A	#N/A	#N/A	#N/A	#N/A	U91A1_ARATH
AT2G36800.1	UGT73C5	c97251_g4_i4	1e-36	BR	#N/A	#N/A	#N/A	#N/A	#N/A	U91A1_ARATH
AT2G36800.1	UGT73C5	c98138_g1_i1	2e-52	cytok	#N/A	#N/A	#N/A	#N/A	#N/A	U83A1_ARATH
AT2G36800.1	UGT73C5	c98138_g1_i1	2e-52	BR	#N/A	#N/A	#N/A	#N/A	#N/A	U83A1_ARATH
AT2G36800.1	UGT73C5	c94635_g5_i2	2e-22	cytok	#N/A	#N/A	-1.92264	#N/A	#N/A	U91A1_ARATH
AT2G36800.1	UGT73C5	c94635_g5_i2	2e-22	BR	#N/A	#N/A	-1.92264	#N/A	#N/A	U91A1_ARATH
AT2G36800.1	UGT73C5	c94776_g2_i3	2e-37	cytok	#N/A	#N/A	#N/A	#N/A	#N/A	SCGT_TOBAC
AT2G36800.1	UGT73C5	c94776_g2_i3	2e-37	BR	#N/A	#N/A	#N/A	#N/A	#N/A	SCGT_TOBAC
AT2G36800.1	UGT73C5	c100175_g4_i1	6e-39	cytok	#N/A	#N/A	#N/A	#N/A	#N/A	UGT6_CATRO
AT2G36800.1	UGT73C5	c100175_g4_i1	6e-39	BR	#N/A	#N/A	#N/A	#N/A	#N/A	UGT6_CATRO
AT2G36800.1	UGT73C5	c95919_g2_i2	8e-38	cytok	#N/A	#N/A	#N/A	#N/A	#N/A	UGT1_GARJA
AT2G36800.1	UGT73C5	c95919_g2_i2	8e-38	BR	#N/A	#N/A	#N/A	#N/A	#N/A	UGT1_GARJA
AT2G36800.1	UGT73C5	c99081_g2_i2	9e-29	cytok	#N/A	#N/A	#N/A	#N/A	#N/A	UGT8_CATRO
AT2G36800.1	UGT73C5	c99081_g2_i2	9e-29	BR	#N/A	#N/A	#N/A	#N/A	#N/A	UGT8_CATRO
AT2G36800.1	UGT73C5	c97016_g1_i4	3e-24	cytok	#N/A	#N/A	-1.63756	#N/A	#N/A	UGT8_CATRO
AT2G36800.1	UGT73C5	c97016_g1_i4	3e-24	BR	#N/A	#N/A	-1.63756	#N/A	#N/A	UGT8_CATRO
AT2G36800.1	UGT73C5	c99081_g2_i7	2e-31	cytok	#N/A	#N/A	#N/A	#N/A	#N/A	UGT8_CATRO
AT2G36800.1	UGT73C5	c99081_g2_i7	2e-31	BR	#N/A	#N/A	#N/A	#N/A	#N/A	UGT8_CATRO
AT2G36800.1	UGT73C5	c95512_g2_i3	1e-20	cytok	#N/A	#N/A	#N/A	#N/A	#N/A	UGT8_CATRO
AT2G36800.1	UGT73C5	c95512_g2_i3	1e-20	BR	#N/A	#N/A	#N/A	#N/A	#N/A	UGT8_CATRO
AT2G36800.1	UGT73C5	c96045_g2_i1	1e-37	cytok	#N/A	#N/A	#N/A	#N/A	#N/A	UFOG5_MANES
AT2G36800.1	UGT73C5	c96045_g2_i1	1e-37	BR	#N/A	#N/A	#N/A	#N/A	#N/A	UFOG5_MANES
AT2G36800.1	UGT73C5	c96045_g2_i4	8e-42	cytok	-1.83683	#N/A	#N/A	#N/A	#N/A	UFOG5_MANES
AT2G36800.1	UGT73C5	c96045_g2_i4	8e-42	BR	-1.83683	#N/A	#N/A	#N/A	#N/A	UFOG5_MANES
AT2G36800.1	UGT73C5	c88918_g1_i2	0	cytok	#N/A	#N/A	-1.75579	#N/A	#N/A	U73C3_ARATH
AT2G36800.1	UGT73C5	c88918_g1_i2	0	BR	#N/A	#N/A	-1.75579	#N/A	#N/A	U73C3_ARATH
AT2G36800.1	UGT73C5	c96045_g2_i3	1e-37	cytok	#N/A	#N/A	#N/A	#N/A	#N/A	UFOG5_MANES
AT2G36800.1	UGT73C5	c96045_g2_i3	1e-37	BR	#N/A	#N/A	#N/A	#N/A	#N/A	UFOG5_MANES
AT2G36800.1	UGT73C5	c88918_g1_i1	0	cytok	#N/A	#N/A	-1.9955	#N/A	#N/A	U73C3_ARATH
AT2G36800.1	UGT73C5	c88918_g1_i1	0	BR	#N/A	#N/A	-1.9955	#N/A	#N/A	U73C3_ARATH
AT2G36800.1	UGT73C5	c89032_g1_i2	3e-53	cytok	#N/A	#N/A	#N/A	#N/A	#N/A	UGT2_GARJA
AT2G36800.1	UGT73C5	c89032_g1_i2	3e-53	BR	#N/A	#N/A	#N/A	#N/A	#N/A	UGT2_GARJA
AT2G36800.1	UGT73C5	c89032_g1_i3	3e-38	cytok	#N/A	#N/A	#N/A	#N/A	#N/A	UGT2_GARJA
AT2G36800.1	UGT73C5	c89032_g1_i3	3e-38	BR	#N/A	#N/A	#N/A	#N/A	#N/A	UGT2_GARJA
AT2G36800.1	UGT73C5	c98786_g3_i3	2e-22	cytok	#N/A	#N/A	4.79113	#N/A	#N/A	DUSKY_IPONI
AT2G36800.1	UGT73C5	c98786_g3_i3	2e-22	BR	#N/A	#N/A	4.79113	#N/A	#N/A	DUSKY_IPONI
AT2G36800.1	UGT73C5	c95498_g2_i1	1e-43	cytok	-3.17399	#N/A	-2.37677	#N/A	#N/A	ZOG_PHALU
AT2G36800.1	UGT73C5	c95498_g2_i1	1e-43	BR	-3.17399	#N/A	-2.37677	#N/A	#N/A	ZOG_PHALU
AT2G36800.1	UGT73C5	c92804_g2_i1	5e-85	cytok	#N/A	#N/A	-1.78966	#N/A	#N/A	U90A1_ARATH
AT2G36800.1	UGT73C5	c92804_g2_i1	5e-85	BR	#N/A	#N/A	-1.78966	#N/A	#N/A	U90A1_ARATH
AT2G36800.1	UGT73C5	c76678_g1_i1	3e-49	cytok	-3.08754	#N/A	#N/A	#N/A	#N/A	UFOG5_MANES
AT2G36800.1	UGT73C5	c76678_g1_i1	3e-49	BR	-3.08754	#N/A	#N/A	#N/A	#N/A	UFOG5_MANES
AT2G36800.1	UGT73C5	c91303_g1_i1	2e-31	cytok	#N/A	#N/A	#N/A	#N/A	#N/A	TOC34_PEA
AT2G36800.1	UGT73C5	c91303_g1_i1	2e-31	BR	#N/A	#N/A	#N/A	#N/A	#N/A	TOC34_PEA
AT2G36800.1	UGT73C5	c96306_g2_i1	8e-52	cytok	#N/A	#N/A	-2.36983	#N/A	#N/A	HQGT_RAUSE
AT2G36800.1	UGT73C5	c96306_g2_i1	8e-52	BR	#N/A	#N/A	-2.36983	#N/A	#N/A	HQGT_RAUSE
AT2G36800.1	UGT73C5	c100097_g1_i1	9e-63	cytok	#N/A	#N/A	#N/A	#N/A	#N/A	U88A1_ARATH
AT2G36800.1	UGT73C5	c100097_g1_i1	9e-63	BR	#N/A	#N/A	#N/A	#N/A	#N/A	U88A1_ARATH
AT2G36800.1	UGT73C5	c97251_g3_i2	3e-38	cytok	#N/A	#N/A	#N/A	#N/A	#N/A	URT1_FRAAN
AT2G36800.1	UGT73C5	c97251_g3_i2	3e-38	BR	#N/A	#N/A	#N/A	#N/A	#N/A	URT1_FRAAN
AT2G36800.1	UGT73C5	c83283_g1_i1	2e-46	cytok	#N/A	#N/A	1.60411	#N/A	#N/A	HQGT_RAUSE
AT2G36800.1	UGT73C5	c83283_g1_i1	2e-46	BR	#N/A	#N/A	1.60411	#N/A	#N/A	HQGT_RAUSE
AT2G36800.1	UGT73C5	c100151_g2_i4	2e-47	cytok	#N/A	#N/A	#N/A	#N/A	#N/A	UGT2_GARJA
AT2G36800.1	UGT73C5	c100151_g2_i4	2e-47	BR	#N/A	#N/A	#N/A	#N/A	#N/A	UGT2_GARJA
AT2G36800.1	UGT73C5	c85605_g2_i1	2e-32	cytok	#N/A	#N/A	0.717603	#N/A	#N/A	UGT2_GARJA
AT2G36800.1	UGT73C5	c85605_g2_i1	2e-32	BR	#N/A	#N/A	0.717603	#N/A	#N/A	UGT2_GARJA
AT2G36800.1	UGT73C5	c96636_g1_i1	2e-31	cytok	#N/A	#N/A	#N/A	#N/A	#N/A	UGT9_GARJA
AT2G36800.1	UGT73C5	c96636_g1_i1	2e-31	cytok	#N/A	#N/A	#N/A	#N/A	#N/A	UGT9_GARJA
AT2G36800.1	UGT73C5	c96636_g1_i1	2e-31	BR	#N/A	#N/A	#N/A	#N/A	#N/A	UGT9_GARJA
AT2G36800.1	UGT73C5	c96636_g1_i1	2e-31	BR	#N/A	#N/A	#N/A	#N/A	#N/A	UGT9_GARJA
AT2G36800.1	UGT73C5	c98152_g1_i1	2e-23	cytok	#N/A	#N/A	#N/A	#N/A	#N/A	UFOG2_MANES
AT2G36800.1	UGT73C5	c98152_g1_i1	2e-23	BR	#N/A	#N/A	#N/A	#N/A	#N/A	UFOG2_MANES
AT2G36800.1	UGT73C5	c86717_g2_i1	2e-38	cytok	#N/A	#N/A	#N/A	#N/A	#N/A	U89B1_ARATH
AT2G36800.1	UGT73C5	c86717_g2_i1	2e-38	cytok	#N/A	#N/A	#N/A	#N/A	#N/A	U89B1_ARATH
AT2G36800.1	UGT73C5	c86717_g2_i1	2e-38	BR	#N/A	#N/A	#N/A	#N/A	#N/A	U89B1_ARATH
AT2G36800.1	UGT73C5	c86717_g2_i1	2e-38	BR	#N/A	#N/A	#N/A	#N/A	#N/A	U89B1_ARATH
AT2G36800.1	UGT73C5	c67958_g1_i1	7e-26	cytok	-1.69575	#N/A	#N/A	#N/A	#N/A	UGT1_GARJA
AT2G36800.1	UGT73C5	c67958_g1_i1	7e-26	BR	-1.69575	#N/A	#N/A	#N/A	#N/A	UGT1_GARJA
AT2G36800.1	UGT73C5	c99363_g3_i1	3e-33	cytok	#N/A	#N/A	1.04789	#N/A	#N/A	U76F1_ARATH
AT2G36800.1	UGT73C5	c99363_g3_i1	3e-33	BR	#N/A	#N/A	1.04789	#N/A	#N/A	U76F1_ARATH
AT2G36800.1	UGT73C5	c98152_g1_i2	2e-35	cytok	#N/A	#N/A	#N/A	#N/A	#N/A	UFOG3_FRAAN
AT2G36800.1	UGT73C5	c98152_g1_i2	2e-35	BR	#N/A	#N/A	#N/A	#N/A	#N/A	UFOG3_FRAAN
AT2G36800.1	UGT73C5	c86717_g2_i2	8e-47	cytok	#N/A	#N/A	#N/A	#N/A	#N/A	U89B1_ARATH
AT2G36800.1	UGT73C5	c86717_g2_i2	8e-47	BR	#N/A	#N/A	#N/A	#N/A	#N/A	U89B1_ARATH
AT2G36800.1	UGT73C5	c98710_g6_i1	3e-163	cytok	0.996783	#N/A	#N/A	#N/A	#N/A	U73C3_ARATH
AT2G36800.1	UGT73C5	c98710_g6_i1	3e-163	BR	0.996783	#N/A	#N/A	#N/A	#N/A	U73C3_ARATH
AT2G36800.1	UGT73C5	c82895_g1_i2	8e-44	cytok	#N/A	#N/A	1.39143	#N/A	#N/A	U73C7_ARATH
AT2G36800.1	UGT73C5	c82895_g1_i2	8e-44	BR	#N/A	#N/A	1.39143	#N/A	#N/A	U73C7_ARATH
AT2G36800.1	UGT73C5	c93404_g2_i1	1e-54	cytok	#N/A	#N/A	1.69488	#N/A	#N/A	ANGLT_ROSHC
AT2G36800.1	UGT73C5	c93404_g2_i1	1e-54	BR	#N/A	#N/A	1.69488	#N/A	#N/A	ANGLT_ROSHC
AT2G36800.1	UGT73C5	c93331_g1_i1	1e-33	cytok	#N/A	#N/A	-0.901809	#N/A	#N/A	U74F2_ARATH
AT2G36800.1	UGT73C5	c93331_g1_i1	1e-33	cytok	#N/A	#N/A	-0.901809	#N/A	#N/A	U74F2_ARATH
AT2G36800.1	UGT73C5	c93331_g1_i1	1e-33	BR	#N/A	#N/A	-0.901809	#N/A	#N/A	U74F2_ARATH
AT2G36800.1	UGT73C5	c93331_g1_i1	1e-33	BR	#N/A	#N/A	-0.901809	#N/A	#N/A	U74F2_ARATH
AT2G36800.1	UGT73C5	c96784_g2_i1	2e-51	cytok	#N/A	#N/A	#N/A	#N/A	#N/A	HQGT_RAUSE
AT2G36800.1	UGT73C5	c96784_g2_i1	2e-51	BR	#N/A	#N/A	#N/A	#N/A	#N/A	HQGT_RAUSE
AT2G36800.1	UGT73C5	c82895_g1_i4	4e-38	cytok	#N/A	#N/A	1.58594	#N/A	#N/A	U92A1_ARATH
AT2G36800.1	UGT73C5	c82895_g1_i4	4e-38	BR	#N/A	#N/A	1.58594	#N/A	#N/A	U92A1_ARATH
AT2G36800.1	UGT73C5	c86248_g2_i1	4e-57	cytok	-1.17023	#N/A	-1.54123	#N/A	#N/A	UGT2_GARJA
AT2G36800.1	UGT73C5	c86248_g2_i1	4e-57	BR	-1.17023	#N/A	-1.54123	#N/A	#N/A	UGT2_GARJA
AT2G36800.1	UGT73C5	c82895_g1_i3	6e-42	cytok	#N/A	#N/A	1.54891	#N/A	#N/A	.
AT2G36800.1	UGT73C5	c82895_g1_i3	6e-42	BR	#N/A	#N/A	1.54891	#N/A	#N/A	.
AT2G36800.1	UGT73C5	c94906_g2_i3	1e-68	cytok	#N/A	#N/A	2.2588	#N/A	#N/A	U89B1_ARATH
AT2G36800.1	UGT73C5	c94906_g2_i3	1e-68	BR	#N/A	#N/A	2.2588	#N/A	#N/A	U89B1_ARATH
AT2G36800.1	UGT73C5	c95536_g1_i1	5e-148	cytok	#N/A	#N/A	1.26469	#N/A	#N/A	.
AT2G36800.1	UGT73C5	c95536_g1_i1	5e-148	BR	#N/A	#N/A	1.26469	#N/A	#N/A	.
AT2G36800.1	UGT73C5	c99584_g2_i2	2e-49	cytok	#N/A	#N/A	#N/A	#N/A	#N/A	ZOG_PHALU
AT2G36800.1	UGT73C5	c99584_g2_i2	2e-49	BR	#N/A	#N/A	#N/A	#N/A	#N/A	ZOG_PHALU
AT2G36800.1	UGT73C5	c94906_g2_i2	1e-68	cytok	#N/A	#N/A	2.02716	#N/A	#N/A	U89B1_ARATH
AT2G36800.1	UGT73C5	c94906_g2_i2	1e-68	BR	#N/A	#N/A	2.02716	#N/A	#N/A	U89B1_ARATH
AT2G36800.1	UGT73C5	c97251_g4_i2	5e-34	cytok	#N/A	#N/A	1.12541	#N/A	#N/A	U91A1_ARATH
AT2G36800.1	UGT73C5	c97251_g4_i2	5e-34	BR	#N/A	#N/A	1.12541	#N/A	#N/A	U91A1_ARATH
AT2G36800.1	UGT73C5	c94425_g2_i1	5e-20	cytok	#N/A	#N/A	#N/A	#N/A	#N/A	U73C5_ARATH
AT2G36800.1	UGT73C5	c94425_g2_i1	5e-20	BR	#N/A	#N/A	#N/A	#N/A	#N/A	U73C5_ARATH
AT2G36800.1	UGT73C5	c84603_g1_i1	9e-37	cytok	#N/A	#N/A	-0.711265	#N/A	#N/A	UGT8_CATRO
AT2G36800.1	UGT73C5	c84603_g1_i1	9e-37	BR	#N/A	#N/A	-0.711265	#N/A	#N/A	UGT8_CATRO
AT2G36800.1	UGT73C5	c82621_g5_i1	6e-32	cytok	#N/A	#N/A	#N/A	#N/A	#N/A	UGT1_GARJA
AT2G36800.1	UGT73C5	c82621_g5_i1	6e-32	BR	#N/A	#N/A	#N/A	#N/A	#N/A	UGT1_GARJA
AT2G36800.1	UGT73C5	c94906_g2_i4	4e-68	cytok	#N/A	#N/A	2.91662	#N/A	#N/A	U89B1_ARATH
AT2G36800.1	UGT73C5	c94906_g2_i4	4e-68	BR	#N/A	#N/A	2.91662	#N/A	#N/A	U89B1_ARATH
AT2G36800.1	UGT73C5	c60681_g1_i1	3e-30	cytok	#N/A	#N/A	-2.01956	#N/A	#N/A	UGT2_GARJA
AT2G36800.1	UGT73C5	c60681_g1_i1	3e-30	BR	#N/A	#N/A	-2.01956	#N/A	#N/A	UGT2_GARJA
AT2G36800.1	UGT73C5	c99584_g2_i3	2e-49	cytok	#N/A	#N/A	#N/A	0.690227	#N/A	ZOG_PHALU
AT2G36800.1	UGT73C5	c99584_g2_i3	2e-49	BR	#N/A	#N/A	#N/A	0.690227	#N/A	ZOG_PHALU
AT2G36800.1	UGT73C5	c90488_g3_i1	1e-49	cytok	#N/A	#N/A	#N/A	#N/A	#N/A	U84B1_ARATH
AT2G36800.1	UGT73C5	c90488_g3_i1	1e-49	BR	#N/A	#N/A	#N/A	#N/A	#N/A	U84B1_ARATH
AT2G36800.1	UGT73C5	c95848_g2_i1	2e-31	cytok	#N/A	#N/A	1.38394	#N/A	#N/A	UGT1_GARJA
AT2G36800.1	UGT73C5	c95848_g2_i1	2e-31	BR	#N/A	#N/A	1.38394	#N/A	#N/A	UGT1_GARJA
AT2G36800.1	UGT73C5	c99073_g4_i1	9e-24	cytok	#N/A	#N/A	#N/A	#N/A	#N/A	ZOG_PHALU
AT2G36800.1	UGT73C5	c99073_g4_i1	9e-24	BR	#N/A	#N/A	#N/A	#N/A	#N/A	ZOG_PHALU
AT2G36800.1	UGT73C5	c91813_g4_i7	1e-28	cytok	#N/A	#N/A	-1.12959	#N/A	#N/A	UGT9_GARJA
AT2G36800.1	UGT73C5	c91813_g4_i7	1e-28	BR	#N/A	#N/A	-1.12959	#N/A	#N/A	UGT9_GARJA
AT2G36800.1	UGT73C5	c83058_g8_i1	1e-42	cytok	#N/A	#N/A	-0.9795	#N/A	#N/A	UGT2_GARJA
AT2G36800.1	UGT73C5	c83058_g8_i1	1e-42	BR	#N/A	#N/A	-0.9795	#N/A	#N/A	UGT2_GARJA
AT2G36800.1	UGT73C5	c85921_g4_i1	5e-22	cytok	#N/A	#N/A	#N/A	#N/A	#N/A	UGT1_GARJA
AT2G36800.1	UGT73C5	c85921_g4_i1	5e-22	BR	#N/A	#N/A	#N/A	#N/A	#N/A	UGT1_GARJA
AT2G36800.1	UGT73C5	c95848_g1_i1	1e-35	cytok	#N/A	#N/A	-1.18819	#N/A	#N/A	UGT1_GARJA
AT2G36800.1	UGT73C5	c95848_g1_i1	1e-35	BR	#N/A	#N/A	-1.18819	#N/A	#N/A	UGT1_GARJA
AT2G36800.1	UGT73C5	c91813_g4_i4	6e-28	cytok	#N/A	#N/A	-1.09308	#N/A	#N/A	UGT9_GARJA
AT2G36800.1	UGT73C5	c91813_g4_i4	6e-28	BR	#N/A	#N/A	-1.09308	#N/A	#N/A	UGT9_GARJA
AT2G36800.1	UGT73C5	c91813_g4_i6	6e-28	cytok	#N/A	#N/A	-1.14894	#N/A	#N/A	UGT9_GARJA
AT2G36800.1	UGT73C5	c91813_g4_i6	6e-28	BR	#N/A	#N/A	-1.14894	#N/A	#N/A	UGT9_GARJA
AT2G36800.1	UGT73C5	c84603_g1_i2	2e-36	cytok	#N/A	#N/A	-0.912886	#N/A	#N/A	UGT8_CATRO
AT2G36800.1	UGT73C5	c84603_g1_i2	2e-36	BR	#N/A	#N/A	-0.912886	#N/A	#N/A	UGT8_CATRO
AT2G36800.1	UGT73C5	c84603_g1_i4	3e-36	cytok	#N/A	#N/A	-1.17317	#N/A	#N/A	UGT8_CATRO
AT2G36800.1	UGT73C5	c84603_g1_i4	3e-36	BR	#N/A	#N/A	-1.17317	#N/A	#N/A	UGT8_CATRO
AT2G36800.1	UGT73C5	c99584_g2_i1	3e-35	cytok	#N/A	#N/A	-1.99769	#N/A	#N/A	ZOG_PHALU
AT2G36800.1	UGT73C5	c99584_g2_i1	3e-35	BR	#N/A	#N/A	-1.99769	#N/A	#N/A	ZOG_PHALU
AT2G36800.1	UGT73C5	c47784_g1_i1	1e-34	cytok	#N/A	#N/A	-2.75068	#N/A	#N/A	U74E2_ARATH
AT2G36800.1	UGT73C5	c47784_g1_i1	1e-34	BR	#N/A	#N/A	-2.75068	#N/A	#N/A	U74E2_ARATH
AT2G36800.1	UGT73C5	c86248_g2_i2	7e-40	cytok	-1.46726	#N/A	-1.52288	1.15125	#N/A	UGT2_GARJA
AT2G36800.1	UGT73C5	c86248_g2_i2	7e-40	BR	-1.46726	#N/A	-1.52288	1.15125	#N/A	UGT2_GARJA
AT2G36800.1	UGT73C5	c95512_g2_i1	4e-21	cytok	#N/A	#N/A	#N/A	#N/A	#N/A	UGT8_CATRO
AT2G36800.1	UGT73C5	c95512_g2_i1	4e-21	BR	#N/A	#N/A	#N/A	#N/A	#N/A	UGT8_CATRO
AT2G36800.1	UGT73C5	c81348_g1_i1	6e-49	cytok	1.0617	#N/A	#N/A	#N/A	#N/A	UGT2_GARJA
AT2G36800.1	UGT73C5	c81348_g1_i1	6e-49	BR	1.0617	#N/A	#N/A	#N/A	#N/A	UGT2_GARJA
AT2G36800.1	UGT73C5	c94425_g4_i2	4e-170	cytok	#N/A	#N/A	-4.12931	#N/A	#N/A	U73C3_ARATH
AT2G36800.1	UGT73C5	c94425_g4_i2	4e-170	BR	#N/A	#N/A	-4.12931	#N/A	#N/A	U73C3_ARATH
AT2G36800.1	UGT73C5	c92804_g2_i2	2e-83	cytok	#N/A	#N/A	#N/A	0.939132	#N/A	U90A1_ARATH
AT2G36800.1	UGT73C5	c92804_g2_i2	2e-83	BR	#N/A	#N/A	#N/A	0.939132	#N/A	U90A1_ARATH
AT2G37210.2	LOG3	c80278_g2_i2	9e-130	cytok	#N/A	#N/A	#N/A	#N/A	#N/A	LOG3_ARATH
AT2G37210.2	LOG3	c84602_g1_i1	4e-108	cytok	#N/A	#N/A	#N/A	#N/A	#N/A	LOG7_ARATH
AT2G37210.2	LOG3	c92442_g1_i3	2e-64	cytok	#N/A	#N/A	#N/A	#N/A	#N/A	LOG8_ARATH
AT2G37210.2	LOG3	c92442_g1_i3	2e-64	cytok	#N/A	#N/A	#N/A	#N/A	#N/A	LOG8_ARATH
AT2G37210.2	LOG3	c74280_g1_i1	2e-102	cytok	#N/A	#N/A	1.38318	#N/A	#N/A	LOG7_ARATH
AT2G37210.2	LOG3	c81363_g3_i2	3e-60	cytok	#N/A	#N/A	#N/A	#N/A	#N/A	LOG1_ARATH
AT2G37210.2	LOG3	c74280_g1_i2	6e-113	cytok	#N/A	#N/A	1.15611	#N/A	#N/A	LOG3_ARATH
AT2G37210.2	LOG3	c78145_g1_i1	8e-101	cytok	#N/A	#N/A	#N/A	#N/A	#N/A	LOG5_ARATH
AT2G41510.1	ATCKX1	c83077_g1_i1	0	cytok	1.99622	-1.62431	#N/A	#N/A	#N/A	CKX5_ARATH
AT2G41510.1	ATCKX1	c63830_g2_i1	2e-63	cytok	#N/A	#N/A	#N/A	#N/A	#N/A	CKX6_ARATH
AT2G41510.1	ATCKX1	c63830_g1_i1	0	cytok	#N/A	#N/A	-1.38319	#N/A	#N/A	CKX6_ARATH
AT2G41510.1	ATCKX1	c33914_g1_i1	5e-113	cytok	#N/A	#N/A	#N/A	#N/A	#N/A	CKX1_ARATH
AT2G43820.1	GT	c85921_g3_i2	2e-84	SA	1.34332	-0.675812	#N/A	#N/A	#N/A	UGT1_GARJA
AT2G43820.1	GT	c88310_g1_i1	7e-51	SA	#N/A	-0.630107	#N/A	#N/A	#N/A	UGT8_CATRO
AT2G43820.1	GT	c95919_g2_i1	9e-95	SA	#N/A	-0.605459	#N/A	#N/A	#N/A	UGT1_GARJA
AT2G43820.1	GT	c90644_g3_i9	5e-26	SA	#N/A	#N/A	1.47119	#N/A	2.21353	KGLT_PETHY
AT2G43820.1	GT	c90644_g3_i6	4e-27	SA	#N/A	#N/A	#N/A	#N/A	#N/A	KGLT_PETHY
AT2G43820.1	GT	c90644_g3_i5	6e-26	SA	#N/A	#N/A	#N/A	#N/A	#N/A	KGLT_PETHY
AT2G43820.1	GT	c90644_g3_i8	7e-27	SA	#N/A	#N/A	1.80253	#N/A	#N/A	KGLT_PETHY
AT2G43820.1	GT	c86370_g7_i2	1e-31	SA	#N/A	#N/A	2.39112	#N/A	#N/A	KGLT_PETHY
AT2G43820.1	GT	c90644_g3_i1	1e-26	SA	#N/A	#N/A	#N/A	#N/A	#N/A	KGLT_PETHY
AT2G43820.1	GT	c90644_g3_i2	6e-26	SA	#N/A	#N/A	1.68514	#N/A	#N/A	KGLT_PETHY
AT2G43820.1	GT	c85921_g3_i1	4e-38	SA	#N/A	#N/A	#N/A	#N/A	#N/A	UGT1_GARJA
AT2G43820.1	GT	c97251_g4_i4	4e-20	SA	#N/A	#N/A	#N/A	#N/A	#N/A	U91A1_ARATH
AT2G43820.1	GT	c98138_g1_i1	4e-54	SA	#N/A	#N/A	#N/A	#N/A	#N/A	U83A1_ARATH
AT2G43820.1	GT	c94776_g2_i3	1e-27	SA	#N/A	#N/A	#N/A	#N/A	#N/A	SCGT_TOBAC
AT2G43820.1	GT	c100175_g4_i1	4e-37	SA	#N/A	#N/A	#N/A	#N/A	#N/A	UGT6_CATRO
AT2G43820.1	GT	c95919_g2_i2	1e-57	SA	#N/A	#N/A	#N/A	#N/A	#N/A	UGT1_GARJA
AT2G43820.1	GT	c99081_g2_i2	4e-31	SA	#N/A	#N/A	#N/A	#N/A	#N/A	UGT8_CATRO
AT2G43820.1	GT	c97016_g1_i4	3e-36	SA	#N/A	#N/A	-1.63756	#N/A	#N/A	UGT8_CATRO
AT2G43820.1	GT	c99081_g2_i7	2e-34	SA	#N/A	#N/A	#N/A	#N/A	#N/A	UGT8_CATRO
AT2G43820.1	GT	c95512_g2_i3	3e-20	SA	#N/A	#N/A	#N/A	#N/A	#N/A	UGT8_CATRO
AT2G43820.1	GT	c96045_g2_i1	8e-28	SA	#N/A	#N/A	#N/A	#N/A	#N/A	UFOG5_MANES
AT2G43820.1	GT	c96045_g2_i4	2e-34	SA	-1.83683	#N/A	#N/A	#N/A	#N/A	UFOG5_MANES
AT2G43820.1	GT	c88918_g1_i2	3e-43	SA	#N/A	#N/A	-1.75579	#N/A	#N/A	U73C3_ARATH
AT2G43820.1	GT	c96045_g2_i3	8e-28	SA	#N/A	#N/A	#N/A	#N/A	#N/A	UFOG5_MANES
AT2G43820.1	GT	c88918_g1_i1	5e-42	SA	#N/A	#N/A	-1.9955	#N/A	#N/A	U73C3_ARATH
AT2G43820.1	GT	c89032_g1_i2	2e-68	SA	#N/A	#N/A	#N/A	#N/A	#N/A	UGT2_GARJA
AT2G43820.1	GT	c89032_g1_i3	5e-50	SA	#N/A	#N/A	#N/A	#N/A	#N/A	UGT2_GARJA
AT2G43820.1	GT	c95498_g2_i1	5e-32	SA	-3.17399	#N/A	-2.37677	#N/A	#N/A	ZOG_PHALU
AT2G43820.1	GT	c92804_g2_i1	3e-44	SA	#N/A	#N/A	-1.78966	#N/A	#N/A	U90A1_ARATH
AT2G43820.1	GT	c76678_g1_i1	1e-36	SA	-3.08754	#N/A	#N/A	#N/A	#N/A	UFOG5_MANES
AT2G43820.1	GT	c91303_g1_i1	6e-28	SA	#N/A	#N/A	#N/A	#N/A	#N/A	TOC34_PEA
AT2G43820.1	GT	c96306_g2_i1	2e-49	SA	#N/A	#N/A	-2.36983	#N/A	#N/A	HQGT_RAUSE
AT2G43820.1	GT	c100097_g1_i1	3e-40	SA	#N/A	#N/A	#N/A	#N/A	#N/A	U88A1_ARATH
AT2G43820.1	GT	c97251_g3_i2	7e-25	SA	#N/A	#N/A	#N/A	#N/A	#N/A	URT1_FRAAN
AT2G43820.1	GT	c83283_g1_i1	2e-46	SA	#N/A	#N/A	1.60411	#N/A	#N/A	HQGT_RAUSE
AT2G43820.1	GT	c100151_g2_i4	2e-58	SA	#N/A	#N/A	#N/A	#N/A	#N/A	UGT2_GARJA
AT2G43820.1	GT	c85605_g2_i1	1e-31	SA	#N/A	#N/A	0.717603	#N/A	#N/A	UGT2_GARJA
AT2G43820.1	GT	c96636_g1_i1	4e-32	SA	#N/A	#N/A	#N/A	#N/A	#N/A	UGT9_GARJA
AT2G43820.1	GT	c86717_g2_i1	7e-24	SA	#N/A	#N/A	#N/A	#N/A	#N/A	U89B1_ARATH
AT2G43820.1	GT	c86717_g2_i1	7e-24	SA	#N/A	#N/A	#N/A	#N/A	#N/A	U89B1_ARATH
AT2G43820.1	GT	c67958_g1_i1	1e-50	SA	-1.69575	#N/A	#N/A	#N/A	#N/A	UGT1_GARJA
AT2G43820.1	GT	c99363_g3_i1	3e-35	SA	#N/A	#N/A	1.04789	#N/A	#N/A	U76F1_ARATH
AT2G43820.1	GT	c98152_g1_i2	1e-33	SA	#N/A	#N/A	#N/A	#N/A	#N/A	UFOG3_FRAAN
AT2G43820.1	GT	c86717_g2_i2	7e-28	SA	#N/A	#N/A	#N/A	#N/A	#N/A	U89B1_ARATH
AT2G43820.1	GT	c98710_g6_i1	6e-36	SA	0.996783	#N/A	#N/A	#N/A	#N/A	U73C3_ARATH
AT2G43820.1	GT	c82895_g1_i2	6e-22	SA	#N/A	#N/A	1.39143	#N/A	#N/A	U73C7_ARATH
AT2G43820.1	GT	c93404_g2_i1	2e-42	SA	#N/A	#N/A	1.69488	#N/A	#N/A	ANGLT_ROSHC
AT2G43820.1	GT	c93331_g1_i1	2e-142	SA	#N/A	#N/A	-0.901809	#N/A	#N/A	U74F2_ARATH
AT2G43820.1	GT	c93331_g1_i1	2e-142	SA	#N/A	#N/A	-0.901809	#N/A	#N/A	U74F2_ARATH
AT2G43820.1	GT	c96784_g2_i1	1e-48	SA	#N/A	#N/A	#N/A	#N/A	#N/A	HQGT_RAUSE
AT2G43820.1	GT	c82895_g1_i4	4e-21	SA	#N/A	#N/A	1.58594	#N/A	#N/A	U92A1_ARATH
AT2G43820.1	GT	c86248_g2_i1	6e-61	SA	-1.17023	#N/A	-1.54123	#N/A	#N/A	UGT2_GARJA
AT2G43820.1	GT	c82895_g1_i3	2e-21	SA	#N/A	#N/A	1.54891	#N/A	#N/A	.
AT2G43820.1	GT	c94906_g2_i3	1e-47	SA	#N/A	#N/A	2.2588	#N/A	#N/A	U89B1_ARATH
AT2G43820.1	GT	c95536_g1_i1	3e-30	SA	#N/A	#N/A	1.26469	#N/A	#N/A	.
AT2G43820.1	GT	c74327_g1_i1	3e-29	SA	-1.98783	#N/A	-1.61216	#N/A	#N/A	UGT1_GARJA
AT2G43820.1	GT	c99584_g2_i2	4e-34	SA	#N/A	#N/A	#N/A	#N/A	#N/A	ZOG_PHALU
AT2G43820.1	GT	c94906_g2_i2	1e-47	SA	#N/A	#N/A	2.02716	#N/A	#N/A	U89B1_ARATH
AT2G43820.1	GT	c97251_g4_i2	4e-20	SA	#N/A	#N/A	1.12541	#N/A	#N/A	U91A1_ARATH
AT2G43820.1	GT	c84603_g1_i1	1e-50	SA	#N/A	#N/A	-0.711265	#N/A	#N/A	UGT8_CATRO
AT2G43820.1	GT	c82621_g5_i1	2e-61	SA	#N/A	#N/A	#N/A	#N/A	#N/A	UGT1_GARJA
AT2G43820.1	GT	c94906_g2_i4	4e-48	SA	#N/A	#N/A	2.91662	#N/A	#N/A	U89B1_ARATH
AT2G43820.1	GT	c60681_g1_i1	3e-37	SA	#N/A	#N/A	-2.01956	#N/A	#N/A	UGT2_GARJA
AT2G43820.1	GT	c99584_g2_i3	2e-34	SA	#N/A	#N/A	#N/A	0.690227	#N/A	ZOG_PHALU
AT2G43820.1	GT	c90488_g3_i1	9e-84	SA	#N/A	#N/A	#N/A	#N/A	#N/A	U84B1_ARATH
AT2G43820.1	GT	c95848_g2_i1	3e-88	SA	#N/A	#N/A	1.38394	#N/A	#N/A	UGT1_GARJA
AT2G43820.1	GT	c90776_g2_i2	3e-44	SA	-1.87228	#N/A	-3.64156	#N/A	#N/A	UGT1_GARJA
AT2G43820.1	GT	c91813_g4_i7	3e-33	SA	#N/A	#N/A	-1.12959	#N/A	#N/A	UGT9_GARJA
AT2G43820.1	GT	c83058_g8_i1	8e-55	SA	#N/A	#N/A	-0.9795	#N/A	#N/A	UGT2_GARJA
AT2G43820.1	GT	c85921_g4_i1	2e-46	SA	#N/A	#N/A	#N/A	#N/A	#N/A	UGT1_GARJA
AT2G43820.1	GT	c95848_g1_i1	1e-93	SA	#N/A	#N/A	-1.18819	#N/A	#N/A	UGT1_GARJA
AT2G43820.1	GT	c91813_g4_i4	5e-32	SA	#N/A	#N/A	-1.09308	#N/A	#N/A	UGT9_GARJA
AT2G43820.1	GT	c91813_g4_i6	3e-32	SA	#N/A	#N/A	-1.14894	#N/A	#N/A	UGT9_GARJA
AT2G43820.1	GT	c84603_g1_i2	1e-51	SA	#N/A	#N/A	-0.912886	#N/A	#N/A	UGT8_CATRO
AT2G43820.1	GT	c84603_g1_i4	5e-51	SA	#N/A	#N/A	-1.17317	#N/A	#N/A	UGT8_CATRO
AT2G43820.1	GT	c99584_g2_i1	8e-24	SA	#N/A	#N/A	-1.99769	#N/A	#N/A	ZOG_PHALU
AT2G43820.1	GT	c47784_g1_i1	1e-87	SA	#N/A	#N/A	-2.75068	#N/A	#N/A	U74E2_ARATH
AT2G43820.1	GT	c86248_g2_i2	6e-39	SA	-1.46726	#N/A	-1.52288	1.15125	#N/A	UGT2_GARJA
AT2G43820.1	GT	c95512_g2_i1	2e-20	SA	#N/A	#N/A	#N/A	#N/A	#N/A	UGT8_CATRO
AT2G43820.1	GT	c143983_g1_i1	3e-24	SA	#N/A	#N/A	-1.52083	#N/A	#N/A	.
AT2G43820.1	GT	c83295_g3_i1	7e-29	SA	#N/A	#N/A	#N/A	#N/A	#N/A	U85A1_ARATH
AT2G43820.1	GT	c81348_g1_i1	3e-66	SA	1.0617	#N/A	#N/A	#N/A	#N/A	UGT2_GARJA
AT2G43820.1	GT	c93331_g2_i1	5e-26	SA	#N/A	#N/A	#N/A	#N/A	#N/A	.
AT2G43820.1	GT	c146744_g1_i1	1e-24	SA	#N/A	#N/A	2.38526	#N/A	#N/A	.
AT2G43820.1	GT	c94425_g4_i2	5e-44	SA	#N/A	#N/A	-4.12931	#N/A	#N/A	U73C3_ARATH
AT2G43820.1	GT	c92804_g2_i2	8e-42	SA	#N/A	#N/A	#N/A	0.939132	#N/A	U90A1_ARATH
AT2G43840.2	UGT74F1	c85921_g3_i2	2e-76	SA	1.34332	-0.675812	#N/A	#N/A	#N/A	UGT1_GARJA
AT2G43840.2	UGT74F1	c88310_g1_i1	3e-47	SA	#N/A	-0.630107	#N/A	#N/A	#N/A	UGT8_CATRO
AT2G43840.2	UGT74F1	c95919_g2_i1	4e-80	SA	#N/A	-0.605459	#N/A	#N/A	#N/A	UGT1_GARJA
AT2G43840.2	UGT74F1	c90644_g3_i9	4e-26	SA	#N/A	#N/A	1.47119	#N/A	2.21353	KGLT_PETHY
AT2G43840.2	UGT74F1	c90644_g3_i6	3e-27	SA	#N/A	#N/A	#N/A	#N/A	#N/A	KGLT_PETHY
AT2G43840.2	UGT74F1	c90644_g3_i5	4e-26	SA	#N/A	#N/A	#N/A	#N/A	#N/A	KGLT_PETHY
AT2G43840.2	UGT74F1	c90644_g3_i8	4e-27	SA	#N/A	#N/A	1.80253	#N/A	#N/A	KGLT_PETHY
AT2G43840.2	UGT74F1	c86370_g7_i2	2e-27	SA	#N/A	#N/A	2.39112	#N/A	#N/A	KGLT_PETHY
AT2G43840.2	UGT74F1	c90644_g3_i1	9e-27	SA	#N/A	#N/A	#N/A	#N/A	#N/A	KGLT_PETHY
AT2G43840.2	UGT74F1	c90644_g3_i2	4e-26	SA	#N/A	#N/A	1.68514	#N/A	#N/A	KGLT_PETHY
AT2G43840.2	UGT74F1	c85921_g3_i1	1e-37	SA	#N/A	#N/A	#N/A	#N/A	#N/A	UGT1_GARJA
AT2G43840.2	UGT74F1	c98138_g1_i1	5e-49	SA	#N/A	#N/A	#N/A	#N/A	#N/A	U83A1_ARATH
AT2G43840.2	UGT74F1	c94776_g2_i3	5e-28	SA	#N/A	#N/A	#N/A	#N/A	#N/A	SCGT_TOBAC
AT2G43840.2	UGT74F1	c100175_g4_i1	3e-36	SA	#N/A	#N/A	#N/A	#N/A	#N/A	UGT6_CATRO
AT2G43840.2	UGT74F1	c95919_g2_i2	2e-50	SA	#N/A	#N/A	#N/A	#N/A	#N/A	UGT1_GARJA
AT2G43840.2	UGT74F1	c99081_g2_i2	2e-26	SA	#N/A	#N/A	#N/A	#N/A	#N/A	UGT8_CATRO
AT2G43840.2	UGT74F1	c97016_g1_i4	1e-25	SA	#N/A	#N/A	-1.63756	#N/A	#N/A	UGT8_CATRO
AT2G43840.2	UGT74F1	c99081_g2_i7	6e-29	SA	#N/A	#N/A	#N/A	#N/A	#N/A	UGT8_CATRO
AT2G43840.2	UGT74F1	c96045_g2_i1	5e-29	SA	#N/A	#N/A	#N/A	#N/A	#N/A	UFOG5_MANES
AT2G43840.2	UGT74F1	c96045_g2_i4	3e-33	SA	-1.83683	#N/A	#N/A	#N/A	#N/A	UFOG5_MANES
AT2G43840.2	UGT74F1	c88918_g1_i2	7e-39	SA	#N/A	#N/A	-1.75579	#N/A	#N/A	U73C3_ARATH
AT2G43840.2	UGT74F1	c96045_g2_i3	4e-29	SA	#N/A	#N/A	#N/A	#N/A	#N/A	UFOG5_MANES
AT2G43840.2	UGT74F1	c88918_g1_i1	7e-38	SA	#N/A	#N/A	-1.9955	#N/A	#N/A	U73C3_ARATH
AT2G43840.2	UGT74F1	c89032_g1_i2	3e-69	SA	#N/A	#N/A	#N/A	#N/A	#N/A	UGT2_GARJA
AT2G43840.2	UGT74F1	c89032_g1_i3	2e-49	SA	#N/A	#N/A	#N/A	#N/A	#N/A	UGT2_GARJA
AT2G43840.2	UGT74F1	c95498_g2_i1	3e-32	SA	-3.17399	#N/A	-2.37677	#N/A	#N/A	ZOG_PHALU
AT2G43840.2	UGT74F1	c92804_g2_i1	4e-42	SA	#N/A	#N/A	-1.78966	#N/A	#N/A	U90A1_ARATH
AT2G43840.2	UGT74F1	c76678_g1_i1	2e-37	SA	-3.08754	#N/A	#N/A	#N/A	#N/A	UFOG5_MANES
AT2G43840.2	UGT74F1	c91303_g1_i1	4e-30	SA	#N/A	#N/A	#N/A	#N/A	#N/A	TOC34_PEA
AT2G43840.2	UGT74F1	c96306_g2_i1	6e-40	SA	#N/A	#N/A	-2.36983	#N/A	#N/A	HQGT_RAUSE
AT2G43840.2	UGT74F1	c100097_g1_i1	7e-39	SA	#N/A	#N/A	#N/A	#N/A	#N/A	U88A1_ARATH
AT2G43840.2	UGT74F1	c97251_g3_i2	3e-25	SA	#N/A	#N/A	#N/A	#N/A	#N/A	URT1_FRAAN
AT2G43840.2	UGT74F1	c83283_g1_i1	2e-45	SA	#N/A	#N/A	1.60411	#N/A	#N/A	HQGT_RAUSE
AT2G43840.2	UGT74F1	c100151_g2_i4	5e-57	SA	#N/A	#N/A	#N/A	#N/A	#N/A	UGT2_GARJA
AT2G43840.2	UGT74F1	c85605_g2_i1	6e-30	SA	#N/A	#N/A	0.717603	#N/A	#N/A	UGT2_GARJA
AT2G43840.2	UGT74F1	c96636_g1_i1	7e-33	SA	#N/A	#N/A	#N/A	#N/A	#N/A	UGT9_GARJA
AT2G43840.2	UGT74F1	c86717_g2_i1	7e-20	SA	#N/A	#N/A	#N/A	#N/A	#N/A	U89B1_ARATH
AT2G43840.2	UGT74F1	c86717_g2_i1	7e-20	SA	#N/A	#N/A	#N/A	#N/A	#N/A	U89B1_ARATH
AT2G43840.2	UGT74F1	c67958_g1_i1	1e-42	SA	-1.69575	#N/A	#N/A	#N/A	#N/A	UGT1_GARJA
AT2G43840.2	UGT74F1	c99363_g3_i1	1e-32	SA	#N/A	#N/A	1.04789	#N/A	#N/A	U76F1_ARATH
AT2G43840.2	UGT74F1	c98152_g1_i2	2e-33	SA	#N/A	#N/A	#N/A	#N/A	#N/A	UFOG3_FRAAN
AT2G43840.2	UGT74F1	c86717_g2_i2	6e-24	SA	#N/A	#N/A	#N/A	#N/A	#N/A	U89B1_ARATH
AT2G43840.2	UGT74F1	c98710_g6_i1	6e-35	SA	0.996783	#N/A	#N/A	#N/A	#N/A	U73C3_ARATH
AT2G43840.2	UGT74F1	c82895_g1_i2	6e-23	SA	#N/A	#N/A	1.39143	#N/A	#N/A	U73C7_ARATH
AT2G43840.2	UGT74F1	c93404_g2_i1	3e-42	SA	#N/A	#N/A	1.69488	#N/A	#N/A	ANGLT_ROSHC
AT2G43840.2	UGT74F1	c93331_g1_i1	1e-135	SA	#N/A	#N/A	-0.901809	#N/A	#N/A	U74F2_ARATH
AT2G43840.2	UGT74F1	c93331_g1_i1	1e-135	SA	#N/A	#N/A	-0.901809	#N/A	#N/A	U74F2_ARATH
AT2G43840.2	UGT74F1	c96784_g2_i1	6e-41	SA	#N/A	#N/A	#N/A	#N/A	#N/A	HQGT_RAUSE
AT2G43840.2	UGT74F1	c82895_g1_i4	2e-22	SA	#N/A	#N/A	1.58594	#N/A	#N/A	U92A1_ARATH
AT2G43840.2	UGT74F1	c86248_g2_i1	6e-62	SA	-1.17023	#N/A	-1.54123	#N/A	#N/A	UGT2_GARJA
AT2G43840.2	UGT74F1	c82895_g1_i3	1e-21	SA	#N/A	#N/A	1.54891	#N/A	#N/A	.
AT2G43840.2	UGT74F1	c94906_g2_i3	2e-43	SA	#N/A	#N/A	2.2588	#N/A	#N/A	U89B1_ARATH
AT2G43840.2	UGT74F1	c95536_g1_i1	7e-30	SA	#N/A	#N/A	1.26469	#N/A	#N/A	.
AT2G43840.2	UGT74F1	c74327_g1_i1	2e-26	SA	-1.98783	#N/A	-1.61216	#N/A	#N/A	UGT1_GARJA
AT2G43840.2	UGT74F1	c99584_g2_i2	4e-34	SA	#N/A	#N/A	#N/A	#N/A	#N/A	ZOG_PHALU
AT2G43840.2	UGT74F1	c94906_g2_i2	2e-43	SA	#N/A	#N/A	2.02716	#N/A	#N/A	U89B1_ARATH
AT2G43840.2	UGT74F1	c84603_g1_i1	6e-45	SA	#N/A	#N/A	-0.711265	#N/A	#N/A	UGT8_CATRO
AT2G43840.2	UGT74F1	c82621_g5_i1	1e-58	SA	#N/A	#N/A	#N/A	#N/A	#N/A	UGT1_GARJA
AT2G43840.2	UGT74F1	c94906_g2_i4	3e-43	SA	#N/A	#N/A	2.91662	#N/A	#N/A	U89B1_ARATH
AT2G43840.2	UGT74F1	c60681_g1_i1	6e-39	SA	#N/A	#N/A	-2.01956	#N/A	#N/A	UGT2_GARJA
AT2G43840.2	UGT74F1	c99584_g2_i3	4e-34	SA	#N/A	#N/A	#N/A	0.690227	#N/A	ZOG_PHALU
AT2G43840.2	UGT74F1	c90488_g3_i1	8e-80	SA	#N/A	#N/A	#N/A	#N/A	#N/A	U84B1_ARATH
AT2G43840.2	UGT74F1	c95848_g2_i1	7e-76	SA	#N/A	#N/A	1.38394	#N/A	#N/A	UGT1_GARJA
AT2G43840.2	UGT74F1	c90776_g2_i2	4e-36	SA	-1.87228	#N/A	-3.64156	#N/A	#N/A	UGT1_GARJA
AT2G43840.2	UGT74F1	c91813_g4_i7	1e-32	SA	#N/A	#N/A	-1.12959	#N/A	#N/A	UGT9_GARJA
AT2G43840.2	UGT74F1	c83058_g8_i1	1e-59	SA	#N/A	#N/A	-0.9795	#N/A	#N/A	UGT2_GARJA
AT2G43840.2	UGT74F1	c85921_g4_i1	5e-42	SA	#N/A	#N/A	#N/A	#N/A	#N/A	UGT1_GARJA
AT2G43840.2	UGT74F1	c95848_g1_i1	8e-80	SA	#N/A	#N/A	-1.18819	#N/A	#N/A	UGT1_GARJA
AT2G43840.2	UGT74F1	c91813_g4_i4	9e-32	SA	#N/A	#N/A	-1.09308	#N/A	#N/A	UGT9_GARJA
AT2G43840.2	UGT74F1	c91813_g4_i6	1e-32	SA	#N/A	#N/A	-1.14894	#N/A	#N/A	UGT9_GARJA
AT2G43840.2	UGT74F1	c84603_g1_i2	1e-46	SA	#N/A	#N/A	-0.912886	#N/A	#N/A	UGT8_CATRO
AT2G43840.2	UGT74F1	c84603_g1_i4	5e-46	SA	#N/A	#N/A	-1.17317	#N/A	#N/A	UGT8_CATRO
AT2G43840.2	UGT74F1	c99584_g2_i1	9e-23	SA	#N/A	#N/A	-1.99769	#N/A	#N/A	ZOG_PHALU
AT2G43840.2	UGT74F1	c47784_g1_i1	8e-87	SA	#N/A	#N/A	-2.75068	#N/A	#N/A	U74E2_ARATH
AT2G43840.2	UGT74F1	c86248_g2_i2	2e-39	SA	-1.46726	#N/A	-1.52288	1.15125	#N/A	UGT2_GARJA
AT2G43840.2	UGT74F1	c95512_g2_i1	2e-22	SA	#N/A	#N/A	#N/A	#N/A	#N/A	UGT8_CATRO
AT2G43840.2	UGT74F1	c83295_g3_i1	1e-30	SA	#N/A	#N/A	#N/A	#N/A	#N/A	U85A1_ARATH
AT2G43840.2	UGT74F1	c81348_g1_i1	9e-65	SA	1.0617	#N/A	#N/A	#N/A	#N/A	UGT2_GARJA
AT2G43840.2	UGT74F1	c146744_g1_i1	2e-24	SA	#N/A	#N/A	2.38526	#N/A	#N/A	.
AT2G43840.2	UGT74F1	c94425_g4_i2	5e-41	SA	#N/A	#N/A	-4.12931	#N/A	#N/A	U73C3_ARATH
AT2G43840.2	UGT74F1	c92804_g2_i2	6e-38	SA	#N/A	#N/A	#N/A	0.939132	#N/A	U90A1_ARATH
AT2G44810.1	DAD1	c95787_g1_i1	6e-100	ja	#N/A	#N/A	1.33196	#N/A	#N/A	PLA14_ARATH
AT2G44810.1	DAD1	c74712_g1_i1	1e-77	ja	#N/A	#N/A	#N/A	#N/A	#N/A	PLA16_ARATH
AT2G44810.1	DAD1	c94886_g1_i1	5e-52	ja	#N/A	#N/A	#N/A	#N/A	#N/A	DSEL_ARATH
AT2G44810.1	DAD1	c74712_g1_i2	2e-77	ja	#N/A	#N/A	#N/A	#N/A	#N/A	PLA15_ARATH
AT2G44810.1	DAD1	c94886_g1_i2	7e-52	ja	#N/A	#N/A	#N/A	#N/A	#N/A	DSEL_ARATH
AT2G46370.4	FIN219	c91873_g1_i2	5e-130	ja	#N/A	#N/A	#N/A	#N/A	#N/A	GH36_ARATH
AT2G46370.4	FIN219	c91873_g1_i1	2e-130	ja	#N/A	#N/A	#N/A	#N/A	#N/A	GH36_ARATH
AT2G46370.4	FIN219	c94874_g1_i1	0	ja	#N/A	#N/A	#N/A	#N/A	#N/A	JAR1_ARATH
AT2G46370.4	FIN219	c91160_g1_i1	4e-133	ja	#N/A	#N/A	1.05509	#N/A	#N/A	GH31_ARATH
AT2G46370.4	FIN219	c99421_g1_i6	5e-64	ja	#N/A	#N/A	#N/A	#N/A	#N/A	GH36_ORYSJ
AT3G02580.1	BUL1	c95541_g1_i1	6e-153	BR	#N/A	#N/A	1.35538	#N/A	#N/A	SC5D_TOBAC
AT3G09820.1	ATADK1	c82481_g1_i1	0	cytok	#N/A	#N/A	#N/A	#N/A	#N/A	ADK2_ARATH
AT3G11480.1	BSMT1	c97521_g2_i1	2e-100	SA	-3.54244	-1.37862	#N/A	1.30531	#N/A	.
AT3G11480.1	BSMT1	c86299_g1_i1	3e-48	SA	#N/A	-1.16712	1.48483	#N/A	#N/A	IAMT1_ARATH
AT3G11480.1	BSMT1	c78739_g1_i1	2e-82	SA	#N/A	#N/A	-1.22511	#N/A	#N/A	SAMT_CLABR
AT3G11480.1	BSMT1	c85946_g1_i2	5e-43	SA	#N/A	#N/A	-0.899253	#N/A	#N/A	MT810_ARATH
AT3G11480.1	BSMT1	c85946_g1_i1	9e-51	SA	#N/A	#N/A	-1.71679	#N/A	#N/A	MT878_ARATH
AT3G11480.1	BSMT1	c69440_g1_i1	1e-41	SA	#N/A	#N/A	#N/A	#N/A	#N/A	MT799_ARATH
AT3G11480.1	BSMT1	c69440_g1_i1	1e-41	SA	#N/A	#N/A	#N/A	#N/A	#N/A	MT799_ARATH
AT3G13730.1	CYP90D1	c88313_g2_i1	1e-72	BR	#N/A	0.848648	#N/A	#N/A	#N/A	ABAH1_ARATH
AT3G13730.1	CYP90D1	c88211_g1_i2	5e-50	BR	#N/A	1.05505	-1.40589	#N/A	#N/A	C7A52_PANGI
AT3G13730.1	CYP90D1	c92839_g2_i2	2e-97	BR	#N/A	1.10001	-1.37006	#N/A	#N/A	C72B1_PINTA
AT3G13730.1	CYP90D1	c51775_g1_i1	7e-34	BR	#N/A	1.91646	-3.3177	#N/A	#N/A	C87A3_ORYSJ
AT3G13730.1	CYP90D1	c92839_g2_i4	3e-97	BR	-1.47205	#N/A	-0.994593	1.68597	#N/A	C72B1_PINTA
AT3G13730.1	CYP90D1	c97397_g2_i1	0	BR	#N/A	#N/A	1.62226	#N/A	#N/A	C90D1_ARATH
AT3G13730.1	CYP90D1	c95597_g1_i1	3e-106	BR	-0.682972	#N/A	#N/A	#N/A	#N/A	C90A1_ARATH
AT3G13730.1	CYP90D1	c84314_g2_i1	7e-71	BR	-2.79274	#N/A	-0.808173	#N/A	#N/A	ABAH2_ARATH
AT3G13730.1	CYP90D1	c80869_g4_i1	2e-74	BR	-2.31635	#N/A	-4.37106	1.59029	#N/A	ABAH4_ARATH
AT3G13730.1	CYP90D1	c80869_g4_i2	7e-64	BR	-2.45678	#N/A	-4.16003	2.08509	#N/A	ABAH4_ARATH
AT3G13730.1	CYP90D1	c83078_g3_i3	3e-22	BR	#N/A	#N/A	-1.59143	#N/A	#N/A	C7A52_PANGI
AT3G13730.1	CYP90D1	c92839_g2_i1	2e-97	BR	#N/A	#N/A	-1.33534	#N/A	#N/A	C72B1_PINTA
AT3G13730.1	CYP90D1	c92839_g2_i5	3e-97	BR	-1.37274	#N/A	-2.12979	1.19388	#N/A	C72B1_PINTA
AT3G13730.1	CYP90D1	c92839_g2_i3	2e-97	BR	#N/A	#N/A	-2.11997	1.54313	#N/A	C72B1_PINTA
AT3G13730.1	CYP90D1	c88313_g1_i1	8e-72	BR	#N/A	#N/A	#N/A	#N/A	#N/A	ABAH1_ARATH
AT3G13730.1	CYP90D1	c86096_g1_i1	0	BR	#N/A	#N/A	#N/A	#N/A	#N/A	C90D1_ARATH
AT3G13730.1	CYP90D1	c95161_g2_i3	5e-78	BR	#N/A	#N/A	#N/A	#N/A	#N/A	C90B1_ARATH
AT3G13730.1	CYP90D1	c86276_g1_i1	2e-61	BR	#N/A	#N/A	1.47845	#N/A	#N/A	C7A52_PANGI
AT3G13730.1	CYP90D1	c88211_g1_i1	7e-50	BR	#N/A	#N/A	-1.94105	#N/A	#N/A	C7A52_PANGI
AT3G13730.1	CYP90D1	c95161_g2_i2	3e-94	BR	#N/A	#N/A	#N/A	#N/A	#N/A	C90B1_ARATH
AT3G13730.1	CYP90D1	c78695_g1_i1	1e-69	BR	#N/A	#N/A	-1.48375	#N/A	#N/A	C16B1_PICSI
AT3G13730.1	CYP90D1	c88211_g1_i3	6e-23	BR	#N/A	#N/A	#N/A	#N/A	#N/A	C7A52_PANGI
AT3G13730.1	CYP90D1	c73677_g3_i1	1e-38	BR	-4.94213	#N/A	#N/A	#N/A	#N/A	C7A52_PANGI
AT3G14440.1	SIS7	c78341_g3_i1	5e-85	aba	-2.32463	#N/A	#N/A	#N/A	#N/A	NCED1_PHAVU
AT3G14440.1	SIS7	c99178_g3_i1	0	aba	#N/A	#N/A	2.78431	#N/A	#N/A	NCED1_PHAVU
AT3G14440.1	SIS7	c78341_g2_i1	9e-97	aba	-2.69421	#N/A	#N/A	#N/A	#N/A	NCED1_PHAVU
AT3G14440.1	SIS7	c93622_g2_i1	0	aba	#N/A	#N/A	#N/A	#N/A	#N/A	NCED1_PHAVU
AT3G19160.1	IPT8	c67387_g1_i1	3e-66	cytok	#N/A	#N/A	-5.40974	#N/A	#N/A	IPT5_ARATH
AT3G19160.1	IPT8	c44289_g1_i1	2e-33	cytok	#N/A	#N/A	#N/A	#N/A	#N/A	IPT_HUMLU
AT3G19270.1	CYP707A4	c88313_g2_i1	0	aba	#N/A	0.848648	#N/A	#N/A	#N/A	ABAH1_ARATH
AT3G19270.1	CYP707A4	c88211_g1_i2	7e-59	aba	#N/A	1.05505	-1.40589	#N/A	#N/A	C7A52_PANGI
AT3G19270.1	CYP707A4	c92839_g2_i2	3e-61	aba	#N/A	1.10001	-1.37006	#N/A	#N/A	C72B1_PINTA
AT3G19270.1	CYP707A4	c51775_g1_i1	2e-28	aba	#N/A	1.91646	-3.3177	#N/A	#N/A	C87A3_ORYSJ
AT3G19270.1	CYP707A4	c92839_g2_i4	5e-61	aba	-1.47205	#N/A	-0.994593	1.68597	#N/A	C72B1_PINTA
AT3G19270.1	CYP707A4	c97397_g2_i1	6e-72	aba	#N/A	#N/A	1.62226	#N/A	#N/A	C90D1_ARATH
AT3G19270.1	CYP707A4	c95597_g1_i1	4e-77	aba	-0.682972	#N/A	#N/A	#N/A	#N/A	C90A1_ARATH
AT3G19270.1	CYP707A4	c83078_g3_i2	3e-24	aba	#N/A	#N/A	#N/A	#N/A	#N/A	C7A52_PANGI
AT3G19270.1	CYP707A4	c79196_g2_i1	8e-23	aba	#N/A	#N/A	-2.76733	#N/A	#N/A	C84A1_ARATH
AT3G19270.1	CYP707A4	c84314_g2_i1	5e-174	aba	-2.79274	#N/A	-0.808173	#N/A	#N/A	ABAH2_ARATH
AT3G19270.1	CYP707A4	c80869_g4_i1	0	aba	-2.31635	#N/A	-4.37106	1.59029	#N/A	ABAH4_ARATH
AT3G19270.1	CYP707A4	c80869_g4_i2	0	aba	-2.45678	#N/A	-4.16003	2.08509	#N/A	ABAH4_ARATH
AT3G19270.1	CYP707A4	c83078_g3_i3	6e-24	aba	#N/A	#N/A	-1.59143	#N/A	#N/A	C7A52_PANGI
AT3G19270.1	CYP707A4	c92839_g2_i1	4e-61	aba	#N/A	#N/A	-1.33534	#N/A	#N/A	C72B1_PINTA
AT3G19270.1	CYP707A4	c92839_g2_i5	5e-61	aba	-1.37274	#N/A	-2.12979	1.19388	#N/A	C72B1_PINTA
AT3G19270.1	CYP707A4	c92839_g2_i3	4e-61	aba	#N/A	#N/A	-2.11997	1.54313	#N/A	C72B1_PINTA
AT3G19270.1	CYP707A4	c88313_g1_i1	0	aba	#N/A	#N/A	#N/A	#N/A	#N/A	ABAH1_ARATH
AT3G19270.1	CYP707A4	c86096_g1_i1	8e-72	aba	#N/A	#N/A	#N/A	#N/A	#N/A	C90D1_ARATH
AT3G19270.1	CYP707A4	c82408_g1_i1	5e-29	aba	#N/A	#N/A	-1.29425	#N/A	#N/A	C14C2_ORYSJ
AT3G19270.1	CYP707A4	c95161_g2_i3	1e-53	aba	#N/A	#N/A	#N/A	#N/A	#N/A	C90B1_ARATH
AT3G19270.1	CYP707A4	c86276_g1_i1	2e-66	aba	#N/A	#N/A	1.47845	#N/A	#N/A	C7A52_PANGI
AT3G19270.1	CYP707A4	c88211_g1_i1	9e-59	aba	#N/A	#N/A	-1.94105	#N/A	#N/A	C7A52_PANGI
AT3G19270.1	CYP707A4	c95161_g2_i2	1e-64	aba	#N/A	#N/A	#N/A	#N/A	#N/A	C90B1_ARATH
AT3G19270.1	CYP707A4	c78695_g1_i1	2e-58	aba	#N/A	#N/A	-1.48375	#N/A	#N/A	C16B1_PICSI
AT3G19270.1	CYP707A4	c88211_g1_i3	2e-29	aba	#N/A	#N/A	#N/A	#N/A	#N/A	C7A52_PANGI
AT3G19270.1	CYP707A4	c73677_g3_i1	4e-39	aba	-4.94213	#N/A	#N/A	#N/A	#N/A	C7A52_PANGI
AT3G23630.1	ATIPT7	c67387_g1_i1	5e-108	cytok	#N/A	#N/A	-5.40974	#N/A	#N/A	IPT5_ARATH
AT3G23630.1	ATIPT7	c117253_g1_i1	5e-22	cytok	#N/A	#N/A	#N/A	#N/A	#N/A	IPT3_ARATH
AT3G23630.1	ATIPT7	c44289_g1_i1	4e-27	cytok	#N/A	#N/A	#N/A	#N/A	#N/A	IPT_HUMLU
AT3G24220.1	NCED6	c78341_g3_i1	1e-57	aba	-2.32463	#N/A	#N/A	#N/A	#N/A	NCED1_PHAVU
AT3G24220.1	NCED6	c99178_g3_i1	0	aba	#N/A	#N/A	2.78431	#N/A	#N/A	NCED1_PHAVU
AT3G24220.1	NCED6	c78341_g2_i1	1e-76	aba	-2.69421	#N/A	#N/A	#N/A	#N/A	NCED1_PHAVU
AT3G24220.1	NCED6	c93622_g2_i1	0	aba	#N/A	#N/A	#N/A	#N/A	#N/A	NCED1_PHAVU
AT3G25760.1	AOC1	c90992_g2_i1	2e-73	ja	#N/A	#N/A	#N/A	#N/A	#N/A	AOC3_ARATH
AT3G25760.1	AOC1	c93355_g2_i1	6e-34	ja	#N/A	#N/A	2.44962	#N/A	#N/A	AOC4_ARATH
AT3G25760.1	AOC1	c90992_g3_i2	7e-72	ja	#N/A	#N/A	2.50524	#N/A	#N/A	AOC4_ARATH
AT3G25760.1	AOC1	c93355_g3_i1	3e-31	ja	#N/A	#N/A	2.77293	#N/A	#N/A	.
AT3G25760.1	AOC1	c93355_g3_i5	6e-31	ja	#N/A	#N/A	2.77476	#N/A	#N/A	.
AT3G25770.1	AOC2	c90992_g2_i1	3e-76	ja	#N/A	#N/A	#N/A	#N/A	#N/A	AOC3_ARATH
AT3G25770.1	AOC2	c93355_g2_i1	1e-35	ja	#N/A	#N/A	2.44962	#N/A	#N/A	AOC4_ARATH
AT3G25770.1	AOC2	c90992_g3_i2	6e-71	ja	#N/A	#N/A	2.50524	#N/A	#N/A	AOC4_ARATH
AT3G25770.1	AOC2	c93355_g3_i1	9e-31	ja	#N/A	#N/A	2.77293	#N/A	#N/A	.
AT3G25770.1	AOC2	c93355_g3_i5	2e-30	ja	#N/A	#N/A	2.77476	#N/A	#N/A	.
AT3G25780.1	AOC3	c90992_g2_i1	6e-85	ja	#N/A	#N/A	#N/A	#N/A	#N/A	AOC3_ARATH
AT3G25780.1	AOC3	c93355_g2_i1	4e-42	ja	#N/A	#N/A	2.44962	#N/A	#N/A	AOC4_ARATH
AT3G25780.1	AOC3	c90992_g3_i2	1e-73	ja	#N/A	#N/A	2.50524	#N/A	#N/A	AOC4_ARATH
AT3G25780.1	AOC3	c93355_g3_i1	8e-31	ja	#N/A	#N/A	2.77293	#N/A	#N/A	.
AT3G25780.1	AOC3	c93355_g3_i5	2e-30	ja	#N/A	#N/A	2.77476	#N/A	#N/A	.
AT3G30180.1	BR6OX2	c88313_g2_i1	4e-65	BR	#N/A	0.848648	#N/A	#N/A	#N/A	ABAH1_ARATH
AT3G30180.1	BR6OX2	c88211_g1_i2	5e-51	BR	#N/A	1.05505	-1.40589	#N/A	#N/A	C7A52_PANGI
AT3G30180.1	BR6OX2	c92839_g2_i2	3e-73	BR	#N/A	1.10001	-1.37006	#N/A	#N/A	C72B1_PINTA
AT3G30180.1	BR6OX2	c51775_g1_i1	7e-34	BR	#N/A	1.91646	-3.3177	#N/A	#N/A	C87A3_ORYSJ
AT3G30180.1	BR6OX2	c92839_g2_i4	5e-73	BR	-1.47205	#N/A	-0.994593	1.68597	#N/A	C72B1_PINTA
AT3G30180.1	BR6OX2	c97397_g2_i1	2e-86	BR	#N/A	#N/A	1.62226	#N/A	#N/A	C90D1_ARATH
AT3G30180.1	BR6OX2	c95597_g1_i1	1e-88	BR	-0.682972	#N/A	#N/A	#N/A	#N/A	C90A1_ARATH
AT3G30180.1	BR6OX2	c83078_g3_i2	3e-24	BR	#N/A	#N/A	#N/A	#N/A	#N/A	C7A52_PANGI
AT3G30180.1	BR6OX2	c84314_g2_i1	5e-67	BR	-2.79274	#N/A	-0.808173	#N/A	#N/A	ABAH2_ARATH
AT3G30180.1	BR6OX2	c80869_g4_i1	7e-77	BR	-2.31635	#N/A	-4.37106	1.59029	#N/A	ABAH4_ARATH
AT3G30180.1	BR6OX2	c80869_g4_i2	2e-66	BR	-2.45678	#N/A	-4.16003	2.08509	#N/A	ABAH4_ARATH
AT3G30180.1	BR6OX2	c83078_g3_i3	2e-22	BR	#N/A	#N/A	-1.59143	#N/A	#N/A	C7A52_PANGI
AT3G30180.1	BR6OX2	c92839_g2_i1	4e-73	BR	#N/A	#N/A	-1.33534	#N/A	#N/A	C72B1_PINTA
AT3G30180.1	BR6OX2	c92839_g2_i5	5e-73	BR	-1.37274	#N/A	-2.12979	1.19388	#N/A	C72B1_PINTA
AT3G30180.1	BR6OX2	c92839_g2_i3	4e-73	BR	#N/A	#N/A	-2.11997	1.54313	#N/A	C72B1_PINTA
AT3G30180.1	BR6OX2	c88313_g1_i1	7e-64	BR	#N/A	#N/A	#N/A	#N/A	#N/A	ABAH1_ARATH
AT3G30180.1	BR6OX2	c86096_g1_i1	1e-89	BR	#N/A	#N/A	#N/A	#N/A	#N/A	C90D1_ARATH
AT3G30180.1	BR6OX2	c95161_g2_i3	2e-73	BR	#N/A	#N/A	#N/A	#N/A	#N/A	C90B1_ARATH
AT3G30180.1	BR6OX2	c86276_g1_i1	6e-55	BR	#N/A	#N/A	1.47845	#N/A	#N/A	C7A52_PANGI
AT3G30180.1	BR6OX2	c88211_g1_i1	6e-51	BR	#N/A	#N/A	-1.94105	#N/A	#N/A	C7A52_PANGI
AT3G30180.1	BR6OX2	c95161_g2_i2	2e-85	BR	#N/A	#N/A	#N/A	#N/A	#N/A	C90B1_ARATH
AT3G30180.1	BR6OX2	c78695_g1_i1	1e-55	BR	#N/A	#N/A	-1.48375	#N/A	#N/A	C16B1_PICSI
AT3G30180.1	BR6OX2	c88211_g1_i3	5e-25	BR	#N/A	#N/A	#N/A	#N/A	#N/A	C7A52_PANGI
AT3G30180.1	BR6OX2	c73677_g3_i1	6e-32	BR	-4.94213	#N/A	#N/A	#N/A	#N/A	C7A52_PANGI
AT3G44300.1	AtNIT2	c91629_g1_i1	5e-132	aux	#N/A	#N/A	2.37142	#N/A	#N/A	NRL4A_LUPAN
AT3G44310.1	NIT1	c91629_g1_i1	3e-127	aux	#N/A	#N/A	2.37142	#N/A	#N/A	NRL4A_LUPAN
AT3G44320.1	NIT3	c91629_g1_i1	1e-139	aux	#N/A	#N/A	2.37142	#N/A	#N/A	NRL4A_LUPAN
AT3G45140.1	ATLOX2	c98970_g3_i5	5e-56	ja	#N/A	#N/A	#N/A	#N/A	#N/A	LOX4_ORYSJ
AT3G45140.1	ATLOX2	c98970_g3_i5	3e-25	ja	#N/A	#N/A	#N/A	#N/A	#N/A	LOX4_ORYSJ
AT3G45140.1	ATLOX2	c98970_g3_i1	5e-56	ja	#N/A	#N/A	#N/A	#N/A	#N/A	HCNC_PSEAE
AT3G45140.1	ATLOX2	c98970_g3_i1	3e-25	ja	#N/A	#N/A	#N/A	#N/A	#N/A	HCNC_PSEAE
AT3G45140.1	ATLOX2	c98970_g3_i7	5e-56	ja	#N/A	#N/A	#N/A	#N/A	#N/A	HCNC_PSEAE
AT3G45140.1	ATLOX2	c98970_g3_i7	3e-25	ja	#N/A	#N/A	#N/A	#N/A	#N/A	HCNC_PSEAE
AT3G45140.1	ATLOX2	c93172_g1_i1	0	ja	#N/A	#N/A	#N/A	#N/A	#N/A	.
AT3G45140.1	ATLOX2	c99889_g1_i7	9e-138	ja	#N/A	#N/A	-1.31848	#N/A	#N/A	LOX16_SOLTU
AT3G45140.1	ATLOX2	c97564_g3_i2	0	ja	#N/A	#N/A	#N/A	#N/A	#N/A	LOX31_SOLTU
AT3G45140.1	ATLOX2	c97564_g3_i1	0	ja	#N/A	#N/A	#N/A	#N/A	#N/A	LOX31_SOLTU
AT3G45140.1	ATLOX2	c99889_g1_i4	3e-152	ja	#N/A	#N/A	-1.3404	#N/A	#N/A	LOX16_SOLTU
AT3G45140.1	ATLOX2	c99889_g1_i5	0	ja	#N/A	#N/A	-1.07002	#N/A	#N/A	LOX15_SOLTU
AT3G45140.1	ATLOX2	c99889_g1_i3	0	ja	#N/A	#N/A	-1.32417	#N/A	#N/A	LOX15_SOLTU
AT3G45140.1	ATLOX2	c99889_g1_i6	0	ja	#N/A	#N/A	-1.58795	#N/A	#N/A	LOX15_SOLTU
AT3G45140.1	ATLOX2	c90040_g4_i1	7e-22	ja	#N/A	#N/A	#N/A	#N/A	#N/A	LOX15_SOLTU
AT3G45140.1	ATLOX2	c64909_g1_i1	1e-30	ja	#N/A	#N/A	#N/A	#N/A	#N/A	LOX15_SOLTU
AT3G48520.1	CYP94B3	c79501_g3_i1	4e-29	JA	-2.33618	1.42452	-3.16065	#N/A	#N/A	C96AF_ARATH
AT3G48520.1	CYP94B3	c94952_g3_i1	4e-83	JA	#N/A	1.4736	-1.74265	#N/A	#N/A	C96AF_ARATH
AT3G48520.1	CYP94B3	c96789_g2_i1	5e-93	JA	#N/A	#N/A	3.90076	#N/A	#N/A	C86A2_ARATH
AT3G48520.1	CYP94B3	c8721_g1_i1	2e-35	JA	#N/A	#N/A	#N/A	#N/A	#N/A	.
AT3G48520.1	CYP94B3	c98164_g2_i1	4e-82	JA	-0.787465	#N/A	-0.943872	0.615364	#N/A	C04C1_PINTA
AT3G48520.1	CYP94B3	c94131_g3_i1	1e-95	JA	#N/A	#N/A	-1.18503	#N/A	#N/A	C04C1_PINTA
AT3G48520.1	CYP94B3	c94363_g2_i1	3e-57	JA	#N/A	#N/A	#N/A	#N/A	#N/A	C94A1_VICSA
AT3G48520.1	CYP94B3	c94363_g2_i2	7e-103	JA	#N/A	#N/A	#N/A	#N/A	#N/A	C94A2_VICSA
AT3G48520.1	CYP94B3	c98164_g2_i4	1e-42	JA	-0.784572	#N/A	-0.961423	0.493174	#N/A	C04C1_PINTA
AT3G48520.1	CYP94B3	c98164_g2_i4	2e-27	JA	-0.784572	#N/A	-0.961423	0.493174	#N/A	C04C1_PINTA
AT3G48520.1	CYP94B3	c94363_g2_i4	3e-57	JA	#N/A	#N/A	#N/A	#N/A	#N/A	C94A1_VICSA
AT3G48520.1	CYP94B3	c94363_g2_i3	8e-104	JA	#N/A	#N/A	#N/A	#N/A	#N/A	C94A2_VICSA
AT3G48520.1	CYP94B3	c98164_g2_i5	7e-82	JA	-0.678146	#N/A	-0.998825	#N/A	#N/A	C04C1_PINTA
AT3G48520.1	CYP94B3	c98164_g2_i2	5e-82	JA	-0.754545	#N/A	-1.05942	0.64305	#N/A	C04C1_PINTA
AT3G48520.1	CYP94B3	c94363_g2_i5	2e-103	JA	#N/A	#N/A	#N/A	#N/A	#N/A	C94A2_VICSA
AT3G48520.1	CYP94B3	c98164_g2_i3	6e-48	JA	-0.719117	#N/A	-0.908235	0.51438	#N/A	C04C1_PINTA
AT3G48520.1	CYP94B3	c98164_g2_i3	4e-24	JA	-0.719117	#N/A	-0.908235	0.51438	#N/A	C04C1_PINTA
AT3G48520.1	CYP94B3	c99669_g2_i1	6e-128	JA	#N/A	#N/A	#N/A	#N/A	#N/A	C94A1_VICSA
AT3G48520.1	CYP94B3	c84209_g1_i1	1e-26	JA	#N/A	#N/A	#N/A	#N/A	#N/A	C7351_ARATH
AT3G48520.1	CYP94B3	c96078_g1_i1	8e-131	JA	#N/A	#N/A	#N/A	#N/A	#N/A	C94A1_VICSA
AT3G48520.1	CYP94B3	c96078_g1_i2	2e-59	JA	#N/A	#N/A	#N/A	#N/A	#N/A	C94A2_VICSA
AT3G48520.1	CYP94B3	c96078_g1_i2	3e-44	JA	#N/A	#N/A	#N/A	#N/A	#N/A	C94A2_VICSA
AT3G48520.1	CYP94B3	c84052_g1_i1	2e-99	JA	#N/A	#N/A	-2.87193	#N/A	#N/A	C86B1_ARATH
AT3G48520.1	CYP94B3	c72842_g1_i1	1e-79	JA	#N/A	#N/A	-4.22249	#N/A	#N/A	C86A1_ARATH
AT3G48520.1	CYP94B3	c97288_g1_i1	2e-138	JA	-6.53091	#N/A	#N/A	3.42294	#N/A	C94C1_ARATH
AT3G48520.1	CYP94B3	c95296_g2_i1	0	JA	#N/A	#N/A	#N/A	#N/A	#N/A	C94B3_ARATH
AT3G48520.1	CYP94B3	c86885_g1_i2	0	JA	-5.83079	#N/A	2.35793	#N/A	6.64225	C94B3_ARATH
AT3G48520.1	CYP94B3	c86885_g1_i1	0	JA	-5.43918	#N/A	3.00289	#N/A	#N/A	C94B3_ARATH
AT3G48520.1	CYP94B3	c85316_g2_i1	8e-43	JA	#N/A	#N/A	#N/A	#N/A	#N/A	C94A2_VICSA
AT3G50660.1	CLM	c88313_g2_i1	3e-66	BR	#N/A	0.848648	#N/A	#N/A	#N/A	ABAH1_ARATH
[truncated: 1,115 more rows]
