# Supplementary material for: VcRR2 regulates chilling-mediated flowering through expression of hormone genes in a transgenic blueberry mutant
Source: Hortic Res. 2019 Aug 21;6:96. doi: 10.1038/s41438-019-0180-0 (PMC6804727; doi:10.1038/s41438-019-0180-0)
Supplement: Supplementary file 2 — Supplementary Table 2 [file 41438_2019_180_MOESM2_ESM.xlsx]

## Sheet: Sheet1
Table S2 Differentially expressed transcripts of hormone genes identified in the transcriptome comparisons of Mu-legacy nonchilled flower bud (NB) vs. ‘Legacy’ NB, and other four transcriptome comparisons of the flower bud tissues, including chilled flower bud (CB) vs. NB and CB vs. late-pink bud (LPB) for 'Legacy' and Mu-legacy plants, respectively. #N/A: No differential expression
Arabidopsis	Gene name	Transcript_id	Pathway	Annotation by Trinotate	Legacy		Mu-legacy
					Log2(CB/NB)	Log2(CB/LPB)	Log2(CB/NB)	Log2(CB/LPB)	Log2(Mu-legacy NB/Legacy NB)
AT5G67030.1	ABA1	c73770_g1_i1	aba	ABA2_NICPL	4.04994	#N/A	4.52889	#N/A	#N/A
AT5G67030.1	ABA1	c73770_g1_i2	aba	ABA2_NICPL	4.52482	#N/A	4.52889	#N/A	#N/A
AT5G67030.1	ABA1	c100160_g1_i2	aba	ABA2_PRUAR	-1.0108	#N/A	-0.366732	#N/A	#N/A
AT5G67030.1	ABA1	c47970_g1_i1	aba	ABA2_PRUAR	-5.38825	#N/A	1.84662	#N/A	#N/A
AT5G67030.1	ABA1	c56721_g1_i1	aba	ABA2_SOLLC	3.60371	#N/A	3.92015	#N/A	#N/A
AT3G14440.1	NCED3	c80242_g1_i3	aba	CCD1_ARATH	-1.50646	#N/A	4.50048	#N/A	#N/A
AT3G14440.1	NCED3	c75754_g1_i1	aba	CCD1_PEA	4.20663	#N/A	5.30793	#N/A	#N/A
AT3G14440.1	NCED3	c89423_g1_i1	aba	CCD1_PEA	1.01805	#N/A	-1.11946	-3.62639	#N/A
AT3G14440.1	NCED3	c73375_g1_i1	aba	CCD1_PHAVU	7.60176	#N/A	5.66709	#N/A	#N/A
AT3G14440.1	NCED3	c97756_g1_i1	aba	CCD4_ARATH	4.99815	#N/A	#N/A	-5.80009	#N/A
AT3G14440.1	NCED3	c97756_g2_i1	aba	CCD4_ARATH	1.20918	#N/A	#N/A	-7.58934	#N/A
AT3G14440.1	NCED3	c97756_g2_i2	aba	CCD4_ARATH	1.30881	#N/A	#N/A	-8.30576	#N/A
AT3G14440.1	NCED3	c97756_g2_i3	aba	CCD4_ARATH	1.18683	#N/A	#N/A	-8.58198	#N/A
AT3G14440.1	NCED3	c78341_g2_i1	aba	NCED1_PHAVU	-1.70522	#N/A	#N/A	2.24324	#N/A
AT3G14440.1	NCED3	c78341_g3_i1	aba	NCED1_PHAVU	-1.40626	#N/A	#N/A	2.73597	#N/A
AT3G14440.1	NCED3	c93622_g2_i1	aba	NCED1_PHAVU	0.452767	#N/A	-1.92978	-2.46693	#N/A
AT1G52340.1	ABA2	c78449_g1_i1	aba	SDR2A_ARATH	5.33695	#N/A	#N/A	-5.35526	#N/A
AT1G52340.1	ABA2	c83336_g2_i1	aba	SDR2A_ARATH	1.02357	#N/A	0.538236	-1.39989	#N/A
AT1G52340.1	ABA2	c89175_g1_i2	aba	SDR2A_ARATH	3.28582	#N/A	2.07949	3.26694	#N/A
AT1G52340.1	ABA2	c93704_g4_i1	aba	SDR2A_ARATH	3.9432	#N/A	-1.36455	6.95537	#N/A
AT1G52340.1	ABA2	c88376_g2_i1	aba	SDR3B_ARATH	2.18199	#N/A	#N/A	#N/A	#N/A
AT3G57040.1	ARR9	c88883_g1_i2	arr	.	0.569502	0.800598	3.77342	#N/A	#N/A
AT5G61380.1	TOC1	c94930_g1_i1	arr	APRR1_ARATH	3.84339	4.71641	-0.946272	2.21236	#N/A
AT5G61380.1	TOC1	c94930_g3_i1	arr	APRR1_ARATH	#N/A	2.5961	-0.946272	#N/A	#N/A
AT5G61380.1	TOC1	c94930_g3_i2	arr	APRR1_ARATH	#N/A	3.05784	-0.946272	#N/A	#N/A
AT4G18020.6	APRR2	c63381_g1_i1	arr	APRR2_ARATH	3.2842	4.77836	#N/A	#N/A	#N/A
AT4G18020.6	APRR2	c70865_g1_i1	arr	APRR2_ARATH	3.13373	3.32036	2.24113	#N/A	#N/A
AT4G18020.6	APRR2	c95267_g3_i1	arr	APRR2_ARATH	0.5294	0.61004	-0.946272	#N/A	#N/A
AT4G18020.6	APRR2	c95267_g3_i2	arr	APRR2_ARATH	0.392547	0.628799	-0.946272	#N/A	#N/A
AT4G18020.6	APRR2	c95267_g3_i3	arr	APRR2_ARATH	0.388612	0.637876	-0.946272	#N/A	#N/A
AT4G18020.6	APRR2	c95267_g3_i4	arr	APRR2_ARATH	0.471671	0.52887	-0.946272	#N/A	#N/A
AT4G18020.6	APRR2	c95267_g3_i5	arr	APRR2_ARATH	0.519973	0.529894	-0.946272	#N/A	#N/A
AT5G60100.3	PRR3	c5265_g1_i1	rr	APRR3_ARATH	3.79325	6.03141	6.2139	#N/A	#N/A
AT5G60100.3	PRR3	c51756_g1_i1	arr	APRR5_ARATH	3.91241	6.17533	4.04144	3.18238	#N/A
AT5G60100.3	PRR3	c56212_g1_i1	arr	APRR5_ARATH	-1.40586	3.09983	3.92015	2.95165	#N/A
AT5G61380.1	TOC1	c92704_g6_i1	arr	APRR5_ARATH	-0.738145	5.17026	#N/A	1.83046	#N/A
AT5G61380.1	TOC1	c93974_g2_i1	arr	APRR5_ARATH	2.44898	7.38584	-1.36455	4.69151	#N/A
AT5G24470.1	APRR5	c93974_g3_i1	arr	APRR5_ARATH	#N/A	4.87279	-1.36455	2.23943	#N/A
AT2G46790.2	APRR9	c96565_g1_i1	arr	APRR9_ARATH	2.70391	2.88511	4.42248	#N/A	#N/A
AT5G60100.3	PRR3	c98813_g3_i2	arr	ARR1_ARATH	2.57694	3.19775	-0.909869	1.71795	#N/A
AT4G31920.1	ARR10	c93556_g1_i2	arr	ARR11_ARATH	-0.947415	#N/A	3.61344	1.64153	#N/A
AT5G58080.1	ARR18	c45692_g1_i1	arr	ARR11_ARATH	2.41892	3.97679	4.13362	1.96006	#N/A
AT5G58080.1	ARR18	c93556_g1_i1	arr	ARR11_ARATH	#N/A	0.952821	3.61344	1.28812	#N/A
AT5G58080.1	ARR18	c93556_g1_i3	arr	ARR11_ARATH	#N/A	1.06257	3.61344	1.30749	#N/A
AT5G58080.1	ARR18	c126018_g1_i1	arr	ARR12_ARATH	3.7914	7.10922	4.08604	2.66795	#N/A
AT5G58080.1	ARR18	c78668_g1_i1	arr	ARR12_ARATH	#N/A	2.28731	-2.52247	1.70171	#N/A
AT5G58080.1	ARR18	c91063_g2_i1	arr	ARR12_ARATH	#N/A	2.48349	5.19634	4.2268	#N/A
AT5G58080.1	ARR18	c91063_g2_i2	arr	ARR12_ARATH	#N/A	2.17154	5.19634	4.10972	#N/A
AT5G58080.1	ARR18	c96443_g4_i1	arr	ARR12_ARATH	#N/A	1.11826	4.42248	#N/A	#N/A
AT5G58080.1	ARR18	c96443_g4_i3	arr	ARR12_ARATH	#N/A	1.06065	4.42248	#N/A	#N/A
AT5G58080.1	ARR18	c96443_g4_i4	arr	ARR12_ARATH	#N/A	1.04065	4.42248	#N/A	#N/A
AT5G62920.1	ARR6	c73445_g1_i1	arr	ARR17_ARATH	#N/A	2.54766	7.77503	#N/A	#N/A
AT5G58080.1	ARR18	c92222_g4_i1	arr	ARR2_ARATH	3.46274	4.0813	-0.499165	#N/A	#N/A
AT5G58080.1	ARR18	c92222_g4_i2	arr	ARR2_ARATH	6.16976	3.12309	-0.499165	#N/A	#N/A
AT5G58080.1	ARR18	c92222_g4_i3	arr	ARR2_ARATH	4.33014	3.23519	-0.499165	#N/A	#N/A
AT5G58080.1	ARR18	c98813_g2_i1	arr	ARR2_ARATH	-0.703215	0.364971	-0.909869	#N/A	#N/A
AT5G60100.3	PRR3	c98813_g3_i1	arr	ARR2_ARATH	2.37475	3.50765	-0.909869	#N/A	#N/A
AT5G58080.1	ARR18	c92222_g2_i1	arr	ARR2_ARATH	#N/A	0.469276	-0.499165	#N/A	#N/A
AT5G58080.1	ARR18	c92222_g2_i2	arr	ARR2_ARATH	#N/A	0.862954	-0.499165	#N/A	#N/A
AT5G62920.1	ARR6	c76900_g1_i1	arr	ARR5_ARATH	3.13729	2.61608	4.27004	#N/A	#N/A
AT5G62920.1	ARR6	c82503_g2_i1	arr	ARR5_ARATH	#N/A	-1.21462	-0.67465	-0.906155	#N/A
AT5G62920.1	ARR6	c82503_g2_i3	arr	ARR5_ARATH	#N/A	-1.10385	-0.67465	#N/A	#N/A
AT3G57040.1	ARR9	c83921_g3_i1	arr	ARR8_ARATH	1.47837	#N/A	0.779791	#N/A	#N/A
AT3G57040.1	ARR9	c83921_g3_i3	arr	ARR8_ARATH	1.25126	#N/A	0.779791	-0.934877	#N/A
AT5G62920.1	ARR6	c42724_g1_i1	arr	ARR8_ARATH	4.76395	5.38251	4.13362	-2.29094	#N/A
AT5G62920.1	ARR6	c83921_g3_i4	arr	ARR8_ARATH	1.089	#N/A	0.779791	#N/A	#N/A
AT5G62920.1	ARR6	c83921_g3_i2	arr	ARR9_ARATH	1.69596	0.60228	0.779791	-1.21717	#N/A
AT5G62920.1	ARR6	c86949_g1_i2	arr	ARR9_ARATH	0.874287	0.869994	-0.672917	#N/A	#N/A
AT5G62920.1	ARR6	c88883_g2_i1	arr	ARR9_ARATH	2.16807	2.19221	3.77342	#N/A	#N/A
AT5G62920.1	ARR6	c88883_g2_i2	arr	ARR9_ARATH	1.84552	1.83405	3.77342	#N/A	#N/A
AT4G18020.6	APRR2	c136081_g1_i1	arr	GLK1_ARATH	-4.83715	#N/A	4.57322	#N/A	#N/A
AT4G18020.6	APRR2	c92094_g3_i1	arr	GLK1_ARATH	-0.742719	-3.04056	-0.499165	-1.84266	-0.683805
AT4G18020.6	APRR2	c92094_g4_i1	arr	GLK1_ARATH	1.63967	#N/A	-0.499165	#N/A	#N/A
AT4G16110.1	ARR2	c92489_g5_i1	arr	PCL1_ARATH	#N/A	1.47821	#N/A	#N/A	#N/A
AT4G16110.1	ARR2	c56831_g1_i1	arr	PCLL_ARATH	2.50871	3.2597	3.92015	#N/A	#N/A
AT5G02810.1	PRR7	c80738_g1_i1	arr	PRR37_ORYSI	2.67473	5.11429	-0.381711	#N/A	#N/A
AT5G02810.1	PRR7	c80738_g1_i2	arr	PRR37_ORYSI	4.41116	5.32238	-0.381711	#N/A	#N/A
AT5G02810.1	PRR7	c85628_g4_i1	arr	PRR73_ORYSI	-0.497077	#N/A	0.504617	#N/A	#N/A
AT5G61380.1	TOC1	c98035_g1_i2	arr	PRR73_ORYSI	#N/A	1.16183	#N/A	#N/A	#N/A
AT5G60100.3	PRR3	c85628_g4_i2	arr	PRR73_ORYSJ	-0.511716	#N/A	0.504617	0.632853	#N/A
AT5G61380.1	TOC1	c98035_g2_i1	arr	PRR73_ORYSJ	-1.04856	#N/A	#N/A	0.700151	#N/A
AT5G61380.1	TOC1	c98035_g2_i2	arr	PRR73_ORYSJ	-1.20971	#N/A	#N/A	0.640281	#N/A
AT5G61380.1	TOC1	c98035_g1_i1	arr	PRR73_ORYSJ	#N/A	1.17614	#N/A	#N/A	#N/A
AT5G60100.3	PRR3	c98035_g1_i3	arr	PRR73_ORYSJ	#N/A	1.07752	#N/A	#N/A	#N/A
AT5G61380.1	TOC1	c92704_g6_i2	arr	PRR95_ORYSJ	-0.692404	5.30443	#N/A	1.62584	#N/A
AT1G05010.1	EFE	c92741_g1_i2	ethy	.	0.660021	-1.08839	#N/A	-2.46175	#N/A
AT1G05010.1	EFE	c73757_g1_i1	ethy	.	5.83845	6.35195	4.52889	#N/A	#N/A
AT1G25490.1	RCN1	c78011_g1_i1	ethy	.	0.706516	#N/A	#N/A	#N/A	#N/A
AT1G64400.1	LACS3	c96391_g1_i1	ethy	.	0.862104	#N/A	4.42248	-3.69673	#N/A
AT3G51770.2	ETO1	c85678_g3_i1	ethy	.	0.700727	0.952774	0.504617	#N/A	#N/A
AT5G03730.2	CTR1	c94489_g2_i1	ethy	.	-1.2943	#N/A	-1.36455	#N/A	#N/A
AT5G03730.2	CTR1	c82516_g2_i1	ethy	.	-1.27952	-1.12015	#N/A	#N/A	#N/A
AT5G03730.2	CTR1	c94489_g2_i3	ethy	.	-0.957799	#N/A	-1.36455	#N/A	#N/A
AT5G03730.2	CTR1	c93564_g1_i2	ethy	.	-0.733269	0.981531	3.61344	1.67955	#N/A
AT5G03730.2	CTR1	c99935_g3_i1	ethy	.	-0.672197	0.279091	-0.908434	#N/A	#N/A
AT5G03730.2	CTR1	c96604_g3_i1	ethy	.	-0.521223	#N/A	4.42248	#N/A	#N/A
AT5G03730.2	CTR1	c89694_g4_i2	ethy	.	-0.511747	-0.474657	#N/A	#N/A	#N/A
AT5G03730.2	CTR1	c100308_g1_i1	ethy	.	-0.412547	#N/A	-0.467692	#N/A	#N/A
AT5G03730.2	CTR1	c96272_g1_i3	ethy	.	-0.399616	#N/A	-1.17189	#N/A	#N/A
AT5G03730.2	CTR1	c93856_g1_i2	ethy	.	0.616136	-0.734258	-1.36455	-1.09757	#N/A
AT5G03730.2	CTR1	c91690_g1_i5	ethy	.	0.647764	2.99133	-0.763114	1.69412	#N/A
AT5G03730.2	CTR1	c93856_g1_i4	ethy	.	0.742978	-0.94855	-1.36455	-1.06763	#N/A
AT5G03730.2	CTR1	c99966_g1_i1	ethy	.	0.757533	0.662629	-0.908434	-1.02305	#N/A
AT5G03730.2	CTR1	c95368_g1_i12	ethy	.	0.850887	0.812057	-0.946272	#N/A	#N/A
AT5G03730.2	CTR1	c94862_g5_i4	ethy	.	1.04963	0.725909	#N/A	0.756356	#N/A
AT5G21120.1	EIL2	c90729_g1_i1	ethy	.	-0.543393	#N/A	#N/A	#N/A	#N/A
AT5G03730.2	CTR1	c90299_g4_i3	ethy	.	#N/A	-3.03351	3.35878	-2.46938	#N/A
AT5G20010.1	RAN-1	c90616_g4_i1	ethy	.	#N/A	-0.408453	#N/A	-0.847982	#N/A
AT5G03730.2	CTR1	c95170_g3_i3	ethy	.	#N/A	0.444713	-0.946272	#N/A	#N/A
AT5G03730.2	CTR1	c95368_g1_i5	ethy	.	#N/A	1.34091	-0.946272	#N/A	#N/A
AT2G40940.1	ERS1	c96973_g4_i2	ethy	.	#N/A	1.81999	#N/A	#N/A	#N/A
AT5G03730.2	CTR1	c97476_g2_i5	ethy	.	#N/A	0.679623	-0.808295	#N/A	#N/A
AT4G11280.1	ACS6	c97486_g2_i3	ethy	.	#N/A	0.783052	-0.808295	0.690797	#N/A
AT4G11280.1	ACS6	c97486_g2_i5	ethy	.	#N/A	0.588549	-0.808295	0.867586	#N/A
AT5G03730.2	CTR1	c97864_g1_i3	ethy	.	#N/A	1.94095	#N/A	#N/A	#N/A
AT1G54490.1	AIN1	c98565_g3_i5	ethy	.	#N/A	0.950937	#N/A	#N/A	#N/A
AT5G03730.2	CTR1	c98605_g2_i6	ethy	.	#N/A	4.20022	#N/A	#N/A	-1.17604
AT5G03730.2	CTR1	c98667_g1_i2	ethy	.	#N/A	3.54364	#N/A	3.94015	#N/A
AT5G03730.2	CTR1	c98667_g1_i4	ethy	.	#N/A	3.87897	#N/A	3.78314	#N/A
AT5G03730.2	CTR1	c98979_g2_i1	ethy	.	#N/A	0.533042	-1.37273	#N/A	#N/A
AT5G03730.2	CTR1	c99594_g2_i1	ethy	.	#N/A	-0.952989	1.50354	-1.69655	#N/A
AT4G11280.1	ACS6	c97486_g1_i2	ethy	1A110_ARATH	4.19261	5.33699	-0.808295	#N/A	#N/A
AT4G11280.1	ACS6	c93576_g2_i2	ethy	1A110_ARATH	#N/A	1.63678	3.61344	0.66416	#N/A
AT4G11280.1	ACS6	c93576_g2_i3	ethy	1A110_ARATH	#N/A	1.40162	3.61344	#N/A	#N/A
AT4G11280.1	ACS6	c93576_g2_i5	ethy	1A110_ARATH	#N/A	1.3625	3.61344	0.695014	#N/A
AT4G08040.1	ACS11	c21027_g1_i1	ethy	1A112_ARATH	#N/A	3.97322	2.67458	#N/A	#N/A
AT4G11280.1	ACS6	c97486_g2_i1	ethy	1A112_ARATH	#N/A	0.903466	-0.808295	#N/A	#N/A
AT4G11280.1	ACS6	c51255_g2_i1	ethy	1A13_SOLLC	1.92237	5.23943	4.04144	#N/A	#N/A
AT4G11280.1	ACS6	c111890_g1_i1	ethy	1A13_SOLLC	2.84367	6.49591	7.94586	#N/A	#N/A
AT1G25490.1	RCN1	c102464_g1_i1	ethy	2AAB_ARATH	4.53448	3.72134	5.00052	#N/A	#N/A
AT1G25490.1	RCN1	c83940_g2_i1	ethy	2AAB_ARATH	4.61386	5.74144	4.74152	#N/A	#N/A
AT1G25490.1	RCN1	c83940_g1_i1	ethy	2AAB_ARATH	#N/A	-0.393828	0.779791	#N/A	#N/A
AT1G25490.1	RCN1	c83940_g1_i2	ethy	2AAB_ARATH	#N/A	-0.345877	-0.450102	-0.763022	#N/A
AT1G64400.1	LACS3	c95032_g1_i4	ethy	4CLL7_ARATH	0.512146	-1.28224	-0.946272	-2.08864	#N/A
AT2G04350.1	LACS8	c94479_g4_i1	ethy	AAE16_ARATH	#N/A	-0.869499	-1.36455	-1.11492	#N/A
AT2G04350.1	LACS8	c94479_g4_i2	ethy	AAE16_ARATH	#N/A	-0.895521	-1.36455	-1.2406	#N/A
AT2G04350.1	LACS8	c94479_g4_i3	ethy	AAE16_ARATH	#N/A	-0.699827	-1.36455	-1.29623	#N/A
AT1G05010.1	EFE	c98399_g1_i4	ethy	ACCH1_ARATH	0.431238	-0.43825	#N/A	#N/A	#N/A
AT1G05010.1	EFE	c98399_g1_i1	ethy	ACCH1_ARATH	0.577967	-0.530064	#N/A	-0.728863	#N/A
AT1G05010.1	EFE	c100315_g1_i2	ethy	ACCH1_ARATH	1.2008	0.509141	1.16253	#N/A	#N/A
AT1G05010.1	EFE	c100315_g1_i1	ethy	ACCH1_ARATH	1.3953	#N/A	1.34047	#N/A	#N/A
AT1G05010.1	EFE	c89719_g1_i1	ethy	ACCH1_ARATH	1.52404	1.09147	-1.53891	-3.68277	#N/A
AT1G05010.1	EFE	c88923_g4_i4	ethy	ACCH1_ARATH	2.36944	3.61912	#N/A	#N/A	#N/A
AT1G05010.1	EFE	c89534_g1_i2	ethy	ACCH1_ARATH	3.06052	#N/A	-1.11946	-6.04581	#N/A
AT1G05010.1	EFE	c88923_g4_i1	ethy	ACCH1_ARATH	3.159	2.61007	1.53647	-2.79352	#N/A
AT1G05010.1	EFE	c88923_g4_i5	ethy	ACCH1_ARATH	4.93688	1.89592	2.07949	-4.59985	#N/A
AT1G05010.1	EFE	c88923_g4_i2	ethy	ACCH1_ARATH	5.12043	1.81968	1.8226	-4.92523	#N/A
AT1G05010.1	EFE	c89719_g1_i2	ethy	ACCH1_ARATH	#N/A	0.719137	-1.32967	-3.24589	#N/A
AT1G05010.1	EFE	c99527_g6_i1	ethy	ACCH1_ARATH	#N/A	0.978359	1.50354	1.88028	#N/A
AT1G05010.1	EFE	c76021_g2_i1	ethy	ACCH7_ARATH	1.29044	#N/A	1.02581	-1.04174	#N/A
AT1G05010.1	EFE	c99527_g5_i1	ethy	ACCH7_ARATH	#N/A	-4.26048	1.50354	-4.37954	#N/A
AT1G05010.1	EFE	c63615_g1_i1	ethy	ACCO_ACTDE	4.11849	3.31734	3.51901	#N/A	#N/A
AT1G05010.1	EFE	c83619_g1_i1	ethy	ACCO_ACTDE	#N/A	-1.52573	-0.940505	-2.04378	#N/A
AT1G05010.1	EFE	c18181_g1_i1	ethy	ACCO1_ARATH	3.15535	4.28824	2.44377	#N/A	#N/A
AT1G05010.1	EFE	c63863_g1_i1	ethy	ACCO1_ARATH	4.75655	#N/A	3.63726	#N/A	#N/A
AT1G05010.1	EFE	c92135_g1_i1	ethy	ACCO1_ORYSI	#N/A	-3.68501	-0.499165	-5.16443	#N/A
AT1G05010.1	EFE	c74491_g1_i1	ethy	ACCO1_PETHY	1.58188	1.46911	4.52889	-1.08713	#N/A
AT1G05010.1	EFE	c79182_g2_i1	ethy	ACCO1_PETHY	6.85558	6.36985	4.84109	#N/A	#N/A
AT1G05010.1	EFE	c63621_g1_i1	ethy	ACCO5_ARATH	#N/A	-4.45509	3.5335	-5.30721	#N/A
AT5G03730.2	CTR1	c95569_g1_i2	ethy	ACCR3_ARATH	#N/A	1.46036	6.78069	#N/A	#N/A
AT5G03730.2	CTR1	c95569_g1_i3	ethy	ACCR3_ARATH	#N/A	0.993553	6.78069	#N/A	#N/A
AT5G03730.2	CTR1	c97864_g1_i1	ethy	ACCR3_ARATH	#N/A	1.95902	#N/A	#N/A	#N/A
AT5G03730.2	CTR1	c78550_g1_i1	ethy	ACCR4_ARATH	-1.41246	#N/A	-2.84974	-2.04451	#N/A
AT5G03730.2	CTR1	c78550_g1_i2	ethy	ACCR4_ARATH	-1.22069	#N/A	-2.52247	-1.84892	#N/A
AT1G05010.1	EFE	c76762_g2_i1	ethy	ACH10_ARATH	2.57124	#N/A	4.27004	-3.701	#N/A
AT1G05010.1	EFE	c93744_g2_i1	ethy	ACH11_ARATH	2.809	2.48899	-1.36455	#N/A	#N/A
AT1G05010.1	EFE	c89534_g1_i1	ethy	ACH11_ARATH	3.66679	#N/A	-1.11946	-5.42187	#N/A
AT5G03730.2	CTR1	c99314_g1_i2	ethy	ACR4L_ARATH	-1.27259	1.02078	1.50354	2.27721	#N/A
AT5G03730.2	CTR1	c99314_g1_i1	ethy	ACR4L_ARATH	-1.19166	1.00924	1.50354	2.2275	#N/A
AT2G40940.1	ERS1	c95095_g1_i1	ethy	AHK1_ARATH	#N/A	2.84692	-0.946272	1.82929	#N/A
AT2G40940.1	ERS1	c95095_g1_i2	ethy	AHK1_ARATH	#N/A	2.82099	-0.946272	1.75349	#N/A
AT2G40940.1	ERS1	c90292_g2_i2	ethy	AHK2_ARATH	#N/A	0.516186	-0.524332	#N/A	#N/A
AT2G40940.1	ERS1	c90292_g2_i3	ethy	AHK2_ARATH	#N/A	0.562644	-0.524332	#N/A	#N/A
AT2G40940.1	ERS1	c96973_g3_i1	ethy	AHK3_ARATH	#N/A	0.770959	#N/A	#N/A	#N/A
AT2G40940.1	ERS1	c96973_g3_i2	ethy	AHK3_ARATH	#N/A	0.737176	#N/A	#N/A	#N/A
AT2G40940.1	ERS1	c96973_g4_i1	ethy	AHK3_ARATH	#N/A	1.78006	#N/A	#N/A	#N/A
AT2G40940.1	ERS1	c97457_g1_i1	ethy	AHK4_ARATH	#N/A	1.61622	-0.808295	0.954178	#N/A
AT2G40940.1	ERS1	c97457_g1_i3	ethy	AHK4_ARATH	#N/A	1.60334	-0.808295	1.26272	#N/A
AT5G03730.2	CTR1	c93564_g1_i4	ethy	ALE2_ARATH	-0.661439	1.0907	3.61344	1.96331	#N/A
AT5G03730.2	CTR1	c93564_g1_i1	ethy	ALE2_ARATH	-0.613189	1.20567	3.61344	2.04775	#N/A
AT5G03730.2	CTR1	c93564_g1_i3	ethy	ALE2_ARATH	-0.608896	0.930328	3.61344	1.83266	#N/A
AT5G03730.2	CTR1	c89694_g4_i5	ethy	ALE2_ARATH	-0.589849	-0.766485	-0.610941	#N/A	#N/A
AT5G03730.2	CTR1	c89694_g4_i4	ethy	ALE2_ARATH	-0.572073	-0.451398	#N/A	#N/A	#N/A
AT5G03730.2	CTR1	c90090_g2_i1	ethy	ALE2_ARATH	#N/A	1.0366	-0.520423	0.941161	#N/A
AT5G03730.2	CTR1	c90090_g2_i2	ethy	ALE2_ARATH	#N/A	1.08274	-0.502218	0.996634	#N/A
AT5G03730.2	CTR1	c90090_g2_i5	ethy	ALE2_ARATH	#N/A	1.00367	-0.524332	1.09404	#N/A
AT5G03730.2	CTR1	c90255_g1_i1	ethy	ANX2_ARATH	#N/A	-9.72139	-0.524332	-9.94039	#N/A
AT5G03730.2	CTR1	c91219_g5_i1	ethy	APK2B_ARATH	0.718959	#N/A	0.845837	-0.673687	#N/A
AT5G03730.2	CTR1	c98853_g3_i1	ethy	AT21A_ARATH	#N/A	1.19721	-0.909869	#N/A	#N/A
AT5G03730.2	CTR1	c98853_g3_i6	ethy	AT21A_ARATH	#N/A	1.64728	-0.909869	#N/A	#N/A
AT5G03730.2	CTR1	c99115_g2_i1	ethy	BAME1_ARATH	3.27383	2.96558	6.18855	1.90341	#N/A
AT5G03730.2	CTR1	c97957_g3_i1	ethy	BAME1_ARATH	3.85371	4.33807	#N/A	2.25228	#N/A
AT5G03730.2	CTR1	c97957_g5_i1	ethy	BAME1_ARATH	#N/A	0.304347	#N/A	0.651466	#N/A
AT5G03730.2	CTR1	c99115_g1_i1	ethy	BAME3_ARATH	-0.593193	0.772094	6.18855	#N/A	#N/A
AT5G03730.2	CTR1	c99115_g1_i2	ethy	BAME3_ARATH	#N/A	0.689821	6.18855	0.800614	#N/A
AT5G03730.2	CTR1	c99935_g1_i2	ethy	BRI1_SOLLC	3.81302	4.61797	-0.908434	#N/A	#N/A
AT5G03730.2	CTR1	c91204_g1_i1	ethy	BRL1_ARATH	#N/A	2.66222	5.19634	1.34102	#N/A
AT5G03730.2	CTR1	c96216_g1_i1	ethy	BRL2_ARATH	#N/A	3.15733	-1.17189	1.86368	#N/A
AT5G03730.2	CTR1	c83825_g2_i1	ethy	CDL1_ARATH	-0.843495	2.47497	#N/A	3.14017	#N/A
AT5G03730.2	CTR1	c88718_g6_i3	ethy	CDL1_ARATH	0.504169	#N/A	0.642825	#N/A	#N/A
AT5G03730.2	CTR1	c82482_g1_i1	ethy	CDL1_ARATH	#N/A	-2.88372	-0.67465	-2.40696	#N/A
AT5G03730.2	CTR1	c82482_g1_i2	ethy	CDL1_ARATH	#N/A	-2.10326	-0.67465	-1.75805	#N/A
AT5G03730.2	CTR1	c82482_g1_i3	ethy	CDL1_ARATH	#N/A	-2.59011	-0.67465	-2.42958	#N/A
AT5G03730.2	CTR1	c100143_g1_i1	ethy	CERK1_ARATH	-0.359603	-0.454801	-0.420292	#N/A	#N/A
AT5G03730.2	CTR1	c100143_g1_i2	ethy	CERK1_ARATH	#N/A	-0.492817	-0.366732	#N/A	#N/A
AT5G03730.2	CTR1	c96400_g2_i1	ethy	CIPK8_ARATH	0.585002	#N/A	4.42248	-0.65003	#N/A
AT5G03730.2	CTR1	c55636_g1_i1	ethy	CIPK8_ORYSJ	4.78401	3.58034	3.92015	#N/A	#N/A
AT5G03730.2	CTR1	c92614_g2_i1	ethy	CRCK1_ARATH	0.49189	2.14509	#N/A	#N/A	#N/A
AT5G03730.2	CTR1	c92614_g2_i3	ethy	CRCK1_ARATH	#N/A	0.900788	#N/A	#N/A	#N/A
AT5G03730.2	CTR1	c88342_g2_i2	ethy	CRCK3_ARATH	#N/A	0.46723	-0.444608	#N/A	#N/A
AT5G03730.2	CTR1	c91653_g2_i1	ethy	CRK10_ARATH	-0.535818	-0.64872	-1.00408	-0.921793	#N/A
AT5G03730.2	CTR1	c96924_g3_i5	ethy	CRK10_ARATH	0.686925	0.472767	#N/A	#N/A	#N/A
AT5G03730.2	CTR1	c96924_g3_i9	ethy	CRK10_ARATH	1.19706	#N/A	#N/A	#N/A	#N/A
AT5G03730.2	CTR1	c100070_g1_i4	ethy	CRK2_ARATH	#N/A	0.625461	#N/A	#N/A	#N/A
AT5G03730.2	CTR1	c96924_g3_i3	ethy	CRK25_ARATH	0.84671	#N/A	#N/A	#N/A	#N/A
AT5G03730.2	CTR1	c96924_g3_i6	ethy	CRK25_ARATH	1.31247	#N/A	#N/A	#N/A	#N/A
AT5G03730.2	CTR1	c93107_g2_i4	ethy	CRK25_ARATH	#N/A	2.01627	-0.654769	#N/A	#N/A
AT5G03730.2	CTR1	c64385_g1_i1	ethy	CRK35_ARATH	#N/A	1.18384	3.63726	#N/A	#N/A
AT5G03730.2	CTR1	c93816_g3_i1	ethy	CTR1_ARATH	-1.2319	#N/A	-1.36455	#N/A	#N/A
AT5G03730.2	CTR1	c99441_g1_i1	ethy	CTR1_ARATH	-0.933589	#N/A	1.50354	#N/A	#N/A
AT5G03730.2	CTR1	c99441_g1_i2	ethy	CTR1_ARATH	-0.840158	#N/A	1.50354	#N/A	#N/A
AT5G03730.2	CTR1	c99441_g1_i4	ethy	CTR1_ARATH	-0.824597	#N/A	1.50354	#N/A	#N/A
AT5G03730.2	CTR1	c99441_g1_i3	ethy	CTR1_ARATH	-0.765968	#N/A	1.50354	#N/A	#N/A
AT5G03730.2	CTR1	c88824_g2_i2	ethy	CTR1_ARATH	0.483355	1.04058	3.77342	0.999594	#N/A
AT5G03730.2	CTR1	c88824_g2_i1	ethy	CTR1_ARATH	0.507441	0.917938	3.77342	1.08061	#N/A
AT5G03730.2	CTR1	c93856_g1_i6	ethy	CTR1_ARATH	0.83352	-0.972733	-1.36455	-1.18929	#N/A
AT5G03730.2	CTR1	c39743_g1_i1	ethy	CTR1_ARATH	3.45168	5.26039	2.67878	#N/A	#N/A
AT5G03730.2	CTR1	c88824_g1_i1	ethy	CTR1_ARATH	4.20856	4.07355	3.77342	#N/A	#N/A
AT5G03730.2	CTR1	c92483_g3_i1	ethy	CTR1_ARATH	#N/A	-0.350765	#N/A	#N/A	#N/A
AT5G03730.2	CTR1	c93105_g2_i1	ethy	CTR1_ARATH	#N/A	-4.49083	-0.654769	-3.12108	#N/A
AT5G03730.2	CTR1	c93856_g1_i1	ethy	CTR1_ARATH	#N/A	-1.44261	-1.36455	-1.23209	#N/A
AT5G03730.2	CTR1	c93856_g1_i3	ethy	CTR1_ARATH	#N/A	-1.07062	-1.36455	-1.12532	#N/A
AT5G03730.2	CTR1	c94838_g1_i1	ethy	CTR1_ARATH	#N/A	-0.562775	-1.18793	-0.790537	#N/A
AT5G03730.2	CTR1	c94838_g1_i4	ethy	CTR1_ARATH	#N/A	-0.448216	-1.18793	-0.618711	#N/A
AT5G03730.2	CTR1	c73697_g1_i2	ethy	CX32_ARATH	1.57763	#N/A	4.01024	-1.43522	#N/A
AT5G03730.2	CTR1	c87716_g1_i1	ethy	CX32_ARATH	#N/A	-1.33867	#N/A	#N/A	#N/A
AT5G03730.2	CTR1	c87716_g1_i5	ethy	CX32_ARATH	#N/A	-2.0226	#N/A	#N/A	#N/A
AT5G03730.2	CTR1	c87716_g1_i6	ethy	CX32_ARATH	#N/A	-1.3383	#N/A	#N/A	#N/A
AT1G05010.1	EFE	c83411_g2_i1	ethy	DIOX1_PAPSO	1.17523	-1.53266	0.538236	-3.01514	#N/A
AT1G05010.1	EFE	c93875_g1_i3	ethy	DIOX3_PAPSO	0.658759	1.42307	-1.36455	-1.31424	#N/A
AT1G05010.1	EFE	c93875_g1_i5	ethy	DIOX3_PAPSO	0.697299	1.89461	-1.36455	-0.801284	#N/A
AT1G05010.1	EFE	c93875_g1_i2	ethy	DIOX3_PAPSO	0.796146	1.36334	-1.36455	-1.72778	#N/A
AT1G05010.1	EFE	c93875_g1_i4	ethy	DIOX3_PAPSO	1.15704	2.17103	-1.36455	-1.7964	#N/A
AT1G05010.1	EFE	c33588_g2_i1	ethy	DIOX3_PAPSO	2.77144	#N/A	4.17765	#N/A	#N/A
AT1G05010.1	EFE	c92401_g8_i1	ethy	DIOX3_PAPSO	#N/A	-1.23283	#N/A	-2.52814	#N/A
AT5G03730.2	CTR1	c82516_g2_i3	ethy	DRKA_DICDI	-1.39054	-1.10595	-0.781589	#N/A	#N/A
AT5G03730.2	CTR1	c100109_g1_i4	ethy	DST1_DICDI	-0.473886	#N/A	#N/A	0.773328	#N/A
AT1G05010.1	EFE	c95603_g2_i2	ethy	DV4H_CATRO	2.34026	-1.42546	6.78069	1.57682	#N/A
AT1G05010.1	EFE	c95603_g2_i1	ethy	DV4H_CATRO	3.83012	#N/A	6.78069	3.63507	#N/A
AT1G05010.1	EFE	c95603_g2_i3	ethy	DV4H_CATRO	#N/A	-2.84311	6.78069	-3.48743	#N/A
AT5G03730.2	CTR1	c93845_g2_i2	ethy	EDR1_ARATH	-0.742515	#N/A	-1.36455	#N/A	#N/A
AT5G03730.2	CTR1	c93845_g2_i1	ethy	EDR1_ARATH	-0.672395	#N/A	-1.36455	#N/A	#N/A
AT5G03730.2	CTR1	c98692_g2_i2	ethy	EDR1_ARATH	-0.428975	-0.478365	#N/A	#N/A	#N/A
AT5G03730.2	CTR1	c94373_g4_i3	ethy	EDR1_ARATH	0.360542	-0.408902	-1.36455	-1.08823	#N/A
AT5G03730.2	CTR1	c94373_g4_i1	ethy	EDR1_ARATH	0.429698	-0.449966	-1.36455	-1.10722	#N/A
AT5G03730.2	CTR1	c93521_g1_i1	ethy	EDR1_ARATH	0.499417	#N/A	3.61344	#N/A	#N/A
AT5G03730.2	CTR1	c88824_g2_i3	ethy	EDR1_ARATH	0.551188	1.38548	3.77342	1.31133	#N/A
AT5G03730.2	CTR1	c94373_g4_i2	ethy	EDR1_ARATH	0.688037	#N/A	-1.36455	#N/A	#N/A
AT5G03730.2	CTR1	c99333_g1_i1	ethy	EDR1_ARATH	3.32019	2.85404	1.50354	#N/A	#N/A
AT5G03730.2	CTR1	c141614_g1_i1	ethy	EDR1_ARATH	3.48182	3.41094	3.55169	#N/A	#N/A
AT5G03730.2	CTR1	c146233_g1_i1	ethy	EDR1_ARATH	3.49386	3.21605	3.4849	#N/A	#N/A
AT5G03730.2	CTR1	c72531_g1_i1	ethy	EDR1_ARATH	3.58161	3.36002	3.82343	#N/A	#N/A
AT5G03730.2	CTR1	c98692_g2_i1	ethy	EDR1_ARATH	#N/A	-0.495431	#N/A	#N/A	#N/A
AT5G03730.2	CTR1	c99333_g4_i1	ethy	EDR1_ARATH	#N/A	-0.386183	1.50354	#N/A	#N/A
AT5G21120.1	EIL2	c88717_g1_i1	ethy	EIL3_ARATH	0.503838	#N/A	0.444729	-0.732573	#N/A
AT5G03280.1	EIN2	c74198_g1_i1	ethy	EIN2_ARATH	-0.549432	0.663733	4.52889	1.05768	#N/A
AT5G03280.1	EIN2	c94753_g3_i2	ethy	EIN2_ARATH	-0.513142	-0.515763	-1.18793	#N/A	#N/A
AT5G03280.1	EIN2	c82011_g1_i2	ethy	EIN2_ARATH	-0.480044	0.569814	#N/A	1.03938	#N/A
AT5G03280.1	EIN2	c33287_g1_i1	ethy	EIN2_ARATH	3.6457	3.58189	4.17765	#N/A	#N/A
AT5G03280.1	EIN2	c115041_g1_i1	ethy	EIN2_ARATH	3.84088	4.40791	4.08604	2.12733	#N/A
AT5G03280.1	EIN2	c82011_g1_i1	ethy	EIN2_ARATH	#N/A	0.929835	#N/A	0.84579	#N/A
AT5G03280.1	EIN2	c94753_g3_i1	ethy	EIN2_ARATH	#N/A	-0.482485	-1.18793	#N/A	#N/A
AT5G21120.1	EIL2	c90729_g2_i1	ethy	EIN3_ARATH	3.28185	4.05958	4.09476	#N/A	#N/A
AT5G21120.1	EIL2	c74528_g1_i1	ethy	EIN3_ARATH	6.41283	7.19195	7.20674	#N/A	#N/A
AT3G23150.1	ETR2	c97785_g2_i1	ethy	EIN4_ARATH	2.08594	4.96997	#N/A	1.75292	#N/A
AT3G23150.1	ETR2	c97225_g3_i1	ethy	EIN4_ARATH	2.81116	3.68469	-0.808295	2.12354	#N/A
AT3G23150.1	ETR2	c97785_g1_i1	ethy	EIN4_ARATH	#N/A	0.417193	#N/A	#N/A	#N/A
AT5G03730.2	CTR1	c82091_g1_i1	ethy	ERECT_ARATH	#N/A	2.68883	-0.67465	2.76029	#N/A
AT3G23240.1	ERF1	c94812_g3_i1	ethy	ERF92_ARATH	1.56649	1.87554	-1.18793	-3.39618	#N/A
AT3G23240.1	ERF1	c94812_g1_i3	ethy	ERF93_ARATH	#N/A	2.52485	-1.18793	-1.55637	#N/A
AT3G23240.1	ERF1	c94812_g1_i4	ethy	ERF93_ARATH	#N/A	2.38692	-1.18793	-1.48916	#N/A
AT2G40940.1	ERS1	c39816_g1_i1	ethy	ERS1_ARATH	3.08365	3.48675	4.13362	#N/A	#N/A
AT2G40940.1	ERS1	c109947_g1_i1	ethy	ERS1_ARATH	5.56968	5.7409	7.94586	#N/A	#N/A
AT3G51770.2	ETO1	c1563_g1_i1	ethy	ETO1_ARATH	2.4826	3.94983	2.44377	#N/A	#N/A
AT3G51770.2	ETO1	c140064_g1_i1	ethy	ETO1_ARATH	2.9507	2.68786	2.95728	#N/A	#N/A
AT3G51770.2	ETO1	c85678_g1_i1	ethy	ETO1_ARATH	#N/A	0.470734	0.504617	#N/A	#N/A
AT3G51770.2	ETO1	c96467_g3_i1	ethy	ETO1_ARATH	#N/A	-1.01189	4.42248	-0.994581	#N/A
AT3G51770.2	ETO1	c96467_g3_i2	ethy	ETO1_ARATH	#N/A	-1.42064	4.42248	-1.0934	#N/A
AT3G23150.1	ETR2	c93647_g4_i4	ethy	ETR1_PRUPE	-0.691464	-0.892658	-1.92978	#N/A	#N/A
AT3G23150.1	ETR2	c93647_g3_i1	ethy	ETR1_PRUPE	#N/A	-1.43199	-1.92978	#N/A	#N/A
AT3G23150.1	ETR2	c93647_g3_i2	ethy	ETR1_PRUPE	#N/A	-1.57322	-1.92978	#N/A	#N/A
AT3G23150.1	ETR2	c93647_g3_i3	ethy	ETR1_PRUPE	#N/A	-1.51597	-1.92978	-1.12472	#N/A
AT3G23150.1	ETR2	c93647_g4_i3	ethy	ETR1_PRUPE	#N/A	-0.471865	-1.92978	-0.869126	#N/A
AT3G23150.1	ETR2	c93647_g4_i5	ethy	ETR1_PRUPE	#N/A	-0.558058	-1.92978	-1.23596	#N/A
AT3G23150.1	ETR2	c97225_g1_i2	ethy	ETR2_ARATH	0.606277	#N/A	-0.808295	#N/A	#N/A
AT5G03730.2	CTR1	c98667_g1_i1	ethy	EXS_ARATH	#N/A	3.41811	#N/A	3.83679	#N/A
AT5G03730.2	CTR1	c98667_g1_i3	ethy	EXS_ARATH	#N/A	3.52324	#N/A	3.69624	#N/A
AT1G05010.1	EFE	c78420_g1_i1	ethy	F6H1_ARATH	1.62684	-2.54937	#N/A	-3.8378	#N/A
AT1G05010.1	EFE	c78420_g1_i2	ethy	F6H1_ARATH	2.54825	-2.92038	#N/A	-5.72237	#N/A
AT5G03730.2	CTR1	c89397_g1_i1	ethy	FEI1_ARATH	-1.70455	1.38563	-1.11946	#N/A	#N/A
AT5G03730.2	CTR1	c97626_g2_i1	ethy	FERON_ARATH	-0.378806	#N/A	#N/A	#N/A	#N/A
AT5G03730.2	CTR1	c87291_g1_i1	ethy	FERON_ARATH	2.36608	-1.17076	#N/A	-3.65407	#N/A
AT1G05010.1	EFE	c93744_g2_i2	ethy	FL3H_PETCR	2.15925	2.18088	-1.36455	-3.44791	#N/A
AT1G05010.1	EFE	c94454_g1_i1	ethy	FL3H_PETCR	2.41093	-1.15566	-1.36455	-4.05167	#N/A
AT1G05010.1	EFE	c89263_g5_i1	ethy	FL3H_PETCR	5.30519	5.82619	4.47872	#N/A	#N/A
AT1G05010.1	EFE	c92062_g3_i1	ethy	FL3H_PETCR	#N/A	1.58756	-0.499165	-1.8848	#N/A
AT1G05010.1	EFE	c92062_g3_i2	ethy	FL3H_PETCR	#N/A	1.0777	-0.499165	-2.31303	#N/A
AT1G05010.1	EFE	c93744_g2_i4	ethy	FL3H_PETCR	#N/A	2.69644	-1.36455	-3.06209	#N/A
AT1G05010.1	EFE	c96128_g1_i2	ethy	FL3H_PETCR	#N/A	1.0785	#N/A	-0.942938	#N/A
AT1G05010.1	EFE	c96128_g1_i3	ethy	FL3H_PETCR	#N/A	1.24838	#N/A	-1.20703	#N/A
AT1G05010.1	EFE	c89263_g4_i1	ethy	FL3H_PETHY	6.2846	7.20589	5.02115	#N/A	#N/A
AT1G05010.1	EFE	c86920_g1_i1	ethy	FL3H_PETHY	#N/A	1.35529	-0.672917	#N/A	#N/A
AT1G05010.1	EFE	c98315_g1_i1	ethy	FLS_CITUN	0.620489	1.81192	#N/A	1.00477	#N/A
AT1G05010.1	EFE	c98315_g1_i2	ethy	FLS_CITUN	1.20317	2.58764	#N/A	1.23975	#N/A
AT1G05010.1	EFE	c79287_g1_i1	ethy	FLS_CITUN	5.86343	7.27126	4.33849	2.3527	#N/A
AT1G05010.1	EFE	c79287_g1_i3	ethy	FLS_CITUN	6.48481	6.53845	4.22079	2.47032	#N/A
AT1G05010.1	EFE	c79287_g1_i2	ethy	FLS_CITUN	7.01957	8.24982	4.99931	2.40548	#N/A
AT1G05010.1	EFE	c90823_g1_i1	ethy	FLS_EUSER	5.48774	4.9766	5.19634	#N/A	#N/A
AT1G05010.1	EFE	c93875_g1_i9	ethy	FLS_PETHY	0.451466	1.34714	-1.36455	#N/A	#N/A
AT1G05010.1	EFE	c90924_g1_i1	ethy	FLS_PETHY	#N/A	-9.95306	5.19634	-10.3878	#N/A
AT1G05010.1	EFE	c85645_g3_i2	ethy	G2OX1_PEA	1.20619	3.37465	0.504617	#N/A	#N/A
AT1G05010.1	EFE	c78635_g1_i1	ethy	G2OX8_ARATH	#N/A	-1.72386	-2.52247	-2.05108	#N/A
AT1G05010.1	EFE	c70648_g1_i1	ethy	G3OX_PEA	2.71099	#N/A	2.24113	1.6982	#N/A
AT1G05010.1	EFE	c72190_g1_i1	ethy	G3OX1_ARATH	#N/A	-1.92127	2.24113	-4.01202	#N/A
AT1G05010.1	EFE	c93744_g2_i6	ethy	GAOX2_ORYSJ	#N/A	3.36944	-1.36455	-2.28698	#N/A
AT1G05010.1	EFE	c93744_g2_i8	ethy	GAOX3_ARATH	#N/A	2.62516	-1.36455	#N/A	#N/A
AT5G03730.2	CTR1	c91929_g1_i1	ethy	HERK_ARATH	0.590423	0.63535	-0.499165	-0.886055	#N/A
AT4G37580.1	HLS1	c93702_g1_i1	ethy	HLS1_ARATH	2.98307	3.39827	-1.36455	5.08567	#N/A
AT4G37580.1	HLS1	c77222_g1_i1	ethy	HLS1L_ARATH	-1.91693	#N/A	4.27004	1.83283	#N/A
AT4G37580.1	HLS1	c72856_g1_i1	ethy	HLS1L_ARATH	#N/A	1.66351	5.66709	3.78041	#N/A
AT4G37580.1	HLS1	c93702_g2_i1	ethy	HLS1L_ARATH	#N/A	8.80124	-1.36455	6.22614	#N/A
AT5G03730.2	CTR1	c88291_g1_i1	ethy	HSL1_ARATH	-0.658461	#N/A	-0.444608	#N/A	#N/A
AT5G03730.2	CTR1	c97748_g1_i1	ethy	HSL1_ARATH	0.92353	1.31455	#N/A	#N/A	#N/A
AT5G03730.2	CTR1	c97367_g1_i1	ethy	HSL1_ARATH	#N/A	0.623568	-0.808295	#N/A	#N/A
AT5G03730.2	CTR1	c99648_g6_i2	ethy	HSL2_ARATH	-0.660791	-0.583367	1.50354	#N/A	#N/A
AT5G03730.2	CTR1	c82516_g2_i4	ethy	HT1_ARATH	-1.42027	-1.07225	-0.593196	#N/A	#N/A
AT5G03730.2	CTR1	c82516_g2_i2	ethy	HT1_ARATH	-1.31325	-1.26207	#N/A	#N/A	#N/A
AT5G03730.2	CTR1	c81266_g2_i1	ethy	HT1_ARATH	0.491631	0.263483	0.575111	#N/A	#N/A
AT5G03730.2	CTR1	c83093_g3_i3	ethy	HT1_ARATH	0.802658	#N/A	0.538236	-1.57326	#N/A
AT5G03730.2	CTR1	c86338_g2_i1	ethy	HT1_ARATH	0.820774	0.62853	1.53867	#N/A	#N/A
AT5G03730.2	CTR1	c83093_g3_i1	ethy	HT1_ARATH	0.861806	#N/A	0.730355	-1.61014	#N/A
AT5G03730.2	CTR1	c83093_g3_i2	ethy	HT1_ARATH	1.08406	#N/A	0.836217	-1.93977	#N/A
AT5G03730.2	CTR1	c86338_g2_i2	ethy	HT1_ARATH	1.35957	0.659997	#N/A	#N/A	#N/A
AT5G03730.2	CTR1	c81266_g3_i1	ethy	HT1_ARATH	2.21651	2.58481	2.19336	#N/A	#N/A
AT5G03730.2	CTR1	c90299_g3_i1	ethy	HT1_ARATH	4.88743	2.04819	3.35878	#N/A	#N/A
AT5G03730.2	CTR1	c77739_g1_i1	ethy	HT1_ARATH	#N/A	-0.347116	#N/A	#N/A	#N/A
AT5G03730.2	CTR1	c90299_g4_i1	ethy	HT1_ARATH	#N/A	-2.62713	3.35878	-2.67618	#N/A
AT5G03730.2	CTR1	c90299_g4_i10	ethy	HT1_ARATH	#N/A	-2.85775	3.35878	-2.67161	#N/A
AT5G03730.2	CTR1	c90299_g4_i4	ethy	HT1_ARATH	#N/A	-2.82093	3.35878	-2.61977	#N/A
AT5G03730.2	CTR1	c90299_g4_i5	ethy	HT1_ARATH	#N/A	-2.91463	3.35878	-2.62195	#N/A
AT5G03730.2	CTR1	c90299_g4_i6	ethy	HT1_ARATH	#N/A	-2.8868	3.35878	-2.44687	#N/A
AT5G03730.2	CTR1	c90299_g4_i7	ethy	HT1_ARATH	#N/A	-2.88242	3.35878	-2.40989	#N/A
AT5G03730.2	CTR1	c90299_g4_i8	ethy	HT1_ARATH	#N/A	-2.60857	3.35878	-2.63512	#N/A
AT5G03730.2	CTR1	c90299_g4_i9	ethy	HT1_ARATH	#N/A	-2.80906	3.35878	-2.56658	#N/A
AT5G03730.2	CTR1	c93262_g3_i3	ethy	HT1_ARATH	#N/A	-0.450642	#N/A	-0.668439	#N/A
AT5G03730.2	CTR1	c95170_g3_i4	ethy	HT1_ARATH	#N/A	0.546803	-0.946272	#N/A	#N/A
AT5G03730.2	CTR1	c95178_g4_i1	ethy	HT1_ARATH	#N/A	0.666071	-0.946272	1.60556	#N/A
AT5G03730.2	CTR1	c95178_g5_i1	ethy	HT1_ARATH	#N/A	-1.65107	-0.946272	-2.34685	#N/A
AT5G03730.2	CTR1	c96728_g4_i2	ethy	HT1_ARATH	#N/A	0.557575	4.42248	#N/A	#N/A
AT1G05010.1	EFE	c97891_g1_i7	ethy	HY6H_HYONI	1.68254	-1.83958	#N/A	-4.86664	#N/A
AT1G05010.1	EFE	c97891_g1_i5	ethy	HY6H_HYONI	1.82529	-0.693021	#N/A	-3.28139	#N/A
AT1G05010.1	EFE	c97891_g1_i2	ethy	HY6H_HYONI	1.99582	-1.78832	#N/A	-4.27626	#N/A
AT1G05010.1	EFE	c97891_g1_i6	ethy	HY6H_HYONI	2.2118	-1.55315	#N/A	-4.42393	#N/A
AT1G05010.1	EFE	c94019_g5_i1	ethy	HY6H_HYONI	4.41818	5.56394	-1.36455	#N/A	#N/A
AT1G05010.1	EFE	c94019_g3_i1	ethy	HY6H_HYONI	#N/A	0.780602	-1.36455	#N/A	#N/A
AT1G05010.1	EFE	c94019_g3_i2	ethy	HY6H_HYONI	#N/A	1.04636	-1.36455	1.03366	#N/A
AT1G05010.1	EFE	c94019_g3_i3	ethy	HY6H_HYONI	#N/A	0.700892	-1.36455	#N/A	#N/A
AT1G05010.1	EFE	c97891_g1_i9	ethy	IDS3_HORVU	2.101	-0.896396	#N/A	-3.89546	#N/A
AT5G03730.2	CTR1	c97719_g1_i1	ethy	IKU2_ARATH	1.16156	0.427951	#N/A	-2.38655	#N/A
AT5G03730.2	CTR1	c98393_g1_i4	ethy	IMK3_ARATH	-2.20413	1.56065	#N/A	1.65881	#N/A
AT5G03730.2	CTR1	c98393_g1_i1	ethy	IMK3_ARATH	-2.12321	1.78314	#N/A	1.19656	#N/A
AT5G03730.2	CTR1	c97469_g1_i1	ethy	IMK3_ARATH	-1.27593	2.48046	-0.808295	1.61627	#N/A
AT1G64400.1	LACS3	c95032_g1_i1	ethy	KCS6_ARATH	0.602753	-1.37217	-0.946272	-1.93367	#N/A
AT1G64400.1	LACS3	c95032_g1_i2	ethy	KCS6_ARATH	0.761266	-1.26424	-0.946272	-2.12293	#N/A
AT5G03730.2	CTR1	c10244_g1_i1	ethy	KIN10_ARATH	5.7119	5.63761	5.87612	#N/A	#N/A
AT5G03730.2	CTR1	c84708_g3_i1	ethy	KIN10_ARATH	#N/A	-0.284772	1.32898	-0.676355	#N/A
AT5G03730.2	CTR1	c98769_g2_i1	ethy	KPRO_MAIZE	2.58928	2.52521	#N/A	3.05457	#N/A
AT1G64400.1	LACS3	c91804_g3_i5	ethy	LACS1_ARATH	-1.44452	-1.72084	-1.20696	#N/A	#N/A
AT1G64400.1	LACS3	c91804_g2_i1	ethy	LACS1_ARATH	2.92614	#N/A	4.26455	#N/A	#N/A
AT1G64400.1	LACS3	c91804_g1_i1	ethy	LACS1_ARATH	4.27054	4.1418	4.26455	#N/A	#N/A
AT2G04350.1	LACS8	c91804_g3_i4	ethy	LACS1_ARATH	-1.3317	-1.41067	-1.20696	#N/A	#N/A
AT2G04350.1	LACS8	c91804_g3_i3	ethy	LACS1_ARATH	-1.26227	-1.34204	-1.31944	-0.809237	#N/A
AT2G04350.1	LACS8	c91804_g3_i1	ethy	LACS1_ARATH	-1.11045	-1.45059	-1.43534	-0.921434	#N/A
AT2G04350.1	LACS8	c91804_g3_i2	ethy	LACS1_ARATH	-1.07268	-1.28342	-0.989417	#N/A	#N/A
AT1G64400.1	LACS3	c91669_g3_i1	ethy	LACS2_ARATH	5.37337	5.07526	6.45555	#N/A	#N/A
AT2G04350.1	LACS8	c91669_g2_i1	ethy	LACS2_ARATH	-1.04712	#N/A	-1.20025	#N/A	#N/A
AT2G04350.1	LACS8	c76308_g1_i1	ethy	LACS2_ARATH	3.65269	4.56595	4.24215	#N/A	#N/A
AT2G04350.1	LACS8	c76308_g1_i2	ethy	LACS2_ARATH	4.30726	5.92762	4.27004	#N/A	#N/A
AT2G04350.1	LACS8	c65569_g2_i1	ethy	LACS4_ARATH	-2.14702	#N/A	3.63726	#N/A	#N/A
AT2G04350.1	LACS8	c96777_g2_i1	ethy	LACS4_ARATH	0.464381	-0.286456	4.42248	-0.96903	#N/A
AT2G04350.1	LACS8	c96777_g1_i1	ethy	LACS4_ARATH	4.96262	5.02494	4.42248	#N/A	#N/A
AT2G04350.1	LACS8	c96777_g1_i2	ethy	LACS4_ARATH	5.36102	4.26029	4.42248	#N/A	#N/A
AT2G04350.1	LACS8	c99075_g1_i1	ethy	LACS4_ARATH	#N/A	0.817204	6.18855	0.924936	#N/A
AT1G64400.1	LACS3	c72511_g1_i1	ethy	LACS5_ARATH	5.06885	4.55864	4.63331	#N/A	#N/A
AT2G04350.1	LACS8	c99075_g7_i8	ethy	LACS5_ARATH	#N/A	0.717242	6.18855	0.993265	#N/A
AT1G64400.1	LACS3	c20909_g1_i1	ethy	LACS6_ARATH	5.59707	3.37201	1.90803	#N/A	#N/A
AT2G04350.1	LACS8	c96500_g2_i1	ethy	LACS6_ARATH	0.432406	-0.502985	4.42248	-2.05622	#N/A
AT2G04350.1	LACS8	c96500_g2_i2	ethy	LACS6_ARATH	0.476805	#N/A	4.42248	-1.94225	#N/A
AT2G04350.1	LACS8	c76160_g1_i2	ethy	LACS7_ARATH	2.8283	2.69555	3.56956	#N/A	#N/A
AT2G04350.1	LACS8	c76160_g1_i1	ethy	LACS7_ARATH	2.97207	2.50245	3.06936	#N/A	#N/A
AT2G04350.1	LACS8	c81487_g1_i1	ethy	LACS7_ARATH	#N/A	-0.869893	2.19336	-1.15134	#N/A
AT2G04350.1	LACS8	c81487_g1_i2	ethy	LACS7_ARATH	#N/A	-0.539638	2.19336	-1.52526	#N/A
AT2G04350.1	LACS8	c96500_g2_i3	ethy	LACS7_ARATH	#N/A	-0.532118	4.42248	-2.07459	#N/A
AT2G04350.1	LACS8	c96500_g2_i4	ethy	LACS7_ARATH	#N/A	-0.737511	4.42248	-1.58283	#N/A
AT2G04350.1	LACS8	c96500_g2_i5	ethy	LACS7_ARATH	#N/A	-0.689554	4.42248	-1.68191	#N/A
AT2G04350.1	LACS8	c75581_g1_i1	ethy	LACS8_ARATH	5.52199	5.5947	5.30793	#N/A	#N/A
AT2G04350.1	LACS8	c98268_g3_i1	ethy	LACS8_ARATH	5.7769	6.17877	#N/A	#N/A	#N/A
AT2G04350.1	LACS8	c98268_g3_i2	ethy	LACS8_ARATH	6.4131	7.43767	#N/A	#N/A	#N/A
AT2G04350.1	LACS8	c128019_g1_i1	1ethy	LACS9_ARATH	4.96136	6.10198	4.14519	2.79537	#N/A
AT2G04350.1	LACS8	c134483_g1_i1	1ethy	LACS9_ARATH	6.35196	7.49434	4.57322	2.96963	#N/A
AT2G04350.1	LACS8	c137233_g1_i1	1ethy	LACS9_ARATH	#N/A	3.74888	2.95728	2.97277	#N/A
AT2G04350.1	LACS8	c76380_g1_i1	ethy	LACS9_ARATH	#N/A	1.41883	4.27004	1.13602	#N/A
AT1G05010.1	EFE	c91343_g1_i3	ethy	LDOX_ARATH	-2.11266	#N/A	#N/A	2.94384	#N/A
AT1G05010.1	EFE	c91343_g1_i1	ethy	LDOX_ARATH	-1.92767	#N/A	-1.46711	#N/A	#N/A
AT1G05010.1	EFE	c87736_g1_i1	ethy	LDOX_MALDO	3.8429	-2.80448	#N/A	-4.43411	#N/A
AT1G05010.1	EFE	c84297_g1_i1	ethy	LDOX_PETHY	0.810302	1.30964	#N/A	#N/A	#N/A
AT5G03730.2	CTR1	c96075_g1_i1	ethy	LRK71_ARATH	#N/A	3.1838	#N/A	-2.24571	#N/A
AT5G03730.2	CTR1	c98961_g1_i1	ethy	LRK81_ARATH	1.48141	1.83754	-1.37273	2.48114	#N/A
AT5G03730.2	CTR1	c85907_g3_i1	ethy	LRK91_ARATH	#N/A	1.95773	0.415644	-1.59165	#N/A
AT5G03730.2	CTR1	c96976_g2_i2	ethy	LRKS5_ARATH	0.636288	#N/A	#N/A	-1.33438	#N/A
AT5G03730.2	CTR1	c96976_g2_i1	ethy	LRKS5_ARATH	0.70178	#N/A	#N/A	-1.46482	#N/A
AT5G03730.2	CTR1	c92930_g1_i1	ethy	LRKS7_ARATH	#N/A	1.22585	#N/A	1.73184	#N/A
AT5G03730.2	CTR1	c96277_g1_i2	ethy	LYK3_ARATH	#N/A	0.568688	-1.17189	#N/A	#N/A
AT5G03730.2	CTR1	c99821_g1_i7	ethy	M3K1_ARATH	0.468422	#N/A	-0.908434	#N/A	#N/A
AT5G03730.2	CTR1	c53773_g1_i1	ethy	M3K12_HUMAN	5.43322	5.73561	6.67001	#N/A	#N/A
AT5G03730.2	CTR1	c93105_g2_i2	ethy	M3K12_HUMAN	#N/A	-3.16972	-0.654769	-1.99502	#N/A
AT5G03730.2	CTR1	c88706_g1_i1	ethy	NAK_ARATH	0.596861	#N/A	#N/A	#N/A	#N/A
AT1G05010.1	EFE	c97723_g4_i2	ethy	NCS1_COPJA	#N/A	0.579946	#N/A	#N/A	#N/A
AT5G03730.2	CTR1	c97476_g2_i3	ethy	NORK_PEA	#N/A	0.534355	-0.808295	#N/A	#N/A
AT5G03730.2	CTR1	c88064_g1_i3	ethy	NPK1_TOBAC	-0.709714	1.09451	-0.529558	1.26874	#N/A
AT5G03280.1	EIN2	c94682_g1_i2	ethy	NRAM1_ARATH	#N/A	-2.76112	-1.36455	-2.28262	#N/A
AT5G03280.1	EIN2	c82809_g1_i1	ethy	NRAM3_ARATH	1.7818	2.22925	#N/A	#N/A	#N/A
AT5G03280.1	EIN2	c74342_g1_i1	ethy	NRAM5_ORYSJ	#N/A	-4.97763	4.52889	-6.8217	#N/A
AT5G03730.2	CTR1	c98438_g1_i5	ethy	P2C31_ARATH	-0.672589	#N/A	#N/A	#N/A	#N/A
AT5G03730.2	CTR1	c91671_g1_i5	ethy	PBS1_ARATH	-0.528871	#N/A	-0.763114	#N/A	#N/A
AT5G03730.2	CTR1	c92965_g5_i1	ethy	PBS1_ARATH	0.692594	#N/A	-0.654769	#N/A	#N/A
AT5G03730.2	CTR1	c86826_g1_i3	ethy	PBS1_ARATH	#N/A	1.75261	-0.864797	#N/A	#N/A
AT5G03730.2	CTR1	c91671_g1_i3	ethy	PBS1_ARATH	#N/A	0.46992	-0.650955	#N/A	#N/A
AT5G03730.2	CTR1	c95945_g3_i2	ethy	PERK1_ARATH	-0.572439	0.358807	2.96272	#N/A	#N/A
AT5G03730.2	CTR1	c95945_g3_i1	ethy	PERK1_ARATH	#N/A	0.652493	2.96272	0.888344	#N/A
AT5G03730.2	CTR1	c95945_g3_i3	ethy	PERK1_ARATH	#N/A	0.638699	2.96272	0.853238	#N/A
AT5G03730.2	CTR1	c85959_g1_i2	ethy	PERK4_ARATH	-0.861256	-4.62942	-0.961254	-4.0178	#N/A
AT5G03730.2	CTR1	c85959_g1_i1	ethy	PERK4_ARATH	#N/A	-5.52192	0.415644	-4.61604	#N/A
AT5G03730.2	CTR1	c92603_g1_i1	ethy	PERK5_ARATH	-0.800873	1.49607	#N/A	1.94778	#N/A
AT5G03730.2	CTR1	c91660_g3_i1	ethy	PERK5_ARATH	#N/A	-4.80784	#N/A	-6.16205	#N/A
AT5G03730.2	CTR1	c91690_g1_i8	ethy	PERK8_ARATH	0.820475	2.74071	-0.763114	1.72014	#N/A
AT5G03730.2	CTR1	c87440_g1_i2	ethy	PERK8_ARATH	#N/A	0.696746	#N/A	#N/A	#N/A
AT5G03730.2	CTR1	c94489_g2_i2	ethy	PERK9_ARATH	-0.796172	0.550005	-1.36455	#N/A	#N/A
AT5G03730.2	CTR1	c85611_g2_i1	ethy	PK01_HELAN	#N/A	-1.46366	0.504617	-1.33485	#N/A
AT1G05010.1	EFE	c100315_g1_i3	3ethy	POLX_TOBAC	1.6684	0.517384	1.20459	#N/A	#N/A
AT5G03730.2	CTR1	c100260_g2_i2	2ethy	PPP7L_ARATH	#N/A	-1.7895	-0.61582	-1.99167	#N/A
AT5G03730.2	CTR1	c95004_g2_i5	ethy	PPR75_ARATH	-0.810588	#N/A	-0.946272	-0.780594	#N/A
AT5G03730.2	CTR1	c63560_g1_i1	ethy	PSYR1_ARATH	2.56743	#N/A	#N/A	#N/A	#N/A
AT5G03730.2	CTR1	c63560_g1_i2	ethy	PSYR1_ARATH	4.16144	#N/A	2.39135	#N/A	#N/A
AT5G03730.2	CTR1	c93057_g5_i1	ethy	PTI1_SOLLC	0.47434	#N/A	-0.654769	-0.756623	#N/A
AT5G03730.2	CTR1	c94385_g2_i1	ethy	PTI13_ARATH	0.762002	-0.412873	-1.36455	-0.682675	#N/A
AT5G03730.2	CTR1	c94385_g1_i1	ethy	PTI13_ARATH	#N/A	-1.41836	-1.36455	-1.97448	#N/A
AT5G03730.2	CTR1	c94385_g1_i2	ethy	PTI13_ARATH	#N/A	-0.549182	-1.36455	-0.946691	#N/A
AT5G03730.2	CTR1	c94385_g1_i3	ethy	PTI13_ARATH	#N/A	-1.00683	-1.36455	-1.18274	#N/A
AT3G23240.1	ERF1	c12669_g1_i1	ethy	PTI5_SOLLC	#N/A	2.62911	-1.77078	#N/A	#N/A
AT5G03730.2	CTR1	c99199_g2_i1	ethy	PUB33_ARATH	#N/A	0.856412	1.50354	#N/A	#N/A
AT5G03730.2	CTR1	c95613_g2_i1	ethy	PUB34_ARATH	-1.25327	-3.1072	6.78069	-2.55581	#N/A
AT5G03730.2	CTR1	c98777_g10_i1	1ethy	PUB34_ARATH	#N/A	-10.1972	-0.909869	-8.04184	#N/A
AT5G03730.2	CTR1	c98893_g2_i1	ethy	PUB34_ARATH	#N/A	1.09981	-0.909869	#N/A	#N/A
AT5G03730.2	CTR1	c98893_g2_i2	ethy	PUB34_ARATH	#N/A	1.19304	-0.909869	#N/A	#N/A
AT5G03730.2	CTR1	c95613_g2_i4	ethy	PUB35_ARATH	-1.24828	-3.63921	6.78069	-2.6558	#N/A
AT5G03730.2	CTR1	c94621_g2_i1	ethy	PUB35_ARATH	#N/A	-4.96474	-1.36455	-5.64018	#N/A
AT5G03730.2	CTR1	c98680_g1_i1	ethy	PUB35_ARATH	#N/A	-1.66361	#N/A	-2.93008	#N/A
AT5G03730.2	CTR1	c98680_g1_i2	ethy	PUB35_ARATH	#N/A	-1.32966	#N/A	-2.2408	#N/A
AT5G03730.2	CTR1	c98680_g1_i4	ethy	PUB35_ARATH	#N/A	-1.62076	#N/A	-2.34405	#N/A
AT5G03730.2	CTR1	c98680_g1_i5	ethy	PUB35_ARATH	#N/A	-1.75088	#N/A	-2.216	#N/A
AT5G03730.2	CTR1	c98680_g1_i6	ethy	PUB35_ARATH	#N/A	-1.5166	#N/A	-2.14259	#N/A
AT5G03730.2	CTR1	c98680_g1_i7	ethy	PUB35_ARATH	#N/A	-1.49462	#N/A	-2.02227	#N/A
AT5G03730.2	CTR1	c95613_g2_i2	ethy	PUB52_ARATH	-1.35085	-3.81291	6.78069	-2.62224	#N/A
AT5G03730.2	CTR1	c98680_g1_i3	ethy	PUB53_ARATH	#N/A	-0.950528	#N/A	-2.28625	#N/A
AT5G03730.2	CTR1	c61564_g1_i1	ethy	PXL2_ARATH	#N/A	-1.91944	#N/A	#N/A	#N/A
AT5G03730.2	CTR1	c83103_g3_i1	ethy	PXL2_ARATH	#N/A	-1.42255	0.538236	-1.74362	#N/A
AT5G20010.1	RAN-1	c91055_g3_i1	ethy	RAA1C_ARATH	#N/A	0.534991	5.19634	#N/A	#N/A
AT5G20010.1	RAN-1	c86494_g2_i1	ethy	RAA2A_ARATH	0.62219	#N/A	#N/A	-0.690221	#N/A
AT5G20010.1	RAN-1	c87683_g1_i1	ethy	RAA2B_ARATH	#N/A	-6.30333	#N/A	-6.43238	#N/A
AT5G20010.1	RAN-1	c87683_g1_i2	ethy	RAA2B_ARATH	#N/A	-5.36364	#N/A	-4.90249	#N/A
AT5G20010.1	RAN-1	c84271_g7_i1	ethy	RAB1B_ARATH	0.450561	#N/A	#N/A	-1.21441	#N/A
AT5G20010.1	RAN-1	c84322_g4_i1	ethy	RAB7_PEA	6.29153	5.54481	6.41203	#N/A	#N/A
AT5G20010.1	RAN-1	c82939_g1_i1	ethy	RABC1_ARATH	1.11236	0.581494	0.826336	-0.602559	#N/A
AT5G20010.1	RAN-1	c75516_g1_i1	ethy	RABC1_ARATH	7.06457	6.44671	6.69183	#N/A	#N/A
AT5G20010.1	RAN-1	c93034_g5_i1	ethy	RAD2A_ARATH	#N/A	-0.450447	-0.654769	-1.7567	#N/A
AT5G20010.1	RAN-1	c82685_g1_i2	ethy	RAE1C_ARATH	#N/A	-0.266082	-0.512868	-0.65545	#N/A
AT5G20010.1	RAN-1	c78650_g1_i1	ethy	RAF2B_ARATH	0.57005	-0.433198	-2.52247	-1.58422	#N/A
AT5G20010.1	RAN-1	c84327_g1_i1	ethy	RAH1B_ARATH	#N/A	-0.440743	6.41203	#N/A	#N/A
AT5G20010.1	RAN-1	c89710_g3_i3	ethy	RAN1_SOLLC	0.682803	#N/A	0.8312	#N/A	#N/A
AT5G20010.1	RAN-1	c73395_g1_i1	ethy	RAN1_SOLLC	7.55769	6.92628	7.77503	#N/A	#N/A
AT5G20010.1	RAN-1	c89710_g3_i1	ethy	RAN1_SOLLC	#N/A	-0.280623	#N/A	#N/A	#N/A
AT5G20010.1	RAN-1	c89710_g3_i2	ethy	RAN1_SOLLC	#N/A	-0.296106	#N/A	#N/A	#N/A
AT5G20010.1	RAN-1	c68640_g1_i2	ethy	RAN3_ARATH	4.88005	5.50691	5.16254	#N/A	#N/A
AT5G20010.1	RAN-1	c68640_g1_i1	ethy	RAN3_ARATH	7.04297	7.08003	7.50715	#N/A	#N/A
AT5G20010.1	RAN-1	c80953_g1_i1	ethy	RAN3_ARATH	#N/A	-0.869443	#N/A	-0.844981	#N/A
AT5G20010.1	RAN-1	c52079_g1_i1	ethy	RANB1_TOBAC	6.19907	5.94653	4.93497	#N/A	#N/A
AT5G20010.1	RAN-1	c41423_g1_i1	ethy	RANB1_TOBAC	#N/A	-0.781993	4.13362	#N/A	#N/A
AT5G20010.1	RAN-1	c89771_g2_i1	ethy	RB11C_LOTJA	0.620091	0.383438	0.556702	#N/A	#N/A
AT5G20010.1	RAN-1	c86494_g1_i6	ethy	RB11D_LOTJA	0.530114	-0.754143	0.45939	-1.55325	#N/A
AT5G20010.1	RAN-1	c86494_g1_i1	ethy	RB11D_LOTJA	#N/A	-1.00718	#N/A	-1.47362	#N/A
AT5G20010.1	RAN-1	c86494_g1_i2	ethy	RB11D_LOTJA	#N/A	-0.803018	0.746364	-1.55344	#N/A
AT5G20010.1	RAN-1	c7279_g1_i1	thy	RB11D_TOBAC	7.01661	7.80766	5.66709	#N/A	#N/A
AT5G20010.1	RAN-1	c89771_g1_i1	ethy	RB2BV_BETVU	3.43842	3.60262	3.19369	#N/A	#N/A
AT5G03730.2	CTR1	c93799_g3_i1	ethy	RBK1_ARATH	#N/A	-4.2264	-1.36455	-2.50744	#N/A
AT5G20010.1	RAN-1	c87843_g3_i2	ethy	RHN1_NICPL	0.828772	-0.332322	#N/A	-1.82395	#N/A
AT5G20010.1	RAN-1	c77760_g1_i1	ethy	RHN1_NICPL	#N/A	-1.0893	#N/A	-1.0072	#N/A
AT5G03730.2	CTR1	c100184_g5_i7	ethy	RKF1_ARATH	-0.652054	#N/A	-0.61582	#N/A	#N/A
AT5G03730.2	CTR1	c100313_g2_i2	ethy	RKS1_ARATH	-1.25101	1.07333	-1.2293	1.59528	#N/A
AT5G03730.2	CTR1	c100313_g2_i1	ethy	RKS1_ARATH	-1.21177	1.03187	-1.23182	1.57999	#N/A
AT5G03730.2	CTR1	c95755_g1_i1	ethy	RKS1_ARATH	3.32687	5.86073	-1.17804	2.45287	#N/A
AT5G03730.2	CTR1	c79210_g1_i1	ethy	RLCK7_ARATH	0.740302	#N/A	0.822421	#N/A	#N/A
AT5G20010.1	RAN-1	c88718_g4_i1	ethy	RLGP1_ORYSJ	0.951179	#N/A	0.519661	-0.739483	#N/A
AT5G20010.1	RAN-1	c88718_g4_i2	ethy	RLGP1_ORYSJ	1.03073	#N/A	0.756808	#N/A	#N/A
AT5G03730.2	CTR1	c100139_g1_i1	ethy	RLK1_ARATH	-0.906754	#N/A	#N/A	#N/A	#N/A
AT5G03730.2	CTR1	c102563_g1_i1	ethy	RLK1_ARATH	#N/A	3.65508	5.00052	-3.33107	#N/A
AT5G03730.2	CTR1	c99147_g2_i3	ethy	RLK1_ARATH	#N/A	0.652811	6.18855	#N/A	#N/A
AT5G03730.2	CTR1	c96030_g1_i1	ethy	RPK2_ARATH	-0.724259	#N/A	#N/A	#N/A	#N/A
AT5G03730.2	CTR1	c87030_g1_i8	ethy	SD11_ARATH	0.544773	#N/A	-0.672917	#N/A	#N/A
AT5G03730.2	CTR1	c87030_g1_i7	ethy	SD11_ARATH	0.592323	#N/A	-0.672917	#N/A	#N/A
AT5G03730.2	CTR1	c95458_g1_i1	ethy	SD11_ARATH	1.19583	2.12462	-0.946272	-1.61793	#N/A
AT5G03730.2	CTR1	c99875_g1_i2	ethy	SD18_ARATH	#N/A	0.568123	-0.908434	#N/A	#N/A
AT5G03730.2	CTR1	c96882_g1_i1	ethy	SD25_ARATH	-0.895707	#N/A	4.42248	#N/A	#N/A
AT5G03730.2	CTR1	c95736_g1_i15	ethy	SD25_ARATH	#N/A	2.46407	-1.17804	3.21321	#N/A
AT5G03730.2	CTR1	c95736_g1_i8	ethy	SD25_ARATH	#N/A	2.18575	-1.17804	2.80777	#N/A
AT5G03730.2	CTR1	c99781_g1_i6	ethy	SD25_ARATH	#N/A	-0.537307	-0.908434	#N/A	#N/A
AT5G03730.2	CTR1	c90435_g2_i5	ethy	SEPA_DICDI	-1.21729	-0.719316	-0.77001	#N/A	#N/A
AT5G03730.2	CTR1	c90435_g2_i7	ethy	SEPA_DICDI	-1.05101	-0.915621	-0.662626	#N/A	#N/A
AT5G03730.2	CTR1	c90435_g2_i2	ethy	SEPA_DICDI	-0.850749	#N/A	-0.609208	#N/A	#N/A
AT5G03730.2	CTR1	c90435_g2_i3	ethy	SEPA_DICDI	-0.731423	-0.463325	-0.555036	#N/A	#N/A
AT5G03730.2	CTR1	c89551_g1_i1	ethy	SPLA_DICDI	0.364705	0.273609	-1.11946	#N/A	#N/A
AT5G03730.2	CTR1	c90488_g6_i1	ethy	SRF3_ARATH	#N/A	0.628831	#N/A	0.661207	#N/A
AT1G05010.1	EFE	c78919_g1_i1	ethy	SRG1_ARATH	0.884206	0.792028	0.608743	-0.841922	#N/A
AT1G05010.1	EFE	c91238_g2_i2	ethy	SRG1_ARATH	0.892119	1.26754	0.845837	#N/A	#N/A
AT1G05010.1	EFE	c91238_g2_i4	ethy	SRG1_ARATH	1.53378	2.23813	#N/A	#N/A	#N/A
AT1G05010.1	EFE	c93994_g2_i2	ethy	SRG1_ARATH	1.93278	#N/A	-1.36455	-1.67487	#N/A
AT1G05010.1	EFE	c89942_g2_i1	ethy	SRG1_ARATH	2.95258	-3.9969	0.556702	-5.42902	#N/A
AT1G05010.1	EFE	c79738_g2_i1	ethy	SRG1_ARATH	#N/A	0.761831	4.50048	#N/A	#N/A
AT1G05010.1	EFE	c79738_g3_i1	ethy	SRG1_ARATH	#N/A	-3.51873	4.50048	-4.14641	#N/A
AT1G05010.1	EFE	c91238_g2_i1	ethy	SRG1_ARATH	#N/A	2.05909	0.845837	#N/A	#N/A
AT1G05010.1	EFE	c93994_g2_i1	ethy	SRG1_ARATH	#N/A	-1.54058	-1.36455	-2.60413	#N/A
AT1G05010.1	EFE	c97723_g4_i3	ethy	SRG1_ARATH	#N/A	0.813255	#N/A	#N/A	#N/A
AT5G03730.2	CTR1	c89345_g3_i2	ethy	SVKA_DICDI	#N/A	0.366365	#N/A	#N/A	#N/A
AT5G03730.2	CTR1	c99415_g4_i1	ethy	TDR_ARATH	#N/A	2.99879	1.50354	2.90538	#N/A
AT5G03730.2	CTR1	c99219_g3_i1	ethy	TIO_ARATH	-1.2732	1.29091	1.50354	1.63785	#N/A
AT5G03730.2	CTR1	c89356_g1_i1	ethy	TMK1_ARATH	-0.638967	#N/A	-1.04608	#N/A	#N/A
AT5G03730.2	CTR1	c96137_g1_i1	ethy	TMK1_ARATH	-0.557121	0.634486	#N/A	#N/A	#N/A
AT5G03730.2	CTR1	c67755_g1_i1	ethy	TMK1_ARATH	3.30956	4.37143	3.16352	#N/A	#N/A
AT5G03730.2	CTR1	c85964_g1_i1	ethy	TMK1_ARATH	#N/A	-2.90252	1.53867	-1.82044	#N/A
AT5G03730.2	CTR1	c99346_g1_i1	ethy	TMK1_ARATH	#N/A	0.368267	1.50354	-0.690012	#N/A
AT5G03730.2	CTR1	c99917_g1_i1	ethy	TMK1_ARATH	#N/A	-0.873925	-0.908434	#N/A	#N/A
AT5G03730.2	CTR1	c99917_g1_i2	ethy	TMK1_ARATH	#N/A	-0.92184	-0.908434	#N/A	#N/A
AT5G03730.2	CTR1	c99917_g1_i3	ethy	TMK1_ARATH	#N/A	-0.674462	-0.908434	#N/A	#N/A
AT5G03730.2	CTR1	c100292_g1_i1	ethy	WAK3_ARATH	#N/A	1.49945	#N/A	1.33607	#N/A
AT5G03730.2	CTR1	c98099_g2_i5	ethy	WAKLG_ARATH	0.783904	-0.998797	#N/A	-1.04603	#N/A
AT5G03730.2	CTR1	c98099_g2_i1	ethy	WAKLG_ARATH	#N/A	2.10817	#N/A	#N/A	#N/A
AT5G03730.2	CTR1	c98099_g2_i4	ethy	WAKLG_ARATH	#N/A	-1.36594	#N/A	-1.31554	#N/A
AT5G03730.2	CTR1	c98099_g2_i2	ethy	WAKLI_ARATH	#N/A	2.88228	#N/A	#N/A	#N/A
AT5G03730.2	CTR1	c99643_g4_i3	ethy	WAKLO_ARATH	#N/A	1.28903	1.50354	#N/A	#N/A
AT5G03730.2	CTR1	c91971_g1_i2	ethy	WAKLQ_ARATH	#N/A	2.23533	-0.499165	#N/A	#N/A
AT5G03730.2	CTR1	c93375_g3_i1	ethy	WNK1_ARATH	0.729264	#N/A	#N/A	#N/A	#N/A
AT5G03730.2	CTR1	c93375_g3_i2	ethy	WNK1_ARATH	0.854155	#N/A	#N/A	#N/A	#N/A
AT5G03730.2	CTR1	c83867_g1_i1	ethy	WNK11_ARATH	0.895822	#N/A	0.656172	#N/A	#N/A
AT5G03730.2	CTR1	c83867_g1_i2	ethy	WNK11_ARATH	1.08509	#N/A	0.779791	#N/A	#N/A
AT5G03730.2	CTR1	c46693_g1_i1	ethy	WNK11_ARATH	#N/A	-0.924894	1.84662	#N/A	#N/A
AT5G03730.2	CTR1	c98101_g3_i2	ethy	WNK4_ORYSJ	#N/A	-0.920017	#N/A	#N/A	#N/A
AT5G03730.2	CTR1	c98101_g3_i3	ethy	WNK4_ORYSJ	#N/A	-0.529987	#N/A	#N/A	#N/A
AT5G03730.2	CTR1	c99737_g3_i3	ethy	WNK4_ORYSJ	#N/A	0.335105	-0.908434	#N/A	#N/A
AT5G03730.2	CTR1	c99737_g3_i1	ethy	WNK8_ARATH	#N/A	0.325673	-0.908434	#N/A	#N/A
AT1G54490.1	AIN1	c97228_g3_i1	ethy	XRN2_ARATH	-0.41078	#N/A	-0.808295	#N/A	#N/A
AT1G54490.1	AIN1	c97228_g3_i2	ethy	XRN2_ARATH	-0.356755	#N/A	-0.808295	#N/A	#N/A
AT1G54490.1	AIN1	c73636_g1_i1	ethy	XRN2_ARATH	2.99997	5.26174	4.01024	1.98762	#N/A
AT1G54490.1	AIN1	c84182_g3_i2	ethy	XRN2_ARATH	4.31232	4.17222	4.53925	2.52659	#N/A
AT1G54490.1	AIN1	c97228_g3_i3	ethy	XRN2_ARATH	#N/A	0.452145	-0.808295	#N/A	#N/A
AT1G54490.1	AIN1	c65823_g1_i1	ethy	XRN3_ARATH	-1.73685	#N/A	-1.49081	#N/A	#N/A
AT1G54490.1	AIN1	c94993_g2_i5	ethy	XRN3_ARATH	-1.13348	#N/A	-0.946272	#N/A	#N/A
AT1G54490.1	AIN1	c97228_g3_i4	ethy	XRN3_ARATH	-0.582328	#N/A	-0.808295	#N/A	#N/A
AT1G54490.1	AIN1	c66920_g2_i1	ethy	XRN3_ARATH	3.14897	3.4553	2.92451	#N/A	#N/A
AT1G54490.1	AIN1	c63618_g1_i1	ethy	XRN3_ARATH	3.37305	4.46664	3.5335	#N/A	#N/A
AT1G54490.1	AIN1	c98565_g3_i1	ethy	XRN3_ARATH	#N/A	0.738191	#N/A	#N/A	#N/A
AT1G54490.1	AIN1	c98565_g3_i4	ethy	XRN3_ARATH	#N/A	0.797958	#N/A	#N/A	#N/A
AT1G54490.1	AIN1	c98565_g3_i9	ethy	XRN3_ARATH	#N/A	0.609559	#N/A	#N/A	#N/A
AT1G54490.1	AIN1	c99758_g2_i1	ethy	XRN4_ARATH	-0.459587	0.593555	-0.908434	#N/A	#N/A
AT1G54490.1	AIN1	c99758_g2_i2	ethy	XRN4_ARATH	-0.350852	0.634609	-0.908434	0.607002	#N/A
AT1G54490.1	AIN1	c84182_g1_i2	ethy	XRN4_ARATH	1.9475	3.02407	3.00638	#N/A	#N/A
AT1G54490.1	AIN1	c84182_g1_i1	ethy	XRN4_ARATH	2.86655	4.17283	3.18957	#N/A	#N/A
AT1G54490.1	AIN1	c22674_g1_i1	ethy	XRN4_ARATH	2.89389	3.30786	3.98531	2.88558	#N/A
AT1G54490.1	AIN1	c84182_g1_i3	ethy	XRN4_ARATH	3.73391	4.4431	3.88751	#N/A	#N/A
AT5G03730.2	CTR1	c96568_g2_i1	ethy	Y1124_ARATH	#N/A	0.902529	4.42248	1.27794	#N/A
AT5G03730.2	CTR1	c99698_g1_i6	ethy	Y1133_ARATH	-2.25002	-0.756605	1.50354	#N/A	#N/A
AT5G03730.2	CTR1	c99698_g1_i2	ethy	Y1133_ARATH	-2.0727	#N/A	1.50354	#N/A	#N/A
AT5G03730.2	CTR1	c99698_g1_i3	ethy	Y1133_ARATH	-2.05707	#N/A	1.50354	#N/A	#N/A
AT5G03730.2	CTR1	c99698_g1_i5	ethy	Y1133_ARATH	-1.91657	#N/A	1.50354	#N/A	#N/A
AT5G03730.2	CTR1	c99698_g1_i7	ethy	Y1133_ARATH	-1.66114	#N/A	1.50354	#N/A	#N/A
AT5G03730.2	CTR1	c99698_g1_i4	ethy	Y1133_ARATH	-1.63096	#N/A	1.50354	#N/A	#N/A
AT5G03730.2	CTR1	c32821_g1_i1	ethy	Y1154_ARATH	3.5045	3.59844	3.19218	#N/A	#N/A
AT5G03730.2	CTR1	c85731_g1_i3	ethy	Y1154_ARATH	#N/A	0.588056	-0.702302	#N/A	#N/A
AT5G03730.2	CTR1	c85731_g1_i4	ethy	Y1154_ARATH	#N/A	0.636688	#N/A	0.805715	#N/A
AT5G03730.2	CTR1	c97725_g1_i1	ethy	Y1357_ARATH	-0.728605	#N/A	#N/A	#N/A	#N/A
AT5G03730.2	CTR1	c97725_g1_i2	ethy	Y1357_ARATH	-0.66902	#N/A	#N/A	#N/A	#N/A
AT5G03730.2	CTR1	c96098_g1_i1	ethy	Y1497_ARATH	-0.552822	0.909695	#N/A	1.15437	#N/A
AT5G03730.2	CTR1	c96098_g1_i5	ethy	Y1497_ARATH	#N/A	0.726561	#N/A	0.883472	#N/A
AT5G03730.2	CTR1	c96098_g1_i8	ethy	Y1497_ARATH	#N/A	0.956426	#N/A	0.801249	#N/A
AT5G03730.2	CTR1	c97020_g2_i1	ethy	Y1523_ARATH	-0.583634	0.74507	#N/A	0.863457	#N/A
AT5G03730.2	CTR1	c97020_g2_i2	ethy	Y1523_ARATH	-0.443101	0.87167	#N/A	0.919414	#N/A
AT5G03730.2	CTR1	c91554_g1_i1	ethy	Y1561_ARATH	#N/A	0.502831	-1.00408	#N/A	#N/A
AT5G03730.2	CTR1	c91554_g1_i6	ethy	Y1561_ARATH	#N/A	0.780255	-1.00408	#N/A	#N/A
AT5G03730.2	CTR1	c99191_g3_i2	ethy	Y1670_ARATH	-0.908425	#N/A	1.50354	#N/A	#N/A
AT5G03730.2	CTR1	c99191_g3_i12	2ethy	Y1670_ARATH	-0.52456	0.579383	1.50354	#N/A	#N/A
AT5G03730.2	CTR1	c98853_g3_i3	ethy	Y1670_ARATH	0.552263	1.41376	-0.909869	#N/A	#N/A
AT5G03730.2	CTR1	c98853_g3_i2	ethy	Y1670_ARATH	#N/A	1.03415	-0.909869	#N/A	#N/A
AT5G03730.2	CTR1	c99191_g3_i3	ethy	Y1670_ARATH	#N/A	0.756261	1.50354	#N/A	#N/A
AT5G03730.2	CTR1	c99442_g1_i1	ethy	Y1677_ARATH	-0.772786	#N/A	1.50354	#N/A	#N/A
AT5G03730.2	CTR1	c99442_g1_i2	ethy	Y1677_ARATH	-0.643761	0.362229	1.50354	#N/A	#N/A
AT5G03730.2	CTR1	c91600_g3_i2	ethy	Y1677_ARATH	#N/A	1.51351	-1.00408	2.38926	#N/A
AT5G03730.2	CTR1	c91600_g3_i3	ethy	Y1677_ARATH	#N/A	2.33849	-1.00408	2.79511	#N/A
AT5G03730.2	CTR1	c91600_g3_i4	ethy	Y1677_ARATH	#N/A	1.46344	-1.00408	2.64718	#N/A
AT5G03730.2	CTR1	c91419_g2_i1	ethy	Y1680_ARATH	-1.58208	1.27437	-1.17709	1.66218	#N/A
AT5G03730.2	CTR1	c91419_g2_i2	ethy	Y1680_ARATH	-1.54414	1.58397	-1.00408	2.21235	#N/A
AT5G03730.2	CTR1	c97042_g1_i1	ethy	Y1684_ARATH	#N/A	1.11471	#N/A	#N/A	#N/A
AT5G03730.2	CTR1	c97042_g1_i4	ethy	Y1684_ARATH	#N/A	0.745564	#N/A	#N/A	#N/A
AT5G03730.2	CTR1	c97042_g1_i7	ethy	Y1684_ARATH	#N/A	0.925561	#N/A	#N/A	#N/A
AT5G03730.2	CTR1	c88956_g1_i1	ethy	Y1723_ARATH	0.988308	#N/A	2.07949	-1.15904	#N/A
AT5G03730.2	CTR1	c92140_g2_i2	ethy	Y1743_ARATH	#N/A	0.983028	-0.499165	#N/A	#N/A
AT5G03730.2	CTR1	c100269_g2_i1	ethy	Y1765_ARATH	#N/A	0.62803	#N/A	#N/A	#N/A
AT5G03730.2	CTR1	c99240_g1_i2	ethy	Y1839_ARATH	-0.602041	1.48221	1.50354	0.934085	#N/A
AT5G03730.2	CTR1	c99240_g1_i1	ethy	Y1839_ARATH	-0.455181	1.60236	1.50354	0.902064	#N/A
AT5G03730.2	CTR1	c83843_g1_i2	ethy	Y1839_ARATH	0.996862	0.79792	#N/A	#N/A	#N/A
AT5G03730.2	CTR1	c98681_g5_i3	ethy	Y1839_ARATH	1.11305	1.98148	#N/A	-2.38192	#N/A
AT5G03730.2	CTR1	c98826_g3_i2	ethy	Y1839_ARATH	#N/A	1.56115	-0.909869	#N/A	#N/A
AT5G03730.2	CTR1	c91374_g1_i1	ethy	Y1853_ARATH	2.71073	#N/A	1.37503	#N/A	#N/A
AT5G03730.2	CTR1	c81980_g3_i1	ethy	Y1864_ARATH	-0.86996	2.10573	#N/A	1.55368	#N/A
AT5G03730.2	CTR1	c81980_g3_i2	ethy	Y1864_ARATH	#N/A	1.3916	#N/A	1.87804	#N/A
AT5G03730.2	CTR1	c81980_g3_i3	ethy	Y1864_ARATH	#N/A	1.93453	#N/A	2.1379	#N/A
AT5G03730.2	CTR1	c94631_g1_i1	ethy	Y1864_ARATH	#N/A	1.07716	-1.36455	#N/A	#N/A
AT5G03730.2	CTR1	c94631_g1_i4	ethy	Y1864_ARATH	#N/A	1.08285	-1.36455	#N/A	#N/A
AT5G03730.2	CTR1	c94631_g1_i5	ethy	Y1864_ARATH	#N/A	1.21015	-1.36455	0.77883	#N/A
AT5G03730.2	CTR1	c96082_g3_i1	ethy	Y1864_ARATH	#N/A	0.842234	#N/A	1.50416	#N/A
AT5G03730.2	CTR1	c96082_g3_i2	ethy	Y1864_ARATH	#N/A	0.661994	#N/A	1.32136	#N/A
AT5G03730.2	CTR1	c45810_g1_i1	ethy	Y2241_ARATH	-1.05406	#N/A	4.13362	#N/A	#N/A
AT5G03730.2	CTR1	c85686_g3_i3	ethy	Y2296_ARATH	-0.795235	#N/A	-0.516321	1.23248	#N/A
AT5G03730.2	CTR1	c85686_g3_i2	ethy	Y2296_ARATH	-0.743415	#N/A	-0.505851	0.922265	#N/A
AT5G03730.2	CTR1	c85686_g3_i1	ethy	Y2296_ARATH	-0.548715	0.486337	-0.399874	1.23388	#N/A
AT5G03730.2	CTR1	c95736_g1_i4	ethy	Y2913_ARATH	#N/A	2.19513	-1.17804	2.42255	#N/A
AT5G03730.2	CTR1	c100081_g1_i1	ethy	Y3148_ARATH	1.12055	1.0059	#N/A	#N/A	#N/A
AT5G03730.2	CTR1	c79670_g1_i1	ethy	Y3148_ARATH	4.47566	5.89118	4.50048	2.29717	#N/A
AT5G03730.2	CTR1	c52269_g1_i1	ethy	Y3148_ARATH	7.7112	7.05756	6.2139	#N/A	#N/A
AT5G03730.2	CTR1	c83660_g1_i1	ethy	Y3589_ARATH	#N/A	-0.678263	-0.940505	-1.20872	#N/A
AT5G03730.2	CTR1	c87146_g2_i1	ethy	Y3589_ARATH	#N/A	-0.555736	#N/A	-0.662524	#N/A
AT5G03730.2	CTR1	c95004_g2_i8	ethy	Y3707_ARATH	-0.729552	#N/A	-0.946272	#N/A	#N/A
AT5G03730.2	CTR1	c91978_g1_i1	ethy	Y3707_ARATH	#N/A	-4.48144	-0.499165	-3.81746	#N/A
AT5G03730.2	CTR1	c95004_g2_i1	ethy	Y3707_ARATH	#N/A	-0.857744	-0.946272	-0.875195	#N/A
AT5G03730.2	CTR1	c95189_g2_i1	ethy	Y3707_ARATH	#N/A	-10.5436	-0.946272	-7.9502	#N/A
AT5G03730.2	CTR1	c79126_g1_i1	ethy	Y3804_ARATH	3.38407	4.89512	3.14852	#N/A	#N/A
AT5G03730.2	CTR1	c94228_g2_i1	ethy	Y4345_ARATH	-1.13964	1.62541	-1.36455	1.41783	#N/A
AT5G03730.2	CTR1	c94228_g1_i3	ethy	Y4345_ARATH	-0.598068	1.13657	-1.36455	2.11674	#N/A
AT5G03730.2	CTR1	c94228_g1_i1	ethy	Y4345_ARATH	-0.564508	1.7705	-1.36455	2.24009	#N/A
AT5G03730.2	CTR1	c94228_g1_i2	ethy	Y4345_ARATH	#N/A	1.65606	-1.36455	1.86208	#N/A
AT5G03730.2	CTR1	c100020_g2_i2	ethy	Y4391_ARATH	#N/A	-2.7044	#N/A	-2.26376	#N/A
AT5G03730.2	CTR1	c100020_g2_i3	ethy	Y4391_ARATH	#N/A	-2.71364	#N/A	-2.2816	#N/A
AT5G03730.2	CTR1	c95538_g3_i1	ethy	Y4391_ARATH	#N/A	-5.78456	6.78069	-5.83577	#N/A
AT5G03730.2	CTR1	c99555_g3_i2	ethy	Y4391_ARATH	#N/A	-2.15523	1.50354	-1.83007	#N/A
AT5G03730.2	CTR1	c95458_g1_i3	ethy	Y4729_ARATH	1.41289	1.29042	-0.946272	-1.70408	#N/A
AT5G03730.2	CTR1	c99747_g2_i1	ethy	Y4885_ARATH	-0.896923	0.55432	-0.908434	#N/A	#N/A
AT5G03730.2	CTR1	c99723_g1_i2	ethy	Y4885_ARATH	-0.846886	#N/A	-0.908434	#N/A	#N/A
AT5G03730.2	CTR1	c99723_g1_i6	ethy	Y4885_ARATH	-0.677635	#N/A	-0.908434	#N/A	#N/A
AT5G03730.2	CTR1	c96512_g3_i2	ethy	Y4885_ARATH	1.49896	-2.41545	4.42248	-5.36239	#N/A
AT5G03730.2	CTR1	c100087_g1_i4	ethy	Y4885_ARATH	#N/A	1.92954	#N/A	1.01785	#N/A
AT5G03730.2	CTR1	c100210_g1_i3	ethy	Y4885_ARATH	#N/A	1.71454	-0.61582	1.04843	#N/A
AT5G03730.2	CTR1	c93360_g2_i1	ethy	Y5102_ARATH	-0.48768	#N/A	#N/A	#N/A	#N/A
AT5G03730.2	CTR1	c95468_g4_i1	ethy	Y5102_ARATH	0.366298	0.619739	-0.946272	0.777024	#N/A
AT5G03730.2	CTR1	c95468_g4_i4	ethy	Y5102_ARATH	0.555562	1.15386	-0.946272	0.719556	#N/A
AT5G03730.2	CTR1	c95468_g4_i5	ethy	Y5102_ARATH	#N/A	0.907833	-0.946272	0.800672	#N/A
AT5G03730.2	CTR1	c95468_g4_i6	ethy	Y5102_ARATH	#N/A	1.13929	-0.946272	0.940183	#N/A
AT5G03730.2	CTR1	c84993_g1_i1	ethy	Y5157_ARATH	0.597769	#N/A	0.504617	-1.00883	#N/A
AT5G03730.2	CTR1	c84993_g1_i3	ethy	Y5157_ARATH	0.779675	#N/A	0.504617	-1.13203	#N/A
AT5G03730.2	CTR1	c98499_g2_i1	ethy	Y5241_ARATH	#N/A	0.383386	#N/A	#N/A	#N/A
AT5G03730.2	CTR1	c95736_g1_i1	ethy	Y5248_ARATH	2.43035	2.34509	-1.17804	#N/A	#N/A
AT5G03730.2	CTR1	c95736_g1_i17	ethy	Y5248_ARATH	#N/A	1.43259	-1.17804	#N/A	#N/A
AT5G03730.2	CTR1	c100325_g1_i1	ethy	Y5343_ARATH	#N/A	-0.279242	1.20459	#N/A	#N/A
AT5G03730.2	CTR1	c100325_g1_i2	ethy	Y5343_ARATH	#N/A	-0.309561	1.20459	#N/A	#N/A
AT5G03730.2	CTR1	c98622_g5_i2	ethy	Y5343_ARATH	#N/A	0.669369	#N/A	#N/A	#N/A
AT5G03730.2	CTR1	c98613_g2_i2	ethy	Y5393_ARATH	0.745816	1.83855	#N/A	1.38416	#N/A
AT5G03730.2	CTR1	c93236_g1_i1	ethy	Y5564_ARATH	#N/A	1.15395	-0.654769	0.899505	#N/A
AT5G03730.2	CTR1	c93372_g1_i3	ethy	Y5576_ARATH	#N/A	0.63368	#N/A	1.12401	#N/A
AT5G03730.2	CTR1	c95756_g5_i1	ethy	Y5576_ARATH	#N/A	-0.603544	-1.17804	-1.22912	#N/A
AT5G03730.2	CTR1	c99176_g3_i7	ethy	Y5614_ARATH	-0.578955	-0.898228	1.50354	#N/A	#N/A
AT5G03730.2	CTR1	c97857_g4_i4	ethy	Y5614_ARATH	#N/A	-1.2002	#N/A	-1.28748	#N/A
AT5G03730.2	CTR1	c99246_g1_i1	ethy	Y5639_ARATH	#N/A	-0.890845	1.50354	-0.943392	#N/A
AT5G03730.2	CTR1	c99246_g2_i1	ethy	Y5639_ARATH	#N/A	-0.737253	1.50354	#N/A	#N/A
AT5G03730.2	CTR1	c94862_g5_i3	ethy	Y5707_ARATH	0.533989	0.428297	#N/A	#N/A	#N/A
AT5G03730.2	CTR1	c94862_g5_i2	ethy	Y5707_ARATH	0.625073	0.857008	#N/A	#N/A	#N/A
AT5G03730.2	CTR1	c91857_g3_i3	ethy	Y5977_ARATH	0.58056	1.94761	-0.499165	1.54477	#N/A
AT5G03730.2	CTR1	c88352_g9_i2	ethy	Y5977_ARATH	4.91169	5.79252	4.59599	#N/A	#N/A
AT5G03730.2	CTR1	c88352_g9_i1	ethy	Y5977_ARATH	5.37587	5.92668	4.50265	#N/A	#N/A
AT5G03730.2	CTR1	c88352_g3_i1	ethy	Y5977_ARATH	#N/A	1.20156	-0.805193	#N/A	#N/A
AT5G03730.2	CTR1	c99891_g2_i1	ethy	Y5977_ARATH	#N/A	0.735556	-0.908434	#N/A	#N/A
AT5G03730.2	CTR1	c99891_g2_i2	ethy	Y5977_ARATH	#N/A	0.943781	-0.908434	#N/A	#N/A
AT5G03730.2	CTR1	c99891_g2_i3	ethy	Y5977_ARATH	#N/A	1.00964	-0.908434	#N/A	#N/A
AT5G03730.2	CTR1	c99891_g2_i4	ethy	Y5977_ARATH	#N/A	0.775936	-0.908434	#N/A	#N/A
AT5G03730.2	CTR1	c96272_g1_i2	ethy	Y9963_DICDI	-0.664845	-0.473059	-1.17189	#N/A	#N/A
AT5G03730.2	CTR1	c96272_g1_i4	ethy	Y9963_DICDI	-0.472205	-0.34291	-1.17189	#N/A	#N/A
AT5G03730.2	CTR1	c96272_g1_i5	ethy	Y9963_DICDI	-0.460912	-0.387999	-1.17189	#N/A	#N/A
AT5G03730.2	CTR1	c96272_g1_i1	ethy	Y9963_DICDI	-0.426031	-0.404638	-1.17189	#N/A	#N/A
AT5G03730.2	CTR1	c87723_g1_i1	ethy	YODA_ARATH	0.814228	0.349089	#N/A	-0.985899	#N/A
AT5G20010.1	RAN-1	c93034_g4_i1	ethy	YPTM2_MAIZE	0.884958	#N/A	-0.654769	-0.933716	#N/A
AT2G32440.2	KAO2	c83950_g1_i1	ga	.	6.41347	-1.37505	4.74152	#N/A	-4.60433
AT5G07200.1	YAP169	c73757_g1_i1	ga	.	5.83845	6.35195	4.52889	#N/A	#N/A
AT5G07200.1	YAP169	c92741_g1_i2	ga	.	0.660021	-1.08839	#N/A	-2.46175	#N/A
AT5G25900.1	GA3	c85746_g2_i2	ga	.	5.32015	5.81052	#N/A	2.67761	#N/A
AT5G25900.1	GA3	c91808_g6_i1	ga	.	-1.08844	#N/A	-1.26507	1.52473	#N/A
AT5G25900.1	GA3	c97022_g2_i1	ga	.	-1.09064	#N/A	#N/A	-0.839458	#N/A
AT2G32440.2	KAO2	c94938_g1_i4	ga	.	#N/A	-1.70057	-0.946272	-1.74895	#N/A
AT5G25900.1	GA3	c97219_g3_i1	ga	.	#N/A	-0.48686	#N/A	-1.46392	#N/A
AT5G25900.1	GA3	c99171_g4_i4	ga	.	#N/A	-2.83418	1.35821	-1.35818	#N/A
AT5G25900.1	GA3	c99171_g4_i3	ga	AB22G_ARATH	#N/A	-2.62669	1.54965	-1.11047	#N/A
AT5G25900.1	GA3	c99171_g4_i5	ga	AB22G_ARATH	#N/A	-2.57123	1.70563	-0.877076	#N/A
AT2G32440.2	KAO2	c88313_g1_i1	ga	ABAH1_ARATH	1.66244	-1.62007	-0.444608	-1.86808	#N/A
AT2G32440.2	KAO2	c88313_g2_i1	ga	ABAH1_ARATH	#N/A	2.63642	-0.444608	#N/A	#N/A
AT1G05160.1	CYP88A3	c84314_g2_i2	ga	ABAH2_ARATH	2.32429	2.66678	#N/A	1.37288	#N/A
AT2G32440.2	KAO2	c84314_g1_i1	ga	ABAH2_ARATH	3.76001	3.62473	#N/A	#N/A	#N/A
AT2G32440.2	KAO2	c84314_g2_i1	ga	ABAH2_ARATH	2.12071	1.67769	#N/A	1.01544	#N/A
AT2G32440.2	KAO2	c69424_g1_i1	ga	ABAH3_ORYSI	6.63516	5.87525	5.16254	6.66146	-5.37176
AT2G32440.2	KAO2	c80869_g3_i2	ga	ABAH3_ORYSJ	#N/A	-5.90809	-0.381711	-2.88966	#N/A
AT2G32440.2	KAO2	c80869_g3_i3	ga	ABAH3_ORYSJ	#N/A	-5.3367	-0.381711	#N/A	#N/A
AT2G32440.2	KAO2	c80869_g3_i5	ga	ABAH3_ORYSJ	#N/A	-4.87744	-0.381711	-2.26169	#N/A
AT2G32440.2	KAO2	c69424_g2_i1	ga	ABAH4_ARATH	5.66108	7.72451	5.16254	10.1513	-5.07596
AT2G32440.2	KAO2	c80869_g4_i1	ga	ABAH4_ARATH	2.00435	#N/A	-0.381711	-2.22285	#N/A
AT2G32440.2	KAO2	c80869_g4_i2	ga	ABAH4_ARATH	2.0506	#N/A	-0.381711	-2.31131	#N/A
AT2G32440.2	KAO2	c83950_g1_i2	ga	ABAH4_ARATH	6.6158	-1.52678	4.74152	#N/A	-4.77149
AT2G32440.2	KAO2	c80869_g3_i6	ga	ABAH4_ARATH	#N/A	-7.83262	-0.381711	-2.84992	#N/A
AT5G07200.1	YAP169	c100315_g1_i1	ga	ACCH1_ARATH	1.3953	#N/A	1.34047	#N/A	#N/A
AT5G07200.1	YAP169	c100315_g1_i2	ga	ACCH1_ARATH	1.2008	0.509141	1.16253	#N/A	#N/A
AT5G07200.1	YAP169	c88923_g4_i1	ga	ACCH1_ARATH	3.159	2.61007	1.53647	-2.79352	#N/A
AT5G07200.1	YAP169	c88923_g4_i2	ga	ACCH1_ARATH	5.12043	1.81968	1.8226	-4.92523	#N/A
AT5G07200.1	YAP169	c88923_g4_i3	ga	ACCH1_ARATH	1.56012	3.9048	1.8226	#N/A	#N/A
AT5G07200.1	YAP169	c88923_g4_i4	ga	ACCH1_ARATH	2.36944	3.61912	#N/A	#N/A	#N/A
AT5G07200.1	YAP169	c88923_g4_i5	ga	ACCH1_ARATH	4.93688	1.89592	2.07949	-4.59985	#N/A
AT5G07200.1	YAP169	c89534_g1_i2	ga	ACCH1_ARATH	3.06052	#N/A	-1.11946	-6.04581	#N/A
AT5G07200.1	YAP169	c89719_g1_i1	ga	ACCH1_ARATH	1.52404	1.09147	-1.53891	-3.68277	#N/A
AT5G07200.1	YAP169	c98399_g1_i1	ga	ACCH1_ARATH	0.577967	-0.530064	#N/A	-0.728863	#N/A
AT5G07200.1	YAP169	c98399_g1_i4	ga	ACCH1_ARATH	0.431238	-0.43825	#N/A	#N/A	#N/A
AT5G07200.1	YAP169	c89719_g1_i2	ga	ACCH1_ARATH	#N/A	0.719137	-1.32967	-3.24589	#N/A
AT5G07200.1	YAP169	c99527_g6_i1	ga	ACCH1_ARATH	#N/A	0.978359	1.50354	1.88028	#N/A
AT5G07200.1	YAP169	c76021_g2_i1	ga	ACCH7_ARATH	1.29044	#N/A	1.02581	-1.04174	#N/A
AT5G07200.1	YAP169	c99527_g5_i1	ga	ACCH7_ARATH	#N/A	-4.26048	1.50354	-4.37954	#N/A
AT5G07200.1	YAP169	c63615_g1_i1	ga	ACCO_ACTDE	4.11849	3.31734	3.51901	#N/A	#N/A
AT5G07200.1	YAP169	c83619_g1_i1	ga	ACCO_ACTDE	#N/A	-1.52573	-0.940505	-2.04378	#N/A
AT5G07200.1	YAP169	c63863_g1_i1	ga	ACCO1_ARATH	4.75655	#N/A	3.63726	#N/A	#N/A
AT5G07200.1	YAP169	c92135_g1_i1	ga	ACCO1_ORYSI	#N/A	-3.68501	-0.499165	-5.16443	#N/A
AT5G07200.1	YAP169	c74491_g1_i1	ga	ACCO1_PETHY	1.58188	1.46911	4.52889	-1.08713	#N/A
AT5G07200.1	YAP169	c79182_g2_i1	ga	ACCO1_PETHY	6.85558	6.36985	4.84109	#N/A	#N/A
AT5G07200.1	YAP169	c63621_g1_i1	ga	ACCO5_ARATH	#N/A	-4.45509	3.5335	-5.30721	#N/A
AT5G07200.1	YAP169	c76762_g2_i1	ga	ACH10_ARATH	2.57124	#N/A	4.27004	-3.701	#N/A
AT5G07200.1	YAP169	c89534_g1_i1	ga	ACH11_ARATH	3.66679	#N/A	-1.11946	-5.42187	#N/A
AT5G07200.1	YAP169	c93744_g2_i1	ga	ACH11_ARATH	2.809	2.48899	-1.36455	#N/A	#N/A
AT2G32440.2	KAO2	c78695_g1_i1	ga	C16B1_PICSI	1.41289	-2.58134	-2.52247	-5.89766	#N/A
AT5G25900.1	GA3	c99700_g2_i1	ga	C3H32_ARATH	-0.986516	0.692224	1.50354	0.775018	#N/A
AT5G25900.1	GA3	c99700_g2_i4	ga	C3H58_ARATH	-1.03072	0.685383	-0.908434	0.72961	#N/A
AT5G25900.1	GA3	c85230_g2_i1	ga	C70A2_ARATH	11.9752	11.816	0.504617	10.934	-7.88398
AT5G25900.1	GA3	c87481_g1_i1	ga	C71A1_PERAE	1.87689	1.32047	#N/A	-1.09758	#N/A
AT5G25900.1	GA3	c87481_g1_i2	ga	C71A1_PERAE	1.3188	0.719854	#N/A	-1.64798	#N/A
AT5G25900.1	GA3	c87573_g8_i3	ga	C71A1_PERAE	4.89862	#N/A	#N/A	-5.68526	#N/A
AT5G25900.1	GA3	c87573_g8_i4	ga	C71A1_PERAE	3.69595	-1.46642	#N/A	-5.10981	#N/A
AT5G25900.1	GA3	c93674_g1_i2	ga	C71A1_PERAE	1.53108	-3.05657	-1.36455	-4.47	#N/A
AT5G25900.1	GA3	c99556_g1_i2	ga	C71A1_PERAE	1.3312	1.20118	1.50354	-2.52278	#N/A
AT5G25900.1	GA3	c95810_g2_i2	ga	C71A6_NEPRA	1.7737	1.12533	-1.17804	-2.61201	#N/A
AT5G25900.1	GA3	c99031_g1_i5	ga	C71A6_NEPRA	#N/A	1.20316	0.608225	#N/A	#N/A
AT5G25900.1	GA3	c94248_g1_i3	ga	C71A8_MENPI	0.552945	#N/A	-1.36455	#N/A	#N/A
AT5G25900.1	GA3	c94248_g1_i4	ga	C71A8_MENPI	0.734795	#N/A	-1.36455	#N/A	#N/A
AT5G25900.1	GA3	c95810_g2_i1	ga	C71A8_MENPI	3.96238	4.80395	-1.17804	-2.58393	#N/A
AT5G25900.1	GA3	c95810_g3_i1	ga	C71A8_MENPI	9.12943	8.98132	-1.17804	#N/A	#N/A
AT5G25900.1	GA3	c94248_g1_i2	ga	C71A8_MENPI	#N/A	1.06252	-1.36455	#N/A	#N/A
AT5G25900.1	GA3	c87573_g3_i1	ga	C71A9_SOYBN	2.78614	-3.64387	#N/A	-6.30912	#N/A
AT5G25900.1	GA3	c94248_g1_i1	ga	C71AP_ARATH	0.570533	#N/A	-1.36455	#N/A	#N/A
AT5G25900.1	GA3	c12548_g1_i1	ga	C71BP_ARATH	4.00565	#N/A	4.08604	#N/A	#N/A
AT5G25900.1	GA3	c98866_g3_i2	ga	C71DA_SOYBN	0.604497	-0.822829	-0.909869	-1.81355	#N/A
AT5G25900.1	GA3	c99833_g3_i1	ga	C71DA_SOYBN	3.1643	0.771093	-0.908434	#N/A	#N/A
AT5G25900.1	GA3	c99833_g3_i4	ga	C71DA_SOYBN	3.21724	1.43778	-0.908434	-1.2965	#N/A
AT5G25900.1	GA3	c98866_g3_i4	ga	C71DA_SOYBN	#N/A	-0.795686	-0.909869	-1.69385	#N/A
AT5G25900.1	GA3	c95687_g3_i1	ga	C71E1_SORBI	#N/A	-1.53828	3.48294	-2.62337	#N/A
AT5G25900.1	GA3	c95687_g3_i3	ga	C71E1_SORBI	#N/A	-1.39447	3.48294	-2.47667	#N/A
AT5G25900.1	GA3	c95687_g3_i4	ga	C71E1_SORBI	#N/A	-2.51995	3.48294	-2.46117	#N/A
AT5G25900.1	GA3	c95687_g3_i2	ga	C71E7_MANES	#N/A	-1.45491	3.48294	-3.08902	#N/A
AT2G32440.2	KAO2	c90767_g1_i1	ga	C724B_ORYSJ	#N/A	2.40143	4.09476	2.27768	#N/A
AT2G32440.2	KAO2	c90767_g1_i2	ga	C724B_ORYSJ	#N/A	2.4302	4.09476	2.2301	#N/A
AT2G32440.2	KAO2	c92839_g2_i3	ga	C72B1_PINTA	-1.06376	-0.929948	#N/A	#N/A	#N/A
AT5G25900.1	GA3	c79445_g3_i1	ga	C75A1_PETHY	#N/A	1.77033	4.22079	#N/A	#N/A
AT5G25900.1	GA3	c88402_g3_i2	ga	C75A3_PETHY	4.97928	5.92468	#N/A	2.48097	#N/A
AT5G25900.1	GA3	c88402_g3_i4	ga	C75A3_PETHY	5.66769	5.95609	#N/A	2.17951	#N/A
AT5G25900.1	GA3	c88402_g1_i1	ga	C75A3_PETHY	#N/A	1.48577	#N/A	1.48661	#N/A
AT5G25900.1	GA3	c90233_g1_i1	ga	C75A6_CAMME	1.27185	-1.97399	-0.524332	-1.90594	#N/A
AT5G25900.1	GA3	c90233_g1_i2	ga	C75A6_CAMME	0.834515	-2.10642	-0.524332	-3.03206	#N/A
AT5G25900.1	GA3	c88402_g3_i3	ga	C75A7_EUSER	5.89112	5.806	#N/A	2.7732	#N/A
AT5G25900.1	GA3	c83600_g1_i1	ga	C76A2_SOLME	0.826949	3.25316	0.538236	2.85798	#N/A
AT5G25900.1	GA3	c99171_g4_i1	ga	C76A2_SOLME	#N/A	-2.62047	6.18855	-0.956661	#N/A
AT5G25900.1	GA3	c99171_g4_i6	ga	C76A2_SOLME	#N/A	-2.7119	1.58652	-1.42438	#N/A
AT5G25900.1	GA3	c94858_g1_i2	ga	C76B6_CATRO	1.32794	1.19227	-1.18793	#N/A	#N/A
AT5G25900.1	GA3	c95990_g2_i2	ga	C76B6_CATRO	2.839	0.466083	-0.390976	-2.02347	#N/A
AT5G25900.1	GA3	c95990_g2_i3	ga	C76B6_CATRO	2.25665	#N/A	#N/A	-1.86061	#N/A
AT5G25900.1	GA3	c98942_g1_i1	ga	C76B6_CATRO	-1.70954	#N/A	-0.909869	#N/A	#N/A
AT5G25900.1	GA3	c98942_g1_i5	ga	C76B6_CATRO	-1.04834	#N/A	-0.625207	#N/A	#N/A
AT5G25900.1	GA3	c98942_g1_i8	ga	C76B6_CATRO	-1.46167	1.3524	-1.2618	#N/A	#N/A
AT5G25900.1	GA3	c83349_g3_i1	ga	C76B6_CATRO	#N/A	-5.78679	0.538236	-5.33762	#N/A
AT5G25900.1	GA3	c98007_g2_i3	ga	C76B6_CATRO	#N/A	1.16599	#N/A	1.05388	#N/A
AT5G25900.1	GA3	c98942_g1_i4	ga	C76B6_CATRO	#N/A	2.13209	-1.6787	#N/A	#N/A
AT5G25900.1	GA3	c88930_g1_i1	ga	C76BA_SWEMU	0.901024	#N/A	2.07949	#N/A	#N/A
AT5G25900.1	GA3	c88930_g1_i3	ga	C76BA_SWEMU	0.726448	#N/A	2.07949	#N/A	#N/A
AT5G25900.1	GA3	c88930_g1_i4	ga	C76BA_SWEMU	1.2298	0.786941	2.07949	#N/A	#N/A
AT5G25900.1	GA3	c88930_g1_i6	ga	C76BA_SWEMU	1.17474	#N/A	2.07949	-0.904635	#N/A
AT5G25900.1	GA3	c88930_g1_i8	ga	C76BA_SWEMU	1.81137	#N/A	2.07949	-0.985858	#N/A
AT5G25900.1	GA3	c92248_g2_i3	ga	C76BA_SWEMU	1.28609	2.12924	-0.499165	#N/A	#N/A
AT5G25900.1	GA3	c92248_g2_i1	ga	C76BA_SWEMU	#N/A	2.10502	-0.499165	#N/A	#N/A
AT5G25900.1	GA3	c96901_g2_i1	ga	C76C1_ARATH	1.51361	#N/A	4.42248	-1.11146	#N/A
AT5G25900.1	GA3	c96901_g2_i2	ga	C76C1_ARATH	1.81483	#N/A	#N/A	-0.823964	#N/A
AT5G25900.1	GA3	c91695_g3_i1	ga	C76C2_ARATH	1.74	#N/A	-0.763114	#N/A	#N/A
AT5G25900.1	GA3	c91695_g3_i3	ga	C76C2_ARATH	3.30016	2.1917	-0.763114	#N/A	#N/A
AT5G25900.1	GA3	c84733_g1_i1	ga	C78A3_SOYBN	3.08945	#N/A	1.32898	-2.62126	#N/A
AT5G25900.1	GA3	c83219_g1_i2	ga	C78A5_ARATH	-1.35524	4.08147	0.538236	2.45727	1.04624
AT5G25900.1	GA3	c97488_g1_i2	ga	C78A5_ARATH	-1.55494	-3.12975	-0.808295	-2.14439	#N/A
AT5G25900.1	GA3	c93597_g1_i1	ga	C78A7_ARATH	-1.81558	8.90247	-0.797426	9.23041	#N/A
AT5G25900.1	GA3	c99354_g3_i1	ga	C79D4_LOTJA	#N/A	-6.4614	1.50354	-6.55657	#N/A
AT1G05160.1	CYP88A3	c83078_g3_i3	ga	C7A52_PANGI	2.95669	3.29562	0.826336	-4.76437	#N/A
AT1G05160.1	CYP88A3	c95166_g2_i6	ga	C7A52_PANGI	-3.52222	-2.47202	-0.946272	1.42024	#N/A
AT2G32440.2	KAO2	c73677_g3_i1	ga	C7A52_PANGI	4.93198	#N/A	4.01024	-8.92767	#N/A
AT2G32440.2	KAO2	c77027_g1_i1	ga	C7A52_PANGI	5.26855	5.45195	4.27004	-3.9796	#N/A
AT2G32440.2	KAO2	c86276_g1_i1	ga	C7A52_PANGI	-1.76209	-1.68674	1.53867	-4.71162	#N/A
AT2G32440.2	KAO2	c88211_g1_i1	ga	C7A52_PANGI	2.29771	2.31604	-0.529558	-2.17356	#N/A
AT2G32440.2	KAO2	c88211_g1_i2	ga	C7A52_PANGI	1.97682	1.97624	-0.529558	-2.15591	#N/A
AT2G32440.2	KAO2	c88211_g1_i3	ga	C7A52_PANGI	4.20803	#N/A	-0.529558	#N/A	#N/A
AT2G32440.2	KAO2	c90629_g1_i1	ga	C7A52_PANGI	-1.87589	1.9041	#N/A	2.36484	#N/A
AT2G32440.2	KAO2	c95166_g2_i1	ga	C7A52_PANGI	-3.63741	-2.63868	-0.946272	1.47132	#N/A
AT2G32440.2	KAO2	c95166_g2_i2	ga	C7A52_PANGI	-3.23355	-2.30503	-0.946272	1.42946	#N/A
AT2G32440.2	KAO2	c95166_g2_i4	ga	C7A52_PANGI	-3.13944	-2.16926	-0.946272	1.15713	#N/A
AT2G32440.2	KAO2	c78021_g1_i1	ga	C7A52_PANGI	#N/A	2.07632	#N/A	3.00173	#N/A
AT2G32440.2	KAO2	c78021_g1_i2	ga	C7A52_PANGI	#N/A	4.23905	#N/A	2.75411	#N/A
AT2G32440.2	KAO2	c78021_g1_i3	ga	C7A52_PANGI	#N/A	3.86377	#N/A	3.22633	#N/A
AT1G05160.1	CYP88A3	c83078_g3_i2	ga	C7A52_PANGI	#N/A	2.95174	0.826336	1.01286	#N/A
AT2G32440.2	KAO2	c88453_g11_i3	ga	C7A52_PANGI	#N/A	-0.527623	#N/A	-1.00147	#N/A
AT2G32440.2	KAO2	c88453_g11_i5	ga	C7A52_PANGI	#N/A	-0.528218	#N/A	-1.2835	#N/A
AT5G25900.1	GA3	c68355_g1_i1	ga	C80A1_BERST	#N/A	1.96443	3.16352	2.16199	#N/A
AT5G25900.1	GA3	c73853_g1_i1	ga	C81E8_MEDTR	3.72116	3.81728	4.52889	#N/A	#N/A
AT5G25900.1	GA3	c74172_g1_i1	ga	C81E8_MEDTR	4.12794	3.0455	4.52889	#N/A	#N/A
AT5G25900.1	GA3	c93443_g1_i1	ga	C81E8_MEDTR	2.064	2.53114	#N/A	-1.19049	-1.40266
AT5G25900.1	GA3	c93443_g1_i2	ga	C81E8_MEDTR	1.75944	3.12097	#N/A	-1.00097	#N/A
AT5G25900.1	GA3	c93443_g1_i3	ga	C81E8_MEDTR	2.32429	3.11762	#N/A	-1.58824	-1.19906
AT5G25900.1	GA3	c94863_g6_i2	ga	C81E8_MEDTR	2.74909	#N/A	#N/A	-2.86634	-1.84505
AT5G25900.1	GA3	c94863_g6_i3	ga	C81E8_MEDTR	2.61374	#N/A	-0.946272	-2.54621	#N/A
AT5G25900.1	GA3	c99496_g2_i1	ga	C81E8_MEDTR	#N/A	-0.513523	1.50354	-0.780785	#N/A
AT5G25900.1	GA3	c94863_g6_i5	ga	C81F1_ARATH	2.42625	#N/A	-0.946272	-2.00419	#N/A
AT5G25900.1	GA3	c90066_g1_i1	ga	C82A3_SOYBN	0.953931	4.96934	0.556702	#N/A	1.4454
AT5G25900.1	GA3	c90066_g1_i2	ga	C82A3_SOYBN	0.978737	6.1728	0.556702	1.05538	1.17066
AT5G25900.1	GA3	c84791_g2_i1	ga	C82A3_SOYBN	#N/A	1.25187	1.32898	#N/A	#N/A
AT5G25900.1	GA3	c94728_g2_i1	ga	C82A3_SOYBN	#N/A	1.37351	-1.36455	-3.03946	#N/A
AT5G25900.1	GA3	c85730_g2_i1	ga	C82C4_ARATH	-0.509445	-3.39786	-0.516321	-4.59061	#N/A
AT5G25900.1	GA3	c99070_g3_i1	ga	C82C4_ARATH	#N/A	-3.78236	6.18855	-4.02512	#N/A
AT5G25900.1	GA3	c79196_g2_i1	ga	C84A1_ARATH	#N/A	2.99712	4.84109	2.48616	#N/A
AT2G32440.2	KAO2	c87720_g2_i2	ga	C85A1_SOLLC	1.54054	#N/A	#N/A	-1.82993	#N/A
AT2G32440.2	KAO2	c87720_g3_i1	ga	C85A1_SOLLC	1.81159	#N/A	#N/A	-2.53611	#N/A
AT2G32440.2	KAO2	c87720_g3_i2	ga	C85A1_SOLLC	1.97285	#N/A	#N/A	-2.69374	#N/A
AT2G32440.2	KAO2	c87720_g2_i1	ga	C85A1_SOLLC	#N/A	1.84584	#N/A	-2.64991	#N/A
AT2G32440.2	KAO2	c87720_g2_i3	ga	C85A1_SOLLC	#N/A	2.11642	#N/A	-2.2025	#N/A
AT5G25900.1	GA3	c89533_g1_i1	ga	C8D11_ARATH	#N/A	0.706464	-1.11946	#N/A	#N/A
AT2G32440.2	KAO2	c95597_g1_i1	ga	C90A1_ARATH	-0.525688	-0.335488	6.78069	-0.889226	#N/A
AT2G32440.2	KAO2	c95597_g3_i1	ga	C90A1_ARATH	4.10375	3.49011	6.78069	#N/A	#N/A
AT2G32440.2	KAO2	c95161_g2_i3	ga	C90B1_ARATH	1.34908	-1.2497	-0.946272	-2.50096	#N/A
AT2G32440.2	KAO2	c95161_g2_i2	ga	C90B1_ARATH	#N/A	-1.71159	-0.946272	-2.48764	#N/A
AT2G32440.2	KAO2	c86096_g1_i1	ga	C90D1_ARATH	2.17971	2.68241	1.53867	-1.82852	#N/A
AT2G32440.2	KAO2	c97397_g2_i1	ga	C90D1_ARATH	-1.77938	-1.59001	-0.808295	-2.21713	#N/A
AT5G25900.1	GA3	c95518_g1_i1	ga	C98A2_SOYBN	0.576308	0.849808	-0.946272	#N/A	#N/A
AT5G25900.1	GA3	c95518_g3_i3	ga	C98A2_SOYBN	7.49081	7.27229	-0.946272	#N/A	#N/A
AT1G80340.1	GA4H	c96066_g1_i1	ga	DAO_ORYSJ	2.43566	2.588	#N/A	-4.40544	#N/A
AT1G80340.1	GA4H	c88302_g1_i1	ga	DAO_ORYSJ	#N/A	-1.00089	-0.444608	-1.34938	#N/A
AT5G07200.1	YAP169	c83411_g2_i1	ga	DIOX1_PAPSO	1.17523	-1.53266	0.538236	-3.01514	#N/A
AT4G25420.1	GA5	c84479_g1_i1	ga	DIOX2_ARATH	#N/A	-0.792944	6.41203	-0.886032	#N/A
AT5G07200.1	YAP169	c33588_g2_i1	ga	DIOX3_PAPSO	2.77144	#N/A	4.17765	#N/A	#N/A
AT5G07200.1	YAP169	c93875_g1_i2	ga	DIOX3_PAPSO	0.796146	1.36334	-1.36455	-1.72778	#N/A
AT5G07200.1	YAP169	c93875_g1_i3	ga	DIOX3_PAPSO	0.658759	1.42307	-1.36455	-1.31424	#N/A
AT5G07200.1	YAP169	c93875_g1_i4	ga	DIOX3_PAPSO	1.15704	2.17103	-1.36455	-1.7964	#N/A
AT5G07200.1	YAP169	c93875_g1_i5	ga	DIOX3_PAPSO	0.697299	1.89461	-1.36455	-0.801284	#N/A
AT5G07200.1	YAP169	c92401_g8_i1	ga	DIOX3_PAPSO	#N/A	-1.23283	#N/A	-2.52814	#N/A
AT5G07200.1	YAP169	c95603_g2_i1	ga	DV4H_CATRO	3.83012	#N/A	6.78069	3.63507	#N/A
AT5G07200.1	YAP169	c95603_g2_i2	ga	DV4H_CATRO	2.34026	-1.42546	6.78069	1.57682	#N/A
AT5G07200.1	YAP169	c95603_g2_i3	ga	DV4H_CATRO	#N/A	-2.84311	6.78069	-3.48743	#N/A
AT5G07200.1	YAP169	c95603_g2_i5	ga	DV4H_CATRO	#N/A	-2.12132	6.78069	-2.88824	#N/A
AT5G25900.1	GA3	c93594_g1_i1	ga	F3PH_ARATH	2.12338	1.8866	3.61344	#N/A	#N/A
AT5G25900.1	GA3	c83463_g1_i2	ga	F3PH_ARATH	#N/A	5.26586	0.538236	1.36402	#N/A
AT4G25420.1	GA5	c54669_g1_i1	ga	F6H1_ARATH	1.68338	#N/A	6.67001	-1.87513	#N/A
AT5G07200.1	YAP169	c78420_g1_i1	ga	F6H1_ARATH	1.62684	-2.54937	#N/A	-3.8378	#N/A
AT5G07200.1	YAP169	c78420_g1_i2	ga	F6H1_ARATH	2.54825	-2.92038	#N/A	-5.72237	#N/A
AT4G25420.1	GA5	c86113_g1_i1	ga	F6H2_ARATH	1.78084	1.69475	1.53867	#N/A	#N/A
AT5G07200.1	YAP169	c89263_g5_i1	ga	FL3H_PETCR	5.30519	5.82619	4.47872	#N/A	#N/A
AT5G07200.1	YAP169	c93744_g2_i2	ga	FL3H_PETCR	2.15925	2.18088	-1.36455	-3.44791	#N/A
AT5G07200.1	YAP169	c94454_g1_i1	ga	FL3H_PETCR	2.41093	-1.15566	-1.36455	-4.05167	#N/A
AT5G07200.1	YAP169	c92062_g3_i1	ga	FL3H_PETCR	#N/A	1.58756	-0.499165	-1.8848	#N/A
AT5G07200.1	YAP169	c92062_g3_i2	ga	FL3H_PETCR	#N/A	1.0777	-0.499165	-2.31303	#N/A
AT5G07200.1	YAP169	c93744_g2_i4	ga	FL3H_PETCR	#N/A	2.69644	-1.36455	-3.06209	#N/A
AT5G07200.1	YAP169	c96128_g1_i2	ga	FL3H_PETCR	#N/A	1.0785	#N/A	-0.942938	#N/A
AT5G07200.1	YAP169	c96128_g1_i3	ga	FL3H_PETCR	#N/A	1.24838	#N/A	-1.20703	#N/A
AT5G07200.1	YAP169	c89263_g4_i1	ga	FL3H_PETHY	6.2846	7.20589	5.02115	#N/A	#N/A
AT5G07200.1	YAP169	c86920_g1_i1	ga	FL3H_PETHY	#N/A	1.35529	-0.672917	#N/A	#N/A
AT5G07200.1	YAP169	c79287_g1_i1	ga	FLS_CITUN	5.86343	7.27126	4.33849	2.3527	#N/A
AT5G07200.1	YAP169	c79287_g1_i2	ga	FLS_CITUN	7.01957	8.24982	4.99931	2.40548	#N/A
AT5G07200.1	YAP169	c79287_g1_i3	ga	FLS_CITUN	6.48481	6.53845	4.22079	2.47032	#N/A
AT5G07200.1	YAP169	c98315_g1_i1	ga	FLS_CITUN	0.620489	1.81192	#N/A	1.00477	#N/A
AT5G07200.1	YAP169	c98315_g1_i2	ga	FLS_CITUN	1.20317	2.58764	#N/A	1.23975	#N/A
AT5G07200.1	YAP169	c90823_g1_i1	ga	FLS_EUSER	5.48774	4.9766	5.19634	#N/A	#N/A
AT5G07200.1	YAP169	c93875_g1_i9	ga	FLS_PETHY	0.451466	1.34714	-1.36455	#N/A	#N/A
AT5G07200.1	YAP169	c90924_g1_i1	ga	FLS_PETHY	#N/A	-9.95306	5.19634	-10.3878	#N/A
AT4G25420.1	GA5	c78333_g2_i1	ga	G2OX1_PEA	0.968833	-1.02448	#N/A	-4.95914	#N/A
AT5G07200.1	YAP169	c85645_g3_i2	ga	G2OX1_PEA	1.20619	3.37465	0.504617	#N/A	#N/A
AT5G07200.1	YAP169	c85645_g3_i3	ga	G2OX1_PEA	1.30016	3.00933	0.504617	#N/A	#N/A
AT1G78440.1	ATGA2OX1	c85645_g3_i1	ga	G2OX1_PEA	#N/A	1.30528	0.504617	#N/A	#N/A
AT5G07200.1	YAP169	c52003_g1_i1	ga	G2OX2_PEA	#N/A	-1.01295	4.04144	-1.33903	#N/A
AT5G07200.1	YAP169	c78635_g1_i1	ga	G2OX8_ARATH	#N/A	-1.72386	-2.52247	-2.05108	#N/A
AT1G80340.1	GA4H	c53720_g1_i1	ga	G3OX_PEA	4.84053	3.08641	6.2139	-4.63351	#N/A
AT5G07200.1	YAP169	c70648_g1_i1	ga	G3OX_PEA	2.71099	#N/A	2.24113	1.6982	#N/A
AT5G07200.1	YAP169	c72190_g1_i1	ga	G3OX1_ARATH	#N/A	-1.92127	2.24113	-4.01202	#N/A
AT5G07200.1	YAP169	c63862_g1_i1	ga	GAOX1_ARATH	#N/A	-4.56843	3.5335	#N/A	#N/A
AT5G07200.1	YAP169	c63862_g2_i1	ga	GAOX1_ARATH	#N/A	-2.53131	3.5335	#N/A	#N/A
AT5G07200.1	YAP169	c87621_g2_i1	ga	GAOX1_ARATH	#N/A	1.60942	#N/A	2.46951	#N/A
AT5G07200.1	YAP169	c93744_g2_i6	ga	GAOX2_ORYSJ	#N/A	3.36944	-1.36455	-2.28698	#N/A
AT5G07200.1	YAP169	c93744_g2_i7	ga	GAOX2_ORYSJ	#N/A	1.8498	-1.36455	#N/A	#N/A
AT5G07200.1	YAP169	c93744_g2_i8	ga	GAOX3_ARATH	#N/A	2.62516	-1.36455	#N/A	#N/A
AT5G07200.1	YAP169	c90371_g4_i5	ga	HY6H_HYONI	0.762509	#N/A	3.35878	-1.56409	#N/A
AT5G07200.1	YAP169	c94019_g5_i1	ga	HY6H_HYONI	4.41818	5.56394	-1.36455	#N/A	#N/A
AT5G07200.1	YAP169	c97891_g1_i10	ga	HY6H_HYONI	2.15648	-1.00281	#N/A	-3.84665	#N/A
AT5G07200.1	YAP169	c97891_g1_i2	ga	HY6H_HYONI	1.99582	-1.78832	#N/A	-4.27626	#N/A
AT5G07200.1	YAP169	c97891_g1_i4	ga	HY6H_HYONI	2.03954	#N/A	#N/A	-3.37842	#N/A
AT5G07200.1	YAP169	c97891_g1_i5	ga	HY6H_HYONI	1.82529	-0.693021	#N/A	-3.28139	#N/A
AT5G07200.1	YAP169	c97891_g1_i6	ga	HY6H_HYONI	2.2118	-1.55315	#N/A	-4.42393	#N/A
AT5G07200.1	YAP169	c97891_g1_i7	ga	HY6H_HYONI	1.68254	-1.83958	#N/A	-4.86664	#N/A
AT4G25420.1	GA5	c66743_g2_i1	ga	HY6H_HYONI	#N/A	-1.09932	-1.49081	3.45106	#N/A
AT5G07200.1	YAP169	c94019_g3_i1	ga	HY6H_HYONI	#N/A	0.780602	-1.36455	#N/A	#N/A
AT5G07200.1	YAP169	c94019_g3_i2	ga	HY6H_HYONI	#N/A	1.04636	-1.36455	1.03366	#N/A
AT5G07200.1	YAP169	c94019_g3_i3	ga	HY6H_HYONI	#N/A	0.700892	-1.36455	#N/A	#N/A
AT1G80340.1	GA4H	c93875_g1_i7	ga	IDS3_HORVU	0.641687	#N/A	-1.36455	-0.944855	#N/A
AT5G07200.1	YAP169	c97891_g1_i9	ga	IDS3_HORVU	2.101	-0.896396	#N/A	-3.89546	#N/A
AT2G32440.2	KAO2	c94938_g1_i1	ga	KAO1_ARATH	#N/A	-2.94681	-0.946272	-3.19802	#N/A
AT5G25900.1	GA3	c92984_g1_i1	ga	KO1_ARATH	-1.03514	1.51228	-0.654769	2.70938	#N/A
AT5G25900.1	GA3	c92984_g1_i2	ga	KO1_ARATH	-0.917797	2.19843	-0.654769	2.88836	#N/A
AT5G25900.1	GA3	c92984_g1_i3	ga	KO1_ARATH	-1.16761	1.95233	-0.654769	2.63076	#N/A
AT4G25420.1	GA5	c91343_g1_i1	ga	LDOX_ARATH	-1.92767	#N/A	-1.46711	#N/A	#N/A
AT4G25420.1	GA5	c91343_g1_i3	ga	LDOX_ARATH	-2.11266	#N/A	#N/A	2.94384	#N/A
AT4G25420.1	GA5	c89942_g1_i1	ga	LDOX_MALDO	5.52268	1.95767	0.556702	-3.80381	#N/A
AT5G07200.1	YAP169	c87736_g1_i1	ga	LDOX_MALDO	3.8429	-2.80448	#N/A	-4.43411	#N/A
AT5G07200.1	YAP169	c84297_g1_i1	ga	LDOX_PETHY	0.810302	1.30964	#N/A	#N/A	#N/A
AT5G25900.1	GA3	c92465_g1_i1	ga	LUT5_ARATH	#N/A	-1.00872	#N/A	-1.2732	#N/A
AT5G25900.1	GA3	c92465_g1_i2	ga	LUT5_ARATH	#N/A	-0.978808	#N/A	-1.30656	#N/A
AT5G07200.1	YAP169	c97723_g4_i2	ga	NCS1_COPJA	#N/A	0.579946	#N/A	#N/A	#N/A
AT5G25900.1	GA3	c98208_g4_i1	ga	P6H_ESCCA	#N/A	2.69892	2.66463	1.35754	#N/A
AT5G07200.1	YAP169	c100315_g1_i3	ga	POLX_TOBAC	1.6684	0.517384	1.20459	#N/A	#N/A
AT5G07200.1	YAP169	c78919_g1_i1	ga	SRG1_ARATH	0.884206	0.792028	0.608743	-0.841922	#N/A
AT5G07200.1	YAP169	c89942_g2_i1	ga	SRG1_ARATH	2.95258	-3.9969	0.556702	-5.42902	#N/A
AT5G07200.1	YAP169	c91238_g2_i2	ga	SRG1_ARATH	0.892119	1.26754	0.845837	#N/A	#N/A
AT5G07200.1	YAP169	c91238_g2_i4	ga	SRG1_ARATH	1.53378	2.23813	#N/A	#N/A	#N/A
AT5G07200.1	YAP169	c93994_g2_i2	ga	SRG1_ARATH	1.93278	#N/A	-1.36455	-1.67487	#N/A
AT5G07200.1	YAP169	c79738_g2_i1	ga	SRG1_ARATH	#N/A	0.761831	4.50048	#N/A	#N/A
AT5G07200.1	YAP169	c79738_g3_i1	ga	SRG1_ARATH	#N/A	-3.51873	4.50048	-4.14641	#N/A
AT5G07200.1	YAP169	c91238_g2_i1	ga	SRG1_ARATH	#N/A	2.05909	0.845837	#N/A	#N/A
AT5G07200.1	YAP169	c93994_g2_i1	ga	SRG1_ARATH	#N/A	-1.54058	-1.36455	-2.60413	#N/A
AT5G07200.1	YAP169	c97723_g4_i3	ga	SRG1_ARATH	#N/A	0.813255	#N/A	#N/A	#N/A
AT5G25900.1	GA3	c95957_g1_i1	ga	TCMO_HELTU	6.72329	5.94442	2.96272	#N/A	#N/A
AT5G25900.1	GA3	c95957_g2_i1	ga	TCMO_HELTU	0.552308	0.51892	5.71297	#N/A	#N/A
AT5G25900.1	GA3	c84651_g1_i1	ga	TCMO_SOYBN	#N/A	1.7215	6.41203	-1.56238	#N/A
AT4G25420.1	GA5	c97416_g1_i14	ga	Y3291_DICDI	0.987712	#N/A	-0.808295	-0.877278	#N/A
AT4G31500.1	CYP83B1	c85746_g2_i2	iaa	.	5.32015	5.81052	#N/A	2.67761	#N/A
AT4G31500.1	CYP83B1	c91808_g6_i1	iaa	.	-1.08844	#N/A	-1.26507	1.52473	#N/A
AT4G31500.1	CYP83B1	c95662_g4_i3	iaa	.	0.671491	#N/A	6.78069	-0.651845	#N/A
AT4G31500.1	CYP83B1	c97022_g2_i1	iaa	.	-1.09064	#N/A	#N/A	-0.839458	#N/A
AT5G57090.1	EIR1	c91782_g1_i3	iaa	.	#N/A	1.20734	-0.763114	1.85679	#N/A
AT4G31500.1	CYP83B1	c97219_g3_i1	iaa	.	#N/A	-0.48686	-0.808295	-1.46392	#N/A
AT4G31500.1	CYP83B1	c99171_g4_i4	iaa	.	#N/A	-2.83418	1.70563	-1.35818	#N/A
AT4G31500.1	CYP83B1	c99171_g4_i3	iaa	AB22G_ARATH	#N/A	-2.62669	1.35821	-1.11047	#N/A
AT4G31500.1	CYP83B1	c99171_g4_i5	iaa	AB22G_ARATH	#N/A	-2.57123	1.58652	-0.877076	#N/A
AT5G20960.1	AAO1	c98771_g2_i1	iaa	ALDO2_ARATH	-0.94365	-0.834195	-0.909869	-0.683478	#N/A
AT4G31500.1	CYP83B1	c87573_g8_i1	iaa	ANGS_PASSA	5.49022	#N/A	#N/A	-5.16588	#N/A
AT2G38120.1	AUX1	c124326_g1_i1	iaa	AUX1_ARATH	4.40039	6.20138	4.08604	2.30178	#N/A
AT4G31500.1	CYP83B1	c99700_g2_i1	iaa	C3H32_ARATH	-0.986516	0.692224	-0.997475	0.775018	#N/A
AT4G31500.1	CYP83B1	c99700_g2_i4	iaa	C3H58_ARATH	-1.03072	0.685383	-0.908434	0.72961	#N/A
AT4G31500.1	CYP83B1	c85230_g2_i1	iaa	C70A2_ARATH	11.9752	11.816	0.504617	10.934	-7.88398
AT4G31500.1	CYP83B1	c87481_g1_i1	iaa	C71A1_PERAE	1.87689	1.32047	#N/A	-1.09758	#N/A
AT4G31500.1	CYP83B1	c87481_g1_i2	iaa	C71A1_PERAE	1.3188	0.719854	#N/A	-1.64798	#N/A
AT4G31500.1	CYP83B1	c87573_g8_i3	iaa	C71A1_PERAE	4.89862	#N/A	#N/A	-5.68526	#N/A
AT4G31500.1	CYP83B1	c87573_g8_i4	iaa	C71A1_PERAE	3.69595	-1.46642	#N/A	-5.10981	#N/A
AT4G31500.1	CYP83B1	c93674_g1_i2	iaa	C71A1_PERAE	1.53108	-3.05657	-1.36455	-4.47	#N/A
AT4G31500.1	CYP83B1	c99556_g1_i2	iaa	C71A1_PERAE	1.3312	1.20118	1.50354	-2.52278	#N/A
AT4G31500.1	CYP83B1	c95810_g2_i2	iaa	C71A6_NEPRA	1.7737	1.12533	-1.17804	-2.61201	#N/A
AT4G31500.1	CYP83B1	c99031_g1_i5	iaa	C71A6_NEPRA	#N/A	1.20316	0.608225	#N/A	#N/A
AT4G31500.1	CYP83B1	c55589_g1_i1	iaa	C71A8_MENPI	4.04394	3.28493	6.67001	#N/A	#N/A
AT4G31500.1	CYP83B1	c94248_g1_i3	iaa	C71A8_MENPI	0.552945	#N/A	-1.36455	#N/A	#N/A
AT4G31500.1	CYP83B1	c94248_g1_i4	iaa	C71A8_MENPI	0.734795	#N/A	-1.36455	#N/A	#N/A
AT4G31500.1	CYP83B1	c95810_g2_i1	iaa	C71A8_MENPI	3.96238	4.80395	-1.17804	-2.58393	#N/A
AT4G31500.1	CYP83B1	c95810_g3_i1	iaa	C71A8_MENPI	9.12943	8.98132	2.96272	#N/A	#N/A
AT4G31500.1	CYP83B1	c82859_g5_i1	iaa	C71A8_MENPI	#N/A	2.74591	#N/A	#N/A	#N/A
AT4G31500.1	CYP83B1	c94248_g1_i2	iaa	C71A8_MENPI	#N/A	1.06252	-1.36455	#N/A	#N/A
AT4G31500.1	CYP83B1	c87481_g3_i1	iaa	C71A9_SOYBN	4.24917	4.52508	#N/A	#N/A	#N/A
AT4G31500.1	CYP83B1	c87573_g3_i1	iaa	C71A9_SOYBN	2.78614	-3.64387	#N/A	-6.30912	#N/A
AT4G31500.1	CYP83B1	c94248_g1_i1	iaa	C71AP_ARATH	0.570533	#N/A	-1.36455	#N/A	#N/A
AT4G31500.1	CYP83B1	c12548_g1_i1	iaa	C71BP_ARATH	4.00565	#N/A	4.08604	#N/A	#N/A
AT4G31500.1	CYP83B1	c87573_g8_i2	iaa	C71BY_ARATH	3.02783	-1.88897	#N/A	-5.78503	#N/A
AT4G31500.1	CYP83B1	c98866_g3_i1	iaa	C71D8_SOYBN	#N/A	-1.70277	-0.909869	-2.52398	#N/A
AT4G31500.1	CYP83B1	c99833_g3_i2	iaa	C71D9_SOYBN	2.02639	0.907333	-0.908434	-0.856896	#N/A
AT4G31500.1	CYP83B1	c81583_g2_i1	iaa	C71DA_SOYBN	2.86087	3.72815	2.19336	#N/A	#N/A
AT4G31500.1	CYP83B1	c81583_g2_i2	iaa	C71DA_SOYBN	6.28825	4.74601	2.19336	#N/A	#N/A
AT4G31500.1	CYP83B1	c98866_g3_i2	iaa	C71DA_SOYBN	0.604497	-0.822829	-0.909869	-1.81355	#N/A
AT4G31500.1	CYP83B1	c99833_g3_i1	iaa	C71DA_SOYBN	3.1643	0.771093	-0.908434	#N/A	#N/A
AT4G31500.1	CYP83B1	c99833_g3_i4	iaa	C71DA_SOYBN	3.21724	1.43778	-0.908434	-1.2965	#N/A
AT4G31500.1	CYP83B1	c98866_g3_i4	iaa	C71DA_SOYBN	#N/A	-0.795686	-0.909869	-1.69385	#N/A
AT4G31500.1	CYP83B1	c12541_g1_i1	iaa	C71E1_SORBI	2.95862	3.37747	4.08604	#N/A	#N/A
AT4G31500.1	CYP83B1	c95687_g3_i1	iaa	C71E1_SORBI	#N/A	-1.53828	3.48294	-2.62337	#N/A
AT4G31500.1	CYP83B1	c95687_g3_i3	iaa	C71E1_SORBI	#N/A	-1.39447	3.48294	-2.47667	#N/A
AT4G31500.1	CYP83B1	c95687_g3_i4	iaa	C71E1_SORBI	#N/A	-2.51995	-1.17804	-2.46117	#N/A
AT4G31500.1	CYP83B1	c95687_g2_i1	iaa	C71E7_MANES	3.7758	2.86262	3.48294	#N/A	#N/A
AT4G31500.1	CYP83B1	c95687_g3_i2	iaa	C71E7_MANES	#N/A	-1.45491	3.48294	-3.08902	#N/A
AT4G31500.1	CYP83B1	c54735_g3_i1	iaa	C72A1_CATRO	-2.01364	-7.6588	6.67001	-7.85269	3.3474
AT4G31500.1	CYP83B1	c87825_g1_i1	iaa	C734A_ARATH	1.02034	1.49021	#N/A	#N/A	#N/A
AT4G31500.1	CYP83B1	c84209_g1_i1	iaa	C7351_ARATH	#N/A	-4.4032	4.53925	-1.57559	#N/A
AT4G31500.1	CYP83B1	c79445_g3_i1	iaa	C75A1_PETHY	#N/A	1.77033	4.22079	#N/A	#N/A
AT4G31500.1	CYP83B1	c88402_g3_i2	iaa	C75A3_PETHY	4.97928	5.92468	#N/A	2.48097	#N/A
AT4G31500.1	CYP83B1	c88402_g3_i4	iaa	C75A3_PETHY	5.66769	5.95609	#N/A	2.17951	#N/A
AT4G31500.1	CYP83B1	c88402_g1_i1	iaa	C75A3_PETHY	#N/A	1.48577	#N/A	1.48661	#N/A
AT4G31500.1	CYP83B1	c90233_g1_i1	iaa	C75A6_CAMME	1.27185	-1.97399	-0.524332	-1.90594	#N/A
AT4G31500.1	CYP83B1	c90233_g1_i2	iaa	C75A6_CAMME	0.834515	-2.10642	-0.524332	-3.03206	#N/A
AT4G31500.1	CYP83B1	c88402_g3_i3	iaa	C75A7_EUSER	5.89112	5.806	#N/A	2.7732	#N/A
AT4G31500.1	CYP83B1	c83600_g1_i1	iaa	C76A2_SOLME	0.826949	3.25316	0.538236	2.85798	#N/A
AT4G31500.1	CYP83B1	c61758_g1_i1	iaa	C76A2_SOLME	#N/A	-3.60801	#N/A	-6.46873	#N/A
AT4G31500.1	CYP83B1	c99171_g4_i1	iaa	C76A2_SOLME	#N/A	-2.62047	1.54965	-0.956661	#N/A
AT4G31500.1	CYP83B1	c99171_g4_i6	iaa	C76A2_SOLME	#N/A	-2.7119	1.50354	-1.42438	#N/A
AT4G31500.1	CYP83B1	c58658_g1_i1	iaa	C76B6_CATRO	4.26403	2.38708	3.92015	#N/A	#N/A
AT4G31500.1	CYP83B1	c94858_g1_i2	iaa	C76B6_CATRO	1.32794	1.19227	-1.18793	#N/A	#N/A
AT4G31500.1	CYP83B1	c95990_g2_i2	iaa	C76B6_CATRO	2.839	0.466083	#N/A	-2.02347	#N/A
AT4G31500.1	CYP83B1	c95990_g2_i3	iaa	C76B6_CATRO	2.25665	#N/A	#N/A	-1.86061	#N/A
AT4G31500.1	CYP83B1	c98942_g1_i1	iaa	C76B6_CATRO	-1.70954	#N/A	-1.6787	#N/A	#N/A
AT4G31500.1	CYP83B1	c98942_g1_i5	iaa	C76B6_CATRO	-1.04834	#N/A	-1.2618	#N/A	#N/A
AT4G31500.1	CYP83B1	c98942_g1_i8	iaa	C76B6_CATRO	-1.46167	1.3524	-1.37273	#N/A	#N/A
AT4G31500.1	CYP83B1	c83349_g3_i1	iaa	C76B6_CATRO	#N/A	-5.78679	0.538236	-5.33762	#N/A
AT4G31500.1	CYP83B1	c98007_g2_i3	iaa	C76B6_CATRO	#N/A	1.16599	#N/A	1.05388	#N/A
AT4G31500.1	CYP83B1	c98942_g1_i4	iaa	C76B6_CATRO	#N/A	2.13209	-0.625207	#N/A	#N/A
AT4G31500.1	CYP83B1	c88930_g1_i1	iaa	C76BA_SWEMU	0.901024	#N/A	2.07949	#N/A	#N/A
AT4G31500.1	CYP83B1	c88930_g1_i3	iaa	C76BA_SWEMU	0.726448	#N/A	2.07949	#N/A	#N/A
AT4G31500.1	CYP83B1	c88930_g1_i4	iaa	C76BA_SWEMU	1.2298	0.786941	2.07949	#N/A	#N/A
AT4G31500.1	CYP83B1	c88930_g1_i6	iaa	C76BA_SWEMU	1.17474	#N/A	2.07949	-0.904635	#N/A
AT4G31500.1	CYP83B1	c88930_g1_i8	iaa	C76BA_SWEMU	1.81137	#N/A	2.07949	-0.985858	#N/A
AT4G31500.1	CYP83B1	c92248_g2_i3	iaa	C76BA_SWEMU	1.28609	2.12924	#N/A	#N/A	#N/A
AT4G31500.1	CYP83B1	c92248_g2_i1	iaa	C76BA_SWEMU	#N/A	2.10502	-0.499165	#N/A	#N/A
AT4G31500.1	CYP83B1	c92248_g2_i4	iaa	C76BA_SWEMU	#N/A	2.29753	#N/A	1.12465	#N/A
AT4G31500.1	CYP83B1	c92248_g2_i5	iaa	C76BA_SWEMU	#N/A	2.27179	#N/A	#N/A	#N/A
AT4G31500.1	CYP83B1	c96901_g2_i1	iaa	C76C1_ARATH	1.51361	#N/A	#N/A	-1.11146	#N/A
AT4G31500.1	CYP83B1	c96901_g2_i2	iaa	C76C1_ARATH	1.81483	#N/A	#N/A	-0.823964	#N/A
AT4G31500.1	CYP83B1	c91695_g3_i1	iaa	C76C2_ARATH	1.74	#N/A	-0.763114	#N/A	#N/A
AT4G31500.1	CYP83B1	c91695_g3_i3	iaa	C76C2_ARATH	3.30016	2.1917	-0.763114	#N/A	#N/A
AT4G31500.1	CYP83B1	c84733_g1_i1	iaa	C78A3_SOYBN	3.08945	#N/A	1.32898	-2.62126	#N/A
AT4G31500.1	CYP83B1	c83219_g1_i2	iaa	C78A5_ARATH	-1.35524	4.08147	0.538236	2.45727	1.04624
AT4G31500.1	CYP83B1	c97488_g1_i2	iaa	C78A5_ARATH	-1.55494	-3.12975	#N/A	-2.14439	#N/A
AT4G31500.1	CYP83B1	c93597_g1_i1	iaa	C78A7_ARATH	-1.81558	8.90247	-1.92978	9.23041	#N/A
AT4G31500.1	CYP83B1	c99354_g3_i1	iaa	C79D4_LOTJA	#N/A	-6.4614	1.50354	-6.55657	#N/A
AT4G31500.1	CYP83B1	c93255_g4_i5	iaa	C7A29_PANGI	#N/A	2.74172	#N/A	-1.37318	-1.0205
AT4G31500.1	CYP83B1	c98208_g1_i1	iaa	C7D47_PANGI	3.69236	5.52414	2.66463	1.88811	#N/A
AT4G31500.1	CYP83B1	c87481_g3_i2	iaa	C7D55_HYOMU	3.26399	2.93879	#N/A	#N/A	#N/A
AT4G31500.1	CYP83B1	c87481_g3_i3	iaa	C7D55_HYOMU	2.71146	3.77007	#N/A	#N/A	#N/A
AT4G31500.1	CYP83B1	c68355_g1_i1	iaa	C80A1_BERST	#N/A	1.96443	3.16352	2.16199	#N/A
AT4G31500.1	CYP83B1	c73853_g1_i1	iaa	C81E8_MEDTR	3.72116	3.81728	4.52889	#N/A	#N/A
AT4G31500.1	CYP83B1	c74172_g1_i1	iaa	C81E8_MEDTR	4.12794	3.0455	4.52889	#N/A	#N/A
AT4G31500.1	CYP83B1	c78251_g1_i2	iaa	C81E8_MEDTR	4.61077	1.11032	#N/A	-5.17762	#N/A
AT4G31500.1	CYP83B1	c93443_g1_i1	iaa	C81E8_MEDTR	2.064	2.53114	#N/A	-1.19049	-1.40266
AT4G31500.1	CYP83B1	c93443_g1_i2	iaa	C81E8_MEDTR	1.75944	3.12097	#N/A	-1.00097	#N/A
AT4G31500.1	CYP83B1	c93443_g1_i3	iaa	C81E8_MEDTR	2.32429	3.11762	#N/A	-1.58824	-1.19906
AT4G31500.1	CYP83B1	c94863_g6_i2	iaa	C81E8_MEDTR	2.74909	#N/A	-0.946272	-2.86634	-1.84505
AT4G31500.1	CYP83B1	c94863_g6_i3	iaa	C81E8_MEDTR	2.61374	#N/A	-0.946272	-2.54621	#N/A
AT4G31500.1	CYP83B1	c99496_g2_i1	iaa	C81E8_MEDTR	#N/A	-0.513523	1.50354	-0.780785	#N/A
AT4G31500.1	CYP83B1	c94863_g6_i5	iaa	C81F1_ARATH	2.42625	#N/A	-0.946272	-2.00419	#N/A
AT4G31500.1	CYP83B1	c90066_g1_i1	iaa	C82A3_SOYBN	0.953931	4.96934	0.556702	#N/A	1.4454
AT4G31500.1	CYP83B1	c90066_g1_i2	iaa	C82A3_SOYBN	0.978737	6.1728	0.556702	1.05538	1.17066
AT4G31500.1	CYP83B1	c84791_g2_i1	iaa	C82A3_SOYBN	#N/A	1.25187	1.32898	#N/A	#N/A
AT4G31500.1	CYP83B1	c94728_g2_i1	iaa	C82A3_SOYBN	#N/A	1.37351	-1.13606	-3.03946	#N/A
AT4G31500.1	CYP83B1	c94728_g2_i2	iaa	C82A4_SOYBN	#N/A	1.01708	-1.18793	-2.59874	#N/A
AT4G31500.1	CYP83B1	c85730_g2_i1	iaa	C82C4_ARATH	-0.509445	-3.39786	-0.516321	-4.59061	#N/A
AT4G31500.1	CYP83B1	c99070_g2_i1	iaa	C82C4_ARATH	5.26897	1.91164	6.18855	#N/A	#N/A
AT4G31500.1	CYP83B1	c99070_g3_i1	iaa	C82C4_ARATH	#N/A	-3.78236	6.18855	-4.02512	#N/A
AT4G31500.1	CYP83B1	c79196_g2_i1	iaa	C84A1_ARATH	#N/A	2.99712	4.84109	2.48616	#N/A
AT4G31500.1	CYP83B1	c117625_g1_i1	iaa	C84A4_ARATH	#N/A	-5.18194	4.08604	-3.45863	#N/A
AT4G31500.1	CYP83B1	c89533_g1_i1	iaa	C8D11_ARATH	#N/A	0.706464	-1.11946	#N/A	#N/A
AT4G31500.1	CYP83B1	c95662_g4_i1	iaa	C97B2_SOYBN	0.634193	#N/A	6.78069	-0.794737	#N/A
AT4G31500.1	CYP83B1	c95518_g1_i1	iaa	C98A2_SOYBN	0.576308	0.849808	-0.946272	#N/A	#N/A
AT4G31500.1	CYP83B1	c95518_g3_i3	iaa	C98A2_SOYBN	7.49081	7.27229	6.78069	#N/A	#N/A
AT4G31500.1	CYP83B1	c75554_g4_i1	iaa	C98A3_ARATH	#N/A	2.53628	6.69183	#N/A	#N/A
AT4G31500.1	CYP83B1	c93477_g1_i2	iaa	F3PH_ARATH	3.96722	4.72047	3.61344	#N/A	#N/A
AT4G31500.1	CYP83B1	c93594_g1_i1	iaa	F3PH_ARATH	2.12338	1.8866	-0.797426	#N/A	#N/A
AT4G31500.1	CYP83B1	c83463_g1_i2	iaa	F3PH_ARATH	#N/A	5.26586	0.538236	1.36402	#N/A
AT4G31500.1	CYP83B1	c42671_g1_i1	iaa	F3PH_PETHY	6.17806	6.97268	4.13362	#N/A	#N/A
AT4G31500.1	CYP83B1	c93477_g1_i1	iaa	F3PH_PETHY	4.09303	5.11233	3.96165	#N/A	#N/A
AT3G02875.1	ILR1	c45862_g1_i1	iaa	ILL1_ARATH	3.88986	2.79435	4.13362	#N/A	#N/A
AT3G02875.1	ILR1	c95692_g2_i3	iaa	ILL3_ARATH	#N/A	-0.4052	-1.17804	-1.37675	#N/A
AT3G02875.1	ILR1	c89900_g2_i1	iaa	ILL4_ARATH	1.04341	-0.761964	0.556702	-1.77611	#N/A
AT3G02875.1	ILR1	c91787_g1_i1	iaa	ILL4_ARATH	1.94319	#N/A	-0.763114	-1.88473	#N/A
AT3G02875.1	ILR1	c82959_g1_i1	iaa	ILL4_ARATH	#N/A	-1.85088	0.826336	-2.59072	#N/A
AT3G02875.1	ILR1	c88663_g3_i1	iaa	ILL4_ORYSJ	#N/A	-0.700426	#N/A	#N/A	#N/A
AT3G02875.1	ILR1	c58582_g1_i1	iaa	ILL5_ORYSJ	6.34014	3.29243	3.92015	#N/A	#N/A
AT3G02875.1	ILR1	c91828_g2_i1	iaa	ILL6_ARATH	2.54851	#N/A	-0.499165	-3.49792	-1.31031
AT3G02875.1	ILR1	c81508_g2_i3	iaa	ILR1_ARATH	0.495013	-1.11359	2.19336	-2.54986	#N/A
AT3G02875.1	ILR1	c81508_g2_i2	iaa	ILR1_ARATH	#N/A	-1.49396	2.19336	-2.67144	#N/A
AT4G31500.1	CYP83B1	c92984_g1_i1	iaa	KO1_ARATH	-1.03514	1.51228	-0.654769	2.70938	#N/A
AT4G31500.1	CYP83B1	c92984_g1_i2	iaa	KO1_ARATH	-0.917797	2.19843	-0.654769	2.88836	#N/A
AT4G31500.1	CYP83B1	c92984_g1_i3	iaa	KO1_ARATH	-1.16761	1.95233	-0.654769	2.63076	#N/A
AT2G38120.1	AUX1	c112551_g1_i1	iaa	LAX2_ARATH	2.92796	4.07359	7.94586	#N/A	#N/A
AT2G38120.1	AUX1	c90563_g3_i1	iaa	LAX2_MEDTR	1.49775	-1.96476	#N/A	-2.84104	#N/A
AT2G38120.1	AUX1	c87775_g1_i1	iaa	LAX2_MEDTR	#N/A	0.803991	#N/A	#N/A	#N/A
AT2G38120.1	AUX1	c36867_g1_i1	iaa	LAX4_MEDTR	5.28287	2.17859	4.17765	#N/A	#N/A
AT2G38120.1	AUX1	c44634_g1_i1	iaa	LAX4_MEDTR	4.47012	5.46875	4.13362	2.02186	#N/A
AT2G38120.1	AUX1	c75341_g1_i1	iaa	LAX4_MEDTR	1.13949	-1.76388	7.20674	-2.01015	#N/A
AT2G38120.1	AUX1	c75341_g1_i2	iaa	LAX4_MEDTR	#N/A	-1.738	7.20674	-2.63965	#N/A
AT2G38120.1	AUX1	c128064_g1_i1	iaa	LAX5_MEDTR	3.83145	7.62473	4.14519	4.12672	#N/A
AT2G38120.1	AUX1	c82812_g1_i1	iaa	LAX5_MEDTR	#N/A	3.62894	#N/A	3.21958	#N/A
AT3G44310.1	NIT1	c91629_g1_i1	iaa	NRL4A_LUPAN	0.800421	-0.900779	-1.00408	-1.68267	#N/A
AT3G44310.1	NIT1	c96362_g1_i1	iaa	NRL4A_TOBAC	4.28076	3.00964	4.42248	#N/A	#N/A
AT3G44310.1	NIT1	c91629_g1_i2	iaa	NRL4A_TOBAC	#N/A	-1.62439	-1.00408	-1.26679	#N/A
AT4G31500.1	CYP83B1	c98208_g4_i1	iaa	P6H_ESCCA	#N/A	2.69892	#N/A	1.35754	#N/A
AT5G57090.1	EIR1	c62313_g1_i1	iaa	PIN1B_ORYSJ	2.41535	4.35543	#N/A	3.2921	#N/A
AT5G57090.1	EIR1	c91782_g1_i2	iaa	PIN1C_ORYSJ	#N/A	1.30114	-0.763114	1.86353	#N/A
AT5G57090.1	EIR1	c71028_g2_i1	iaa	PIN3_ARATH	4.70844	4.24536	2.24113	#N/A	#N/A
AT5G57090.1	EIR1	c71028_g2_i2	iaa	PIN3_ARATH	5.21469	4.01753	2.24113	#N/A	#N/A
AT5G57090.1	EIR1	c83697_g1_i1	iaa	PIN8_ARATH	#N/A	-8.65896	-0.940505	-8.79445	#N/A
AT5G57090.1	EIR1	c83697_g1_i3	iaa	PIN8_ARATH	#N/A	-7.04156	-0.940505	-9.03335	#N/A
AT5G57090.1	EIR1	c125984_g1_i1	iaa	PINI_ARATH	3.44384	6.04836	4.08604	2.7734	#N/A
AT4G31500.1	CYP83B1	c95957_g1_i1	iaa	TCMO_HELTU	6.72329	5.94442	5.71297	#N/A	#N/A
AT4G31500.1	CYP83B1	c95957_g2_i1	iaa	TCMO_HELTU	0.552308	0.51892	-0.390976	#N/A	#N/A
AT4G31500.1	CYP83B1	c84651_g1_i1	iaa	TCMO_SOYBN	#N/A	1.7215	6.41203	-1.56238	#N/A
AT5G20960.1	AAO1	c23184_g1_i1	iaa	XDH1_ARATH	2.77277	2.26676	3.98531	#N/A	#N/A
AT3G44300.1	NIT2	c96362_g2_i1	iaa	Y1491_ARATH	#N/A	1.94756	4.42248	#N/A	#N/A
AT3G44300.1	NIT2	c96362_g2_i4	iaa	Y1491_ARATH	#N/A	2.05814	4.42248	#N/A	#N/A
AT1G52340.1	ABA2	c77664_g1_i1	aba	SILD_PODPE	#N/A	#N/A	#N/A	#N/A	#N/A
AT1G16540.1	SIR3	c89752_g1_i1	aba	MARC2_MOUSE	#N/A	#N/A	-1.32967	-1.47045	#N/A
AT1G52340.1	ABA2	c90009_g1_i1	aba	ZERSY_ZINZE	#N/A	#N/A	0.556702	-0.95425	#N/A
AT1G52340.1	ABA2	c93700_g2_i1	aba	ISPD_MENPI	#N/A	#N/A	-1.36455	-1.80677	#N/A
AT1G52340.1	ABA2	c93700_g2_i2	aba	ISPD_MENPI	#N/A	#N/A	-1.36455	-2.46659	#N/A
AT1G52340.1	ABA2	c93700_g2_i3	aba	ISPD_MENPI	#N/A	#N/A	-1.36455	-2.25948	#N/A
AT1G52340.1	ABA2	c93700_g2_i4	aba	ISPD_MENPI	#N/A	#N/A	-1.36455	-1.53521	#N/A
AT3G14440.1	NCED3	c99178_g1_i1	aba	NCED3_ARATH	#N/A	#N/A	1.50354	#N/A	#N/A
AT3G14440.1	NCED3	c99178_g3_i1	aba	NCED1_PHAVU	#N/A	#N/A	1.50354	#N/A	#N/A
AT5G60100.3	PRR3	c106579_g1_i1	arr	APRR5_ARATH	#N/A	#N/A	5.00052	#N/A	#N/A
AT5G62920.1	ARR6	c80706_g1_i1	arr	ARR5_ARATH	#N/A	#N/A	-0.381711	0.739833	0.983075
AT5G03730.2	CTR1	c100184_g5_i4	ethy	RKF1_ARATH	#N/A	#N/A	#N/A	#N/A	#N/A
AT5G03730.2	CTR1	c100184_g5_i5	ethy	RKF1_ARATH	#N/A	#N/A	#N/A	#N/A	#N/A
AT1G64400.1	LACS3	c48537_g1_i1	ethy	LACS1_ARATH	#N/A	#N/A	4.04144	#N/A	#N/A
AT1G05010.1	EFE	c77450_g1_i1	ethy	ACCH1_ARATH	#N/A	#N/A	#N/A	#N/A	#N/A
AT5G03730.2	CTR1	c80537_g1_i1	ethy	Y1154_ARATH	#N/A	#N/A	#N/A	#N/A	#N/A
AT5G03730.2	CTR1	c80537_g1_i2	ethy	.	#N/A	#N/A	-0.381711	#N/A	#N/A
AT1G05010.1	EFE	c81615_g1_i2	ethy	HY6H_HYONI	#N/A	#N/A	-2.5834	-4.51086	#N/A
AT1G05010.1	EFE	c81615_g1_i3	ethy	HY6H_HYONI	#N/A	#N/A	-1.95352	-2.06589	#N/A
AT5G20010.1	RAN-1	c82592_g1_i1	ethy	RB11D_TOBAC	#N/A	#N/A	-0.356041	#N/A	#N/A
AT5G20010.1	RAN-1	c82685_g1_i1	ethy	RAE1C_ARATH	#N/A	#N/A	-0.565618	#N/A	#N/A
AT5G03730.2	CTR1	c84702_g3_i1	ethy	EDR1_ARATH	#N/A	#N/A	1.32898	5.66573	#N/A
AT5G20010.1	RAN-1	c85750_g6_i1	ethy	.	#N/A	#N/A	0.415644	#N/A	#N/A
AT5G03730.2	CTR1	c86612_g3_i1	ethy	EDR1_ARATH	#N/A	#N/A	-0.424686	-0.745315	#N/A
AT5G03730.2	CTR1	c86612_g3_i2	ethy	EDR1_ARATH	#N/A	#N/A	-0.40772	-0.601879	#N/A
AT5G20010.1	RAN-1	c86648_g1_i1	ethy	RAA5B_ARATH	#N/A	#N/A	-0.864797	-1.33072	#N/A
AT5G03730.2	CTR1	c88357_g1_i1	ethy	Y3130_ARATH	#N/A	#N/A	#N/A	#N/A	#N/A
AT5G03730.2	CTR1	c88684_g1_i1	ethy	PBS1_ARATH	#N/A	#N/A	0.495029	#N/A	#N/A
AT5G03730.2	CTR1	c88718_g6_i2	ethy	CDL1_ARATH	#N/A	#N/A	0.449983	#N/A	#N/A
AT5G03730.2	CTR1	c89305_g1_i4	ethy	CRK10_ARATH	#N/A	#N/A	#N/A	#N/A	#N/A
AT5G03730.2	CTR1	c89694_g6_i2	ethy	ALE2_ARATH	#N/A	#N/A	1.82642	#N/A	#N/A
AT3G51770.2	ETO1	c92338_g2_i1	ethy	ETOL1_ARATH	#N/A	#N/A	#N/A	#N/A	#N/A
AT5G03730.2	CTR1	c92700_g4_i1	ethy	Y5185_ARATH	#N/A	#N/A	#N/A	#N/A	#N/A
AT5G03730.2	CTR1	c93262_g2_i1	ethy	HT1_ARATH	#N/A	#N/A	#N/A	#N/A	#N/A
AT5G03730.2	CTR1	c93262_g3_i1	ethy	HT1_ARATH	#N/A	#N/A	#N/A	-0.917403	#N/A
AT5G03730.2	CTR1	c93262_g3_i2	ethy	HT1_ARATH	#N/A	#N/A	#N/A	-1.0916	#N/A
AT5G03730.2	CTR1	c93557_g1_i2	ethy	Y2921_ARATH	#N/A	#N/A	3.61344	#N/A	#N/A
AT5G03730.2	CTR1	c94838_g1_i2	ethy	CTR1_ARATH	#N/A	#N/A	-1.18793	-0.669417	#N/A
AT5G03730.2	CTR1	c94838_g1_i3	ethy	CTR1_ARATH	#N/A	#N/A	-1.18793	#N/A	#N/A
AT1G54490.1	AIN1	c94993_g2_i2	ethy	GLO5_ARATH	#N/A	#N/A	-0.946272	#N/A	#N/A
AT5G03730.2	CTR1	c95004_g2_i6	ethy	PP353_ARATH	#N/A	#N/A	-0.946272	-1.00046	#N/A
AT5G03730.2	CTR1	c95368_g1_i1	ethy	.	#N/A	#N/A	-0.946272	#N/A	#N/A
AT5G03730.2	CTR1	c95368_g1_i10	ethy	Y5157_ARATH	#N/A	#N/A	-0.946272	#N/A	#N/A
AT5G03730.2	CTR1	c96604_g3_i2	ethy	.	#N/A	#N/A	4.42248	#N/A	#N/A
AT4G11280.1	ACS6	c97486_g2_i6	ethy	.	#N/A	#N/A	-0.808295	0.727611	#N/A
AT5G03730.2	CTR1	c97545_g1_i1	ethy	FEI1_ARATH	#N/A	#N/A	#N/A	#N/A	#N/A
AT5G03730.2	CTR1	c98114_g1_i2	ethy	LYK4_ARATH	#N/A	#N/A	#N/A	#N/A	#N/A
AT1G54490.1	AIN1	c98565_g3_i10	ethy	XRN3_ARATH	#N/A	#N/A	#N/A	#N/A	#N/A
AT1G54490.1	AIN1	c98565_g3_i7	ethy	XRN3_ARATH	#N/A	#N/A	#N/A	#N/A	#N/A
AT5G03730.2	CTR1	c98904_g2_i1	ethy	FERON_ARATH	#N/A	#N/A	-0.909869	-0.610303	#N/A
AT5G03730.2	CTR1	c98904_g2_i2	ethy	FERON_ARATH	#N/A	#N/A	-0.909869	#N/A	#N/A
AT5G03730.2	CTR1	c98904_g2_i3	ethy	FERON_ARATH	#N/A	#N/A	-0.909869	-0.629976	#N/A
AT2G04350.1	LACS8	c99075_g7_i2	ethy	LACS4_ARATH	#N/A	#N/A	6.18855	#N/A	#N/A
AT5G03730.2	CTR1	c99191_g3_i6	ethy	Y1670_ARATH	#N/A	#N/A	1.50354	#N/A	#N/A
AT5G03730.2	CTR1	c99723_g1_i1	ethy	Y4885_ARATH	#N/A	#N/A	-0.908434	#N/A	#N/A
AT5G25900.1	GA3	c57157_g2_i1	ga	ABAH4_ARATH	#N/A	#N/A	3.92015	2.09492	#N/A
AT1G05160.1	CYP88A3	c57157_g2_i2	ga	ABAH4_ARATH	#N/A	#N/A	3.92015	1.85923	#N/A
AT5G07200.1	YAP169	c77450_g1_i1	ga	ACCH1_ARATH	#N/A	#N/A	#N/A	#N/A	#N/A
AT5G07200.1	YAP169	c81615_g1_i2	ga	HY6H_HYONI	#N/A	#N/A	-2.5834	-4.51086	#N/A
AT5G07200.1	YAP169	c81615_g1_i3	ga	HY6H_HYONI	#N/A	#N/A	-1.95352	-2.06589	#N/A
AT2G32440.2	KAO2	c88453_g11_i1	ga	C7A52_PANGI	#N/A	#N/A	#N/A	-0.802198	#N/A
AT2G32440.2	KAO2	c92839_g2_i5	ga	C72B1_PINTA	#N/A	#N/A	#N/A	#N/A	#N/A
AT5G25900.1	GA3	c92961_g2_i1	ga	C77A3_SOYBN	#N/A	#N/A	#N/A	1.35809	#N/A
AT5G25900.1	GA3	c93674_g1_i1	ga	C71A1_PERAE	#N/A	#N/A	-1.92978	-1.97374	#N/A
AT5G25900.1	GA3	c94858_g3_i3	ga	C80B2_COPJA	#N/A	#N/A	-1.18793	-1.31127	#N/A
AT5G25900.1	GA3	c96152_g2_i1	ga	F3PH_PETHY	#N/A	#N/A	#N/A	#N/A	#N/A
AT5G25900.1	GA3	c98007_g2_i2	ga	C76B6_CATRO	#N/A	#N/A	#N/A	0.906059	#N/A
AT5G25900.1	GA3	c99031_g1_i2	ga	C71AJ_AMMMJ	#N/A	#N/A	-1.37273	#N/A	#N/A
AT4G31500.1	CYP83B1	c15290_g1_i1	iaa	C76C4_ARATH	#N/A	#N/A	3.4849	#N/A	#N/A
AT4G31500.1	CYP83B1	c57157_g2_i1	iaa	ABAH4_ARATH	#N/A	#N/A	3.92015	2.09492	#N/A
AT3G02875.1	ILR1	c81508_g2_i1	iaa	ILR1_ARATH	#N/A	#N/A	2.19336	-1.17029	#N/A
AT4G31500.1	CYP83B1	c92961_g2_i1	iaa	C77A3_SOYBN	#N/A	#N/A	-0.654769	1.35809	#N/A
AT4G31500.1	CYP83B1	c93674_g1_i1	iaa	C71A1_PERAE	#N/A	#N/A	-1.36455	-1.97374	#N/A
AT4G31500.1	CYP83B1	c94858_g3_i3	iaa	C80B2_COPJA	#N/A	#N/A	#N/A	-1.31127	#N/A
AT4G31500.1	CYP83B1	c96152_g2_i1	iaa	F3PH_PETHY	#N/A	#N/A	-1.17189	#N/A	#N/A
AT4G31500.1	CYP83B1	c98007_g2_i2	iaa	C76B6_CATRO	#N/A	#N/A	#N/A	0.906059	#N/A
AT4G31500.1	CYP83B1	c99031_g1_i2	iaa	C71AJ_AMMMJ	#N/A	#N/A	0.608225	#N/A	#N/A
AT5G67030.1	ABA1	c100160_g1_i12	aba	ABA2_PRUAR	#N/A	#N/A	-0.366732	0.759194	#N/A
AT3G14440.1	NCED3	c78341_g1_i1	aba	NCED3_ARATH	#N/A	#N/A	#N/A	3.39647	#N/A
AT1G52340.1	ABA2	c84480_g1_i1	aba	SILD_FORIN	#N/A	#N/A	6.41203	0.924426	#N/A
AT1G52340.1	ABA2	c87391_g3_i1	aba	ABA2_ARATH	#N/A	#N/A	#N/A	-6.83132	#N/A
AT5G67030.1	ABA1	c88366_g1_i1	aba	ABA2_SOLLC	#N/A	#N/A	#N/A	-1.97863	#N/A
AT5G67030.1	ABA1	c88366_g1_i2	aba	ABA2_SOLLC	#N/A	#N/A	#N/A	-2.00852	#N/A
AT5G67030.1	ABA1	c88366_g1_i3	aba	ABA2_SOLLC	#N/A	#N/A	#N/A	-2.00773	#N/A
AT1G52340.1	ABA2	c88376_g1_i5	aba	SDR3B_ARATH	#N/A	#N/A	#N/A	1.55921	#N/A
AT5G62920.1	ARR6	c74263_g1_i2	arr	ARR17_ARATH	#N/A	#N/A	4.52889	2.06033	#N/A
AT5G03730.2	CTR1	c100070_g1_i2	ethy	CRK2_ARATH	#N/A	#N/A	#N/A	-0.875151	#N/A
AT5G03730.2	CTR1	c100109_g1_i3	ethy	DST1_DICDI	#N/A	#N/A	#N/A	0.573576	#N/A
AT3G51770.2	ETO1	c13952_g1_i1	ethy	ETOL2_ARATH	#N/A	#N/A	2.95728	2.83348	#N/A
AT5G20010.1	RAN-1	c54625_g1_i1	ethy	RAB7_SOYBN	#N/A	#N/A	6.67001	-4.82173	#N/A
AT5G20010.1	RAN-1	c54625_g1_i2	ethy	RAB7_SOYBN	#N/A	#N/A	6.67001	-3.72429	#N/A
AT5G21120.1	EIL2	c79304_g1_i1	ethy	EIL3_ARATH	#N/A	#N/A	4.22079	-2.86812	#N/A
AT5G03730.2	CTR1	c85551_g1_i1	ethy	Y5157_ARATH	#N/A	#N/A	0.504617	-0.818041	#N/A
AT5G03730.2	CTR1	c85551_g1_i2	ethy	Y5157_ARATH	#N/A	#N/A	0.504617	-1.16656	#N/A
AT1G05010.1	EFE	c86023_g1_i1	ethy	FLS_PETHY	#N/A	#N/A	1.53867	1.90162	#N/A
AT5G03730.2	CTR1	c86170_g1_i1	ethy	HT1_ARATH	#N/A	#N/A	1.53867	-1.93346	#N/A
AT5G03730.2	CTR1	c87523_g2_i3	ethy	APK2B_ARATH	#N/A	#N/A	#N/A	-0.71016	#N/A
AT5G03730.2	CTR1	c89305_g1_i1	ethy	CRK6_ARATH	#N/A	#N/A	4.47872	-0.737557	#N/A
AT5G03730.2	CTR1	c89305_g1_i3	ethy	CRK6_ARATH	#N/A	#N/A	4.47872	-0.828189	#N/A
AT1G05010.1	EFE	c90371_g4_i3	ethy	HY6H_HYONI	#N/A	#N/A	3.35878	-0.739179	#N/A
AT1G05010.1	EFE	c90371_g4_i6	ethy	HY6H_HYONI	#N/A	#N/A	3.35878	-1.12955	#N/A
AT3G23150.1	ETR2	c92328_g1_i1	ethy	ETR1_MALDO	#N/A	#N/A	#N/A	-1.39789	#N/A
AT5G03730.2	CTR1	c92418_g1_i2	ethy	CX32_ARATH	#N/A	#N/A	#N/A	-0.883326	#N/A
AT5G03730.2	CTR1	c93158_g3_i1	ethy	FERON_ARATH	#N/A	#N/A	-0.654769	-1.15477	#N/A
AT5G03730.2	CTR1	c93557_g1_i6	ethy	Y2921_ARATH	#N/A	#N/A	3.61344	0.776427	#N/A
AT3G23150.1	ETR2	c93647_g4_i1	ethy	ETR1_PRUPE	#N/A	#N/A	-1.92978	-1.36105	#N/A
AT5G03730.2	CTR1	c95854_g1_i1	ethy	.	#N/A	#N/A	2.96272	-1.00866	#N/A
AT5G03730.2	CTR1	c97996_g1_i4	ethy	Y5392_ARATH	#N/A	#N/A	#N/A	-1.6905	#N/A
AT5G03730.2	CTR1	c97996_g1_i5	ethy	Y1670_ARATH	#N/A	#N/A	#N/A	-0.902991	#N/A
AT1G54490.1	AIN1	c98565_g3_i8	ethy	XRN3_ARATH	#N/A	#N/A	#N/A	1.47047	#N/A
AT2G32440.2	KAO2	c51775_g1_i1	ga	C87A3_ORYSJ	#N/A	#N/A	4.04144	-1.96587	#N/A
AT5G07200.1	YAP169	c52003_g1_i2	ga	G2OX2_PEA	#N/A	#N/A	4.04144	-1.13854	#N/A
AT1G78440.1	ATGA2OX1	c78333_g1_i2	ga	G2OX1_PEA	#N/A	#N/A	#N/A	-3.75168	#N/A
AT1G80340.1	GA4H	c84479_g1_i2	ga	DIOX2_ARATH	#N/A	#N/A	6.41203	-1.39133	#N/A
AT5G07200.1	YAP169	c84698_g1_i2	ga	GAO1B_WHEAT	#N/A	#N/A	6.41203	-0.942309	#N/A
AT5G07200.1	YAP169	c86023_g1_i1	ga	FLS_PETHY	#N/A	#N/A	1.53867	1.90162	#N/A
AT5G25900.1	GA3	c88430_g1_i2	ga	C81D1_ARATH	#N/A	#N/A	#N/A	1.61887	#N/A
AT5G07200.1	YAP169	c90371_g4_i3	ga	HY6H_HYONI	#N/A	#N/A	3.35878	-0.739179	#N/A
AT5G07200.1	YAP169	c90371_g4_i6	ga	HY6H_HYONI	#N/A	#N/A	3.35878	-1.12955	#N/A
AT5G25900.1	GA3	c91407_g1_i2	ga	C71A8_MENPI	#N/A	#N/A	1.37503	-2.79575	#N/A
AT2G32440.2	KAO2	c92839_g2_i1	ga	C72B1_PINTA	#N/A	#N/A	#N/A	-0.942796	#N/A
AT5G25900.1	GA3	c94863_g6_i1	ga	C81E8_MEDTR	#N/A	#N/A	#N/A	-2.36068	#N/A
AT2G32440.2	KAO2	c94938_g1_i3	ga	.	#N/A	#N/A	-0.946272	-1.8299	#N/A
AT4G25420.1	GA5	c97416_g1_i16	ga	Y3291_DICDI	#N/A	#N/A	-0.808295	-0.969026	#N/A
AT4G25420.1	GA5	c97416_g1_i9	ga	Y3291_DICDI	#N/A	#N/A	-0.808295	-0.953658	#N/A
AT3G02875.1	ILR1	c81508_g2_i4	iaa	ILR1_ARATH	#N/A	#N/A	2.19336	-1.13481	#N/A
AT2G38120.1	AUX1	c87753_g1_i1	iaa	LAX3_MEDTR	#N/A	#N/A	#N/A	1.18194	#N/A
AT4G31500.1	CYP83B1	c88430_g1_i2	iaa	C81D1_ARATH	#N/A	#N/A	#N/A	1.61887	#N/A
AT4G31500.1	CYP83B1	c91407_g1_i2	iaa	C71A8_MENPI	#N/A	#N/A	1.37503	-2.79575	#N/A
AT4G31500.1	CYP83B1	c94863_g6_i1	iaa	C81E8_MEDTR	#N/A	#N/A	#N/A	-2.36068	#N/A
AT3G02875.1	ILR1	c95692_g2_i1	iaa	ILL5_ORYSJ	#N/A	#N/A	-1.17804	-0.983583	#N/A
AT5G57090.1	EIR1	c95840_g3_i1	iaa	.	#N/A	#N/A	2.96272	-1.3715	#N/A
AT5G57090.1	EIR1	c95840_g3_i2	iaa	.	#N/A	#N/A	2.96272	-1.46542	#N/A
AT5G20960.1	AAO1	c97035_g1_i1	iaa	.	#N/A	#N/A	#N/A	-1.19242	#N/A
AT5G20960.1	AAO1	c98771_g1_i1	iaa	ALDO3_ARATH	#N/A	#N/A	#N/A	-0.699712	#N/A
AT4G31500.1	CYP83B1	c98866_g3_i5	iaa	C71D8_SOYBN	#N/A	#N/A	-0.909869	-1.62911	#N/A
AT4G31500.1	CYP83B1	c99556_g1_i1	iaa	C83B1_ARATH	#N/A	#N/A	1.50354	-4.36308	#N/A
AT1G05160.1	CYP88A3	c87198_g1_i1	ga	CP511_ARATH	#N/A	#N/A	#N/A	#N/A	#N/A
AT1G52340.1	ABA2	c84480_g1_i2	aba	SILD_FORIN	#N/A	#N/A	6.41203	#N/A	#N/A
AT5G03730.2	CTR1	c87979_g1_i3	ethy	EXS_ARATH	#N/A	#N/A	#N/A	#N/A	#N/A
AT5G03730.2	CTR1	c88342_g2_i3	ethy	CRCK3_ARATH	#N/A	#N/A	-0.444608	#N/A	#N/A
AT5G03730.2	CTR1	c92801_g2_i5	ethy	FRAY2_DICDI	#N/A	#N/A	#N/A	#N/A	#N/A
AT5G03730.2	CTR1	c94636_g1_i1	ethy	SBIR1_ARATH	#N/A	#N/A	-1.36455	#N/A	#N/A
AT5G03730.2	CTR1	c95671_g1_i2	ethy	EDR1_ARATH	#N/A	#N/A	6.78069	#N/A	#N/A
