# Supplementary material for: VcRR2 regulates chilling-mediated flowering through expression of hormone genes in a transgenic blueberry mutant
Source: Hortic Res. 2019 Aug 21;6:96. doi: 10.1038/s41438-019-0180-0 (PMC6804727; doi:10.1038/s41438-019-0180-0)
Supplement: Supplementary file 3 — Supplementary Table 3 [file 41438_2019_180_MOESM3_ESM.xlsx]

## Sheet: Sheet1
Table S3 Differentially expressed flowering pathway genes in chilled flower buds (CB), nonchilled flower buds (NB), and late pink buds (LPB) of Mu-legacy and ‘Legacy’ plants. The flowering pathway genes of blueberry are orthologues of the flowering pathway genes of A. thaliana, rice, and cereals (e <-20) (Walworth et al. 2016). #N/A: No differential expression
Query id	Transcript_id	Gene_name	E-value	Log2(Legacy CB/Legacy NB)	(Legacy CB/ Legacy LPB)	Log2(Mu-Legacy NB/ Legacy NB)	Log2(Mu-Legacy CB/ Mu-Legacy NB)	Log2(Mu-Legacy CB/ Mu-Legacy LPB)	Annotation by Trinotate
AT3G33520.1	c49456_g2_i1	ATARP6, ARP6, SUF3, ESD1	2e-32	-7.69299	-8.07937	-6.32093	#N/A	-5.65544	ACTS_RAT
AT2G33810.1	c75109_g1_i1	SPL3	5e-38	5.11382	5.00957	#N/A	4.11505	#N/A	.
AT2G33810.1	c75109_g1_i2	SPL3	2e-37	4.34203	5.18004	#N/A	4.20509	#N/A	.
AT1G17455.1	c77345_g1_i1	ELF4-L4	4e-47	1.84467	1.00845	#N/A	1.42029	#N/A	.
LOC_Os01g70870.1	c82523_g3_i1	LOC_Os01g70870.1	1e-29	-0.50229	-0.72419	#N/A	-0.74567	-1.67563	.
AT5G67380.1	c86745_g2_i1	CKA1, ATCKA1	9e-33	-0.337356	#N/A	#N/A	-0.630611	#N/A	.
AT3G10390.1	c89277_g1_i1	FLD	3e-39	0.769762	-1.13454	#N/A	#N/A	-1.37283	.
AT3G10390.1	c89277_g1_i4	FLD	2e-33	0.982795	-0.714685	#N/A	0.800068	#N/A	.
AT1G09570.1	c96432_g2_i1	PHYA, FHY2, FRE1, HY8	0	-0.694253	0.732376	#N/A	-0.477624	#N/A	.
AT3G15354.1	c97089_g4_i3	SPA3	2e-32	-0.692189	-1.34168	#N/A	-0.634745	-1.03886	.
AT5G67380.1	c98248_g1_i3	CKA1, ATCKA1	6e-27	-0.468731	#N/A	#N/A	#N/A	#N/A	.
AT2G34140.1	c80015_g1_i1	AT2G34140.1	7e-22	#N/A	-0.923343	#N/A	#N/A	#N/A	.
AT2G33810.1	c80807_g1_i3	SPL3	2e-37	#N/A	1.17387	#N/A	#N/A	#N/A	.
AT3G33520.1	c82970_g1_i1	ATARP6, ARP6, SUF3, ESD1	1e-31	#N/A	0.370522	#N/A	-0.513462	#N/A	.
AT2G28550.3	c87982_g1_i1	RAP2.7	2e-44	#N/A	1.91775	#N/A	#N/A	6.10036	.
AT4G22950.1	c91178_g1_i1	AGL19, GL19	2e-44	#N/A	-0.91527	#N/A	0.540561	#N/A	.
AT1G13260.1	c94181_g4_i3	RAV1, EDF4	1e-42	#N/A	1.20887	#N/A	-1.16582	#N/A	.
AT3G50000.1	c94310_g2_i2	CKA2, ATCKA2	3e-26	#N/A	-0.590708	#N/A	#N/A	#N/A	.
AT5G08330.1	c95028_g2_i1	AT5G08330.1	1e-29	#N/A	0.578793	#N/A	#N/A	#N/A	.
AT5G65050.3	c95303_g7_i4	AGL31, MAF2	4e-33	#N/A	-1.69681	#N/A	#N/A	#N/A	.
AT5G65050.3	c95303_g7_i6	AGL31, MAF2	2e-27	#N/A	-2.55782	#N/A	#N/A	-2.21283	.
AT5G04240.1	c95875_g2_i3	ELF6	1e-38	#N/A	-1.08319	#N/A	#N/A	#N/A	.
AT5G04240.1	c95875_g2_i4	ELF6	1e-38	#N/A	-0.651451	#N/A	#N/A	#N/A	.
AT5G04240.1	c95875_g2_i6	ELF6	1e-38	#N/A	-0.836519	#N/A	#N/A	#N/A	.
AT3G46640.3	c96650_g1_i1	PCL1	3e-35	#N/A	0.625692	#N/A	#N/A	#N/A	.
AT3G46640.3	c96650_g1_i2	PCL1	3e-35	#N/A	0.818499	#N/A	#N/A	#N/A	.
AT5G67380.1	c98248_g1_i2	CKA1, ATCKA1	4e-28	#N/A	0.410217	#N/A	#N/A	#N/A	.
AT1G01060.1	c99092_g1_i7	LHY, LHY1	2e-101	#N/A	-1.39819	#N/A	#N/A	#N/A	.
AT2G46340.1	c99509_g2_i1	SPA1	0	#N/A	0.3801	#N/A	#N/A	#N/A	.
AT2G43410.2	c99819_g1_i1	FPA	0	#N/A	0.729869	#N/A	#N/A	0.709948	.
AT2G43410.2	c99819_g1_i3	FPA	0	#N/A	0.795143	#N/A	#N/A	0.898081	.
AT5G08330.1	c87443_g4_i2	AT5G08330.1	2e-22	#N/A	#N/A	#N/A	-1.04999	#N/A	.
AT1G78300.1	c61245_g1_i1	GRF2, 14-3-3OMEGA, GF14 OMEGA	2e-125	#N/A	#N/A	#N/A	#N/A	-0.548395	.
AT3G21320.1	c95520_g1_i2	AT3G21320.1	7e-53	#N/A	#N/A	#N/A	#N/A	-1.21789	.
AT3G10390.1	c96822_g1_i1	FLD	6e-44	#N/A	#N/A	#N/A	#N/A	-1.48837	.
AT4G02020.1	c95674_g3_i4	EZA1, SWN, SDG10	0	#N/A	#N/A	#N/A	#N/A	#N/A	.
AT5G38480.1	c93155_g2_i2	GRF3, RCI1	4e-125	1.06795	-4.06343	#N/A	1.2064	-4.661	14312_ARATH
AT5G38480.1	c93155_g1_i3	GRF3, RCI1	3e-64	#N/A	0.771176	#N/A	#N/A	#N/A	14312_ARATH
AT5G38480.1	c93155_g2_i1	GRF3, RCI1	2e-51	#N/A	-4.17417	#N/A	#N/A	-3.64136	14312_ARATH
AT1G35160.2	c98000_g4_i2	GF14 PHI	6e-66	#N/A	#N/A	#N/A	#N/A	-2.23066	14312_ARATH
AT3G02520.1	c68750_g1_i1	GRF7, GF14 NU	5e-166	6.79761	5.78684	#N/A	5.91809	#N/A	1433_LILLO
AT3G02520.1	c82989_g1_i1	GRF7, GF14 NU	5e-165	#N/A	-0.553398	#N/A	#N/A	-2.27168	1433_LILLO
AT5G38480.1	c91613_g1_i1	GRF3, RCI1	4e-128	7.21709	5.86963	#N/A	7.28518	#N/A	1433_PEA
AT1G78300.1	c93687_g2_i1	GRF2, 14-3-3OMEGA, GF14 OMEGA	3e-155	6.31743	5.76813	#N/A	5.58825	#N/A	1433_PEA
AT1G78300.1	c93687_g2_i3	GRF2, 14-3-3OMEGA, GF14 OMEGA	4e-155	5.64759	4.71269	#N/A	4.67747	#N/A	1433_PEA
AT1G78300.1	c91613_g4_i1	GRF2, 14-3-3OMEGA, GF14 OMEGA	1e-152	#N/A	-0.555363	#N/A	#N/A	-0.606616	1433_PEA
AT1G78300.1	c91613_g2_i1	GRF2, 14-3-3OMEGA, GF14 OMEGA	8e-153	#N/A	#N/A	#N/A	-0.769477	-0.675057	1433_PEA
AT5G38480.1	c93687_g2_i2	GRF3, RCI1	3e-118	5.34687	4.30209	#N/A	5.36577	#N/A	14333_SOLLC
AT5G65430.3	c64358_g1_i1	GRF8	2e-67	-0.895279	-0.858063	#N/A	-1.16702	#N/A	14336_ARATH
AT1G78300.1	c91613_g4_i2	GRF2, 14-3-3OMEGA, GF14 OMEGA	2e-146	#N/A	-0.593186	#N/A	#N/A	-1.01637	14336_SOLLC
AT3G02520.1	c70972_g1_i1	GRF7, GF14 NU	3e-88	4.29264	5.01336	#N/A	4.47218	#N/A	14337_SOLLC
AT3G02520.1	c76055_g1_i1	GRF7, GF14 NU	8e-120	-0.918375	-0.502586	#N/A	-1.13509	#N/A	14337_SOLLC
AT5G65430.3	c72484_g1_i1	GRF8	8e-75	0.652717	-0.332129	#N/A	#N/A	-1.33424	14338_ARATH
AT5G65430.3	c74368_g1_i1	GRF8	2e-76	4.23529	3.05051	#N/A	3.8891	#N/A	14338_ARATH
AT5G65430.3	c91613_g5_i1	GRF8	9e-72	#N/A	-1.27416	#N/A	-1.28103	-2.67273	14338_ARATH
AT5G65430.3	c111484_g1_i1	GRF8	2e-45	#N/A	#N/A	#N/A	-4.41248	#N/A	1433B_SOYBN
AT1G78300.1	c85043_g5_i1	GRF2, 14-3-3OMEGA, GF14 OMEGA	2e-127	5.18665	4.83764	#N/A	5.23763	#N/A	1433B_VICFA
AT5G38480.1	c91613_g3_i1	GRF3, RCI1	8e-122	0.531024	#N/A	#N/A	#N/A	-1.69525	1433C_SOYBN
AT5G38480.1	c91613_g2_i2	GRF3, RCI1	4e-152	-0.400463	-0.598087	#N/A	-0.697021	-0.698402	1433C_TOBAC
AT5G38480.1	c52728_g1_i1	GRF3, RCI1	5e-96	4.17428	3.56054	#N/A	3.26844	#N/A	1433D_SOYBN
AT5G65430.3	c77056_g1_i1	GRF8	2e-63	0.672908	#N/A	#N/A	#N/A	-2.22772	1433D_TOBAC
AT5G65430.3	c77056_g2_i1	GRF8	3e-65	6.76193	5.80932	#N/A	6.11249	#N/A	1433D_TOBAC
AT1G78300.1	c110705_g1_i1	GRF2, 14-3-3OMEGA, GF14 OMEGA	9e-59	-4.17399	-4.66391	#N/A	#N/A	#N/A	1433E_SHEEP
LOC_Os01g51610.1	c25733_g2_i1	LOC_Os01g51610.1	7e-33	#N/A	-2.90623	#N/A	3.00831	-1.79829	ABI3_ARATH
AT3G33520.1	c99151_g6_i1	ATARP6, ARP6, SUF3, ESD1	4e-35	6.28002	4.12233	#N/A	6.85908	#N/A	ACT_GOSHI
AT3G33520.1	c81390_g2_i1	ATARP6, ARP6, SUF3, ESD1	5e-48	#N/A	-2.44714	#N/A	#N/A	-2.67286	ACT_GOSHI
AT3G33520.1	c99151_g2_i2	ATARP6, ARP6, SUF3, ESD1	1e-56	#N/A	-2.49215	#N/A	#N/A	-2.19561	ACT_GOSHI
AT3G33520.1	c94438_g4_i1	ATARP6, ARP6, SUF3, ESD1	6e-24	6.54026	6.12396	#N/A	6.63446	#N/A	ACT11_SOLTU
AT3G33520.1	c99151_g2_i1	ATARP6, ARP6, SUF3, ESD1	4e-37	0.464719	-1.78244	#N/A	-0.664476	-1.84788	ACT11_SOLTU
AT3G33520.1	c94438_g1_i1	ATARP6, ARP6, SUF3, ESD1	3e-32	5.22816	4.76957	#N/A	4.78426	#N/A	ACT7_ARATH
AT3G33520.1	c94438_g1_i2	ATARP6, ARP6, SUF3, ESD1	2e-32	6.0178	5.69652	#N/A	5.72834	#N/A	ACT7_ARATH
AT3G33520.1	c94438_g3_i1	ATARP6, ARP6, SUF3, ESD1	4e-55	#N/A	-0.449911	#N/A	-0.306842	-0.701339	ACT7_ARATH
AT3G33520.1	c94438_g3_i2	ATARP6, ARP6, SUF3, ESD1	5e-55	#N/A	-0.674199	#N/A	#N/A	#N/A	ACT7_ARATH
AT3G33520.1	c49456_g2_i2	ATARP6, ARP6, SUF3, ESD1	2e-32	-8.91193	-9.43438	-6.89422	#N/A	-5.54874	ACTS_RAT
AT2G18915.2	c127840_g1_i1	LKP2, ADO2	1e-73	5.28006	4.1771	#N/A	5.93855	#N/A	ADO1_ARATH
AT2G18915.2	c56739_g1_i1	LKP2, ADO2	2e-61	3.08795	2.11511	#N/A	3.79243	#N/A	ADO1_ARATH
AT5G57360.2	c75781_g1_i1	ZTL, LKP1, ADO1, FKL2	1e-87	3.26074	2.20356	#N/A	3.72819	#N/A	ADO1_ARATH
AT1G68050.1	c88070_g1_i1	ADO3, FKF1	0	#N/A	-1.28861	#N/A	#N/A	-1.11022	ADO1_ARATH
AT1G68050.1	c88070_g1_i2	ADO3, FKF1	0	#N/A	-1.2506	#N/A	#N/A	-1.04305	ADO1_ARATH
AT1G68050.1	c96828_g1_i1	ADO3, FKF1	0	-0.655958	1.24808	#N/A	-0.355946	1.20418	ADO3_ARATH
AT1G68050.1	c96828_g1_i2	ADO3, FKF1	0	-1.05346	5.118	#N/A	#N/A	3.1703	ADO3_ARATH
AT1G68050.1	c96828_g2_i2	ADO3, FKF1	7e-79	1.05114	7.44513	#N/A	1.91243	3.98271	ADO3_ARATH
AT4G22950.1	c91178_g1_i2	AGL19, GL19	5e-45	0.795429	-0.91607	#N/A	0.623673	-0.591672	AG_PETHY
AT5G60910.1	c88293_g4_i2	AGL8, FUL	7e-43	#N/A	-1.0244	#N/A	0.889119	#N/A	AG_SOLLC
AT5G60910.1	c88293_g4_i3	AGL8, FUL	8e-41	#N/A	-1.00857	#N/A	1.01162	#N/A	AG_SOLLC
AT2G45660.1	c88293_g4_i4	AGL20, SOC1, ATSOC1	2e-34	#N/A	#N/A	#N/A	#N/A	3.35019	AG_SOLLC
AT2G45660.1	c88293_g3_i1	AGL20, SOC1, ATSOC1	9e-35	4.67932	4.6523	#N/A	6.28922	#N/A	AG_TOBAC
AT4G22950.1	c11865_g1_i1	AGL19, GL19	1e-31	3.99923	#N/A	#N/A	3.20075	#N/A	AGL11_ARATH
AT5G60910.1	c77424_g2_i2	AGL8, FUL	9e-44	1.03269	-2.22337	#N/A	1.10793	-1.92595	AGL11_ARATH
AT5G60910.1	c77424_g2_i1	AGL8, FUL	2e-43	#N/A	-2.8464	#N/A	#N/A	-1.63126	AGL11_ARATH
AT5G60910.1	c72752_g1_i1	AGL8, FUL	9e-41	#N/A	-2.04721	#N/A	#N/A	-2.23013	AGL12_ARATH
AT3G57390.1	c94119_g4_i1	AGL18	2e-47	1.0762	#N/A	#N/A	1.46109	#N/A	AGL15_ARATH
AT3G57390.1	c60451_g1_i1	AGL18	2e-27	#N/A	#N/A	#N/A	4.47372	#N/A	AGL21_ARATH
AT3G57390.1	c60451_g1_i2	AGL18	1e-27	#N/A	#N/A	#N/A	2.66	#N/A	AGL21_ARATH
AT4G22950.1	c85175_g1_i3	AGL19, GL19	6e-44	#N/A	#N/A	#N/A	#N/A	#N/A	AGL21_ARATH
AT1G26310.1	c87555_g1_i1	CAL, CAL1, AGL10	2e-54	#N/A	-0.935487	#N/A	#N/A	#N/A	AGL6_ARATH
AT5G60910.1	c75036_g1_i1	AGL8, FUL	2e-35	1.62	#N/A	#N/A	2.02847	1.30799	AGL8_SOLLC
AT5G60910.1	c61614_g1_i1	AGL8, FUL	6e-50	4.77125	9.10143	#N/A	4.75065	3.72103	AGL8_SOLTU
AT5G60910.1	c88116_g1_i1	AGL8, FUL	5e-91	-0.441773	-0.770937	#N/A	-0.577182	-1.80562	AGL8_SOLTU
AT1G69120.1	c88116_g8_i1	AP1, AGL7	4e-94	3.20283	5.44862	#N/A	3.80592	3.61128	AGL8_SOLTU
AT1G69120.1	c92021_g1_i1	AP1, AGL7	1e-80	-0.590455	1.80131	#N/A	#N/A	2.65528	AGL8_SOLTU
AT5G60910.1	c83742_g1_i1	AGL8, FUL	1e-48	#N/A	3.61243	#N/A	#N/A	2.83827	AGL8_SOLTU
AT1G69120.1	c92021_g1_i2	AP1, AGL7	1e-87	#N/A	2.01557	#N/A	#N/A	2.79151	AGL8_SOLTU
AT1G26310.1	c135780_g1_i1	CAL, CAL1, AGL10	1e-34	5.88131	3.82579	#N/A	6.0322	#N/A	AGL9_ARADE
AT5G60910.1	c61685_g1_i1	AGL8, FUL	3e-35	#N/A	-1.3358	#N/A	#N/A	-1.40509	AGL9_ARADE
AT1G69120.1	c81830_g1_i1	AP1, AGL7	2e-52	3.47777	2.12244	#N/A	3.74532	#N/A	AGL9_PETHY
AT1G69120.1	c81830_g2_i1	AP1, AGL7	4e-51	#N/A	-1.65047	#N/A	#N/A	-1.38337	AGL9_PETHY
AT3G44460.1	c67037_g1_i3	DPBF2, AtbZIP67	4e-50	-1.4327	#N/A	#N/A	#N/A	2.13412	AI5L1_ARATH
AT3G44460.1	c67037_g1_i1	DPBF2, AtbZIP67	4e-50	#N/A	#N/A	#N/A	#N/A	1.93113	AI5L1_ARATH
AT3G56850.1	c52584_g1_i1	AREB3, DPBF3	3e-33	3.17962	3.95833	#N/A	3.03748	#N/A	AI5L2_ARATH
AT3G56850.1	c92844_g1_i1	AREB3, DPBF3	2e-89	#N/A	0.400883	#N/A	#N/A	0.7475	AI5L2_ARATH
AT3G56850.1	c92844_g1_i2	AREB3, DPBF3	3e-89	#N/A	#N/A	#N/A	#N/A	0.957897	AI5L2_ARATH
AT1G49720.2	c89508_g3_i3	ABF1	2e-29	#N/A	1.88074	#N/A	2.74688	#N/A	AI5L4_ARATH
AT1G49720.2	c89508_g3_i1	ABF1	2e-29	#N/A	#N/A	#N/A	1.29054	#N/A	AI5L4_ARATH
AT1G49720.2	c89508_g3_i2	ABF1	2e-29	#N/A	#N/A	#N/A	2.43888	#N/A	AI5L4_ARATH
AT1G49720.2	c89508_g3_i4	ABF1	5e-31	#N/A	#N/A	#N/A	2.17713	#N/A	AI5L4_ARATH
AT1G49720.2	c89508_g3_i5	ABF1	2e-30	#N/A	#N/A	#N/A	2.29558	#N/A	AI5L4_ARATH
AT4G34000.1	c67820_g1_i1	ABF3, DPBF5	3e-45	2.44137	3.23674	#N/A	3.12271	#N/A	AI5L5_ARATH
AT1G49720.2	c75935_g1_i1	ABF1	3e-39	2.68054	2.82974	#N/A	3.21951	#N/A	AI5L5_ARATH
AT1G49720.2	c85724_g1_i1	ABF1	4e-44	-0.716635	-0.40806	#N/A	#N/A	#N/A	AI5L5_ARATH
AT4G34000.1	c86459_g6_i1	ABF3, DPBF5	4e-88	-0.583951	-0.77869	#N/A	#N/A	-0.859982	AI5L5_ARATH
AT4G34000.1	c89508_g1_i2	ABF3, DPBF5	3e-50	#N/A	1.24285	#N/A	2.20457	#N/A	AI5L5_ARATH
AT1G49720.2	c89508_g1_i1	ABF1	6e-42	#N/A	#N/A	#N/A	2.10999	#N/A	AI5L5_ARATH
AT3G19290.3	c86459_g6_i2	ABF4	1e-78	#N/A	#N/A	#N/A	#N/A	#N/A	AI5L5_ARATH
AT2G28550.3	c87982_g1_i2	RAP2.7	2e-44	-0.866554	1.86301	#N/A	#N/A	5.03071	AIL1_ARATH
AT2G28550.3	c87982_g1_i5	RAP2.7	5e-39	-0.666309	1.86665	#N/A	#N/A	6.63588	AIL1_ARATH
AT2G28550.3	c119742_g1_i1	RAP2.7	2e-25	2.65606	5.27251	#N/A	3.77275	3.81443	AIL5_ARATH
AT2G28550.3	c75317_g1_i1	RAP2.7	6e-35	#N/A	5.00811	#N/A	#N/A	2.59044	AIL5_ARATH
AT2G28550.3	c96694_g1_i1	RAP2.7	1e-36	#N/A	2.76346	#N/A	#N/A	3.49953	AIL6_ARATH
AT2G28550.3	c96694_g1_i4	RAP2.7	3e-26	#N/A	2.64172	#N/A	#N/A	3.88151	AIL6_ARATH
AT5G23260.2	c72632_g1_i1	TT16, ABS, AGL32	2e-33	-0.657329	0.69548	#N/A	#N/A	#N/A	AMP22_MACIN
AT5G67180.1	c96979_g1_i1	TOE3	3e-36	2.8493	5.11332	#N/A	1.90685	#N/A	ANT_ARATH
AT5G67180.1	c96979_g5_i1	TOE3	9e-43	-1.05871	4.87679	#N/A	-0.921069	3.73318	ANT_ARATH
AT2G28550.3	c96979_g5_i2	RAP2.7	2e-30	-0.910958	5.48424	#N/A	-0.856914	3.37551	ANT_ARATH
AT5G67180.1	c85625_g1_i1	TOE3	2e-34	#N/A	2.80899	#N/A	-1.22819	4.11471	ANT_ARATH
AT5G67180.1	c96979_g6_i1	TOE3	1e-44	#N/A	1.23913	#N/A	#N/A	#N/A	ANT_ARATH
AT5G67180.1	c96979_g6_i2	TOE3	1e-44	#N/A	1.3794	#N/A	#N/A	#N/A	ANT_ARATH
AT1G69120.1	c88116_g7_i1	AP1, AGL7	3e-90	3.57929	2.73373	#N/A	3.42231	#N/A	AP1_SINAL
LOC_Os05g03040.1	c31752_g1_i1	LOC_Os05g03040.1	3e-21	5.35626	5.21718	#N/A	2.71182	2.74965	AP2_ARATH
AT4G36920.1	c84671_g2_i1	AP2, FLO2, FL1	2e-25	-1.22739	#N/A	#N/A	-0.693401	#N/A	AP2_ARATH
AT2G28550.3	c87192_g4_i1	RAP2.7	2e-61	3.04459	3.46529	#N/A	3.48702	4.87409	AP2_ARATH
AT4G36920.1	c97450_g4_i1	AP2, FLO2, FL1	1e-63	1.17992	0.719287	#N/A	#N/A	#N/A	AP2_ARATH
AT4G36920.1	c97450_g4_i2	AP2, FLO2, FL1	5e-99	0.972934	0.561945	#N/A	#N/A	#N/A	AP2_ARATH
AT4G36920.1	c97450_g4_i3	AP2, FLO2, FL1	6e-100	1.00389	0.637316	#N/A	#N/A	#N/A	AP2_ARATH
AT4G36920.1	c97450_g4_i4	AP2, FLO2, FL1	2e-98	0.816982	#N/A	#N/A	#N/A	#N/A	AP2_ARATH
AT4G36920.1	c97450_g4_i5	AP2, FLO2, FL1	2e-96	1.1474	0.832226	#N/A	#N/A	#N/A	AP2_ARATH
AT2G28550.3	c98453_g2_i1	RAP2.7	2e-77	-1.02474	1.55306	#N/A	#N/A	1.78262	AP2_ARATH
AT4G36920.1	c87192_g3_i3	AP2, FLO2, FL1	2e-32	#N/A	1.74714	#N/A	#N/A	2.88598	AP2_ARATH
AT2G28550.3	c98453_g2_i3	RAP2.7	6e-98	#N/A	2.18728	#N/A	#N/A	1.56184	AP2_ARATH
AT4G36920.1	c83375_g1_i2	AP2, FLO2, FL1	4e-43	#N/A	#N/A	#N/A	#N/A	0.808527	AP2_ARATH
AT2G28550.3	c91054_g4_i3	RAP2.7	3e-32	-1.99998	#N/A	#N/A	-2.51382	#N/A	AP2L1_ARATH
AT2G28550.3	c91054_g4_i4	RAP2.7	9e-43	-3.52149	#N/A	#N/A	#N/A	3.90863	AP2L1_ARATH
AT2G28550.3	c91054_g5_i1	RAP2.7	4e-43	#N/A	#N/A	#N/A	#N/A	2.86101	AP2L1_ARATH
AT5G67180.1	c91085_g1_i6	TOE3	2e-23	#N/A	1.24024	#N/A	#N/A	1.66046	AP2L4_ARATH
AT5G67180.1	c91085_g1_i7	TOE3	2e-23	#N/A	1.21285	#N/A	0.56967	2.14876	AP2L4_ARATH
AT5G67180.1	c91085_g1_i2	TOE3	6e-22	#N/A	#N/A	#N/A	#N/A	1.74446	AP2L4_ARATH
AT5G67180.1	c91085_g1_i3	TOE3	7e-22	#N/A	#N/A	#N/A	#N/A	1.49569	AP2L4_ARATH
AT5G67180.1	c91085_g1_i4	TOE3	3e-23	#N/A	#N/A	#N/A	#N/A	1.84204	AP2L4_ARATH
AT5G67180.1	c91085_g1_i5	TOE3	1e-21	#N/A	#N/A	#N/A	#N/A	2.50968	AP2L4_ARATH
AT5G61380.1	c94930_g1_i1	TOC1, APRR1, PRR1, AtTOC1	8e-67	3.84339	4.71641	#N/A	3.6729	2.21236	APRR1_ARATH
AT5G61380.1	c94930_g3_i1	TOC1, APRR1, PRR1, AtTOC1	1e-155	#N/A	2.5961	#N/A	-1.16747	#N/A	APRR1_ARATH
AT5G61380.1	c94930_g3_i2	TOC1, APRR1, PRR1, AtTOC1	1e-153	#N/A	3.05784	#N/A	-1.05747	#N/A	APRR1_ARATH
AT5G60100.2	c5265_g1_i1	PRR3	1e-39	3.79325	6.03141	#N/A	3.6343	#N/A	APRR3_ARATH
AT5G24470.1	c51756_g1_i1	APRR5, PRR5	3e-40	3.91241	6.17533	#N/A	3.9705	3.18238	APRR5_ARATH
AT5G24470.1	c56212_g1_i1	APRR5, PRR5	2e-47	-1.40586	3.09983	#N/A	-2.25225	2.95165	APRR5_ARATH
AT5G24470.1	c92704_g6_i1	APRR5, PRR5	1e-116	-0.738145	5.17026	#N/A	#N/A	1.83046	APRR5_ARATH
AT5G24470.1	c93974_g2_i1	APRR5, PRR5	9e-70	2.44898	7.38584	#N/A	2.00087	4.69151	APRR5_ARATH
AT5G24470.1	c93974_g3_i1	APRR5, PRR5	5e-57	#N/A	4.87279	#N/A	#N/A	2.23943	APRR5_ARATH
AT5G24470.1	c106579_g1_i1	APRR5, PRR5	2e-59	#N/A	#N/A	#N/A	#N/A	#N/A	APRR5_ARATH
AT3G33520.1	c70813_g1_i1	ATARP6, ARP6, SUF3, ESD1	2e-36	#N/A	0.585901	#N/A	#N/A	#N/A	ARP2_ARATH
AT3G33520.1	c70813_g1_i2	ATARP6, ARP6, SUF3, ESD1	7e-34	#N/A	#N/A	#N/A	-0.475136	#N/A	ARP2_ARATH
AT3G33520.1	c88638_g1_i1	ATARP6, ARP6, SUF3, ESD1	2e-30	#N/A	0.620808	#N/A	#N/A	#N/A	ARP4_ARATH
AT3G33520.1	c98416_g1_i2	ATARP6, ARP6, SUF3, ESD1	0	-0.776608	#N/A	#N/A	-0.791849	#N/A	ARP6_ARATH
AT3G33520.1	c98416_g1_i9	ATARP6, ARP6, SUF3, ESD1	3e-124	-0.795157	#N/A	#N/A	#N/A	#N/A	ARP6_ARATH
AT3G33520.1	c98416_g1_i10	ATARP6, ARP6, SUF3, ESD1	5e-165	#N/A	#N/A	#N/A	#N/A	1.12997	ARP6_ARATH
AT3G33520.1	c98416_g1_i12	ATARP6, ARP6, SUF3, ESD1	2e-167	-0.879696	#N/A	#N/A	#N/A	1.02819	ARP6_ORYSJ
AT3G33520.1	c98416_g1_i3	ATARP6, ARP6, SUF3, ESD1	0	-0.799577	#N/A	#N/A	-0.613842	0.914325	ARP6_ORYSJ
AT2G46790.1	c98813_g3_i2	APRR9, PRR9, TL1	5e-26	2.57694	3.19775	#N/A	3.04623	1.71795	ARR1_ARATH
AT1G67710.1	c45692_g1_i1	AT1G67710.1	7e-24	2.41892	3.97679	#N/A	3.58787	1.96006	ARR11_ARATH
AT1G67710.1	c93556_g1_i1	AT1G67710.1	5e-24	#N/A	0.952821	#N/A	#N/A	1.28812	ARR11_ARATH
AT1G67710.1	c93556_g1_i3	AT1G67710.1	5e-24	#N/A	1.06257	#N/A	#N/A	1.30749	ARR11_ARATH
AT2G25180.1_	c126018_g1_i1	AT2G25180.1_	4e-29	3.7914	7.10922	#N/A	4.92334	2.66795	ARR12_ARATH
AT5G24470.1	c78668_g1_i1	APRR5, PRR5	1e-30	#N/A	2.28731	#N/A	0.524902	1.70171	ARR12_ARATH
AT2G46790.1	c91063_g2_i1	APRR9, PRR9, TL1	5e-22	#N/A	2.48349	#N/A	#N/A	4.2268	ARR12_ARATH
AT2G46790.1	c91063_g2_i2	APRR9, PRR9, TL1	5e-22	#N/A	2.17154	#N/A	#N/A	4.10972	ARR12_ARATH
AT3G46640.3	c92222_g4_i1	PCL1	5e-29	3.46274	4.0813	#N/A	3.73067	#N/A	ARR2_ARATH
AT4G16110.1	c92222_g4_i3	AT4G16110.1	4e-21	4.33014	3.23519	#N/A	2.70448	#N/A	ARR2_ARATH
AT2G46790.1	c98813_g2_i1	APRR9, PRR9, TL1	1e-27	-0.703215	0.364971	#N/A	-0.357664	#N/A	ARR2_ARATH
AT2G46790.1	c98813_g3_i1	APRR9, PRR9, TL1	4e-29	2.37475	3.50765	#N/A	3.01623	#N/A	ARR2_ARATH
AT3G46640.3	c92222_g2_i1	PCL1	4e-27	#N/A	0.469276	#N/A	#N/A	#N/A	ARR2_ARATH
AT3G46640.3	c92222_g2_i2	PCL1	6e-27	#N/A	0.862954	#N/A	#N/A	#N/A	ARR2_ARATH
AT2G46790.1	c92222_g3_i1	APRR9, PRR9, TL1	2e-24	#N/A	#N/A	#N/A	-0.674723	#N/A	ARR2_ARATH
AT1G77300.1	c98840_g1_i1	EFS, SDG8, CCR1, ASHH2, LAZ2	3e-32	4.32835	3.58361	#N/A	5.15347	#N/A	ASHH1_ARATH
AT1G77300.1	c98840_g2_i5	EFS, SDG8, CCR1, ASHH2, LAZ2	4e-52	#N/A	#N/A	#N/A	#N/A	-0.708782	ASHH1_ARATH
AT1G77300.1	c126993_g1_i1	EFS, SDG8, CCR1, ASHH2, LAZ2	2e-57	5.28039	3.74222	#N/A	4.94942	#N/A	ASHH2_ARATH
AT1G77300.1	c14941_g1_i1	EFS, SDG8, CCR1, ASHH2, LAZ2	9e-70	4.97422	4.72542	#N/A	2.98634	#N/A	ASHH2_ARATH
AT1G77300.1	c99784_g1_i1	EFS, SDG8, CCR1, ASHH2, LAZ2	7e-180	#N/A	#N/A	#N/A	-0.343269	#N/A	ASHH2_ARATH
AT1G77300.1	c99784_g1_i3	EFS, SDG8, CCR1, ASHH2, LAZ2	9e-180	#N/A	#N/A	#N/A	-0.478804	#N/A	ASHH2_ARATH
AT1G77300.1	c99784_g1_i4	EFS, SDG8, CCR1, ASHH2, LAZ2	6e-180	#N/A	#N/A	#N/A	-0.440482	#N/A	ASHH2_ARATH
AT1G77300.1	c99784_g1_i5	EFS, SDG8, CCR1, ASHH2, LAZ2	7e-180	#N/A	#N/A	#N/A	-0.468826	#N/A	ASHH2_ARATH
AT1G77300.1	c92516_g3_i1	EFS, SDG8, CCR1, ASHH2, LAZ2	3e-33	2.43267	4.69461	#N/A	3.83575	#N/A	ASHH3_ARATH
AT1G77300.1	c92516_g1_i11	EFS, SDG8, CCR1, ASHH2, LAZ2	6e-31	#N/A	0.616451	#N/A	#N/A	#N/A	ASHH3_ARATH
AT1G77300.1	c92516_g1_i5	EFS, SDG8, CCR1, ASHH2, LAZ2	9e-32	#N/A	0.948303	#N/A	#N/A	#N/A	ASHH3_ARATH
AT1G77300.1	c86820_g1_i2	EFS, SDG8, CCR1, ASHH2, LAZ2	9e-30	#N/A	#N/A	#N/A	#N/A	1.88642	ASHR3_ARATH
AT4G34530.1	c53908_g2_i2	CIB1	2e-27	#N/A	-2.10152	#N/A	#N/A	-3.11402	BEE1_ARATH
AT4G34530.1	c81799_g1_i1	CIB1	7e-29	4.55207	-2.42294	#N/A	3.50248	-1.90475	BEE3_ARATH
AT4G34530.1	c53908_g2_i1	CIB1	1e-27	#N/A	-2.87267	#N/A	#N/A	-3.56307	BEE3_ARATH
AT4G34530.1	c90916_g1_i1	CIB1	1e-41	3.88663	3.96114	#N/A	3.87508	#N/A	BH048_ARATH
AT4G34530.1	c90916_g1_i2	CIB1	1e-31	2.50787	1.82289	#N/A	3.44539	#N/A	BH048_ARATH
AT4G34530.1	c90916_g3_i1	CIB1	3e-40	-0.714398	-0.895207	#N/A	#N/A	-1.87107	BH048_ARATH
AT4G34530.1	c97506_g1_i1	CIB1	5e-48	3.56702	4.58298	#N/A	4.01093	#N/A	BH049_ARATH
AT4G34530.1	c97506_g2_i3	CIB1	5e-47	#N/A	0.3772	#N/A	#N/A	#N/A	BH049_ARATH
AT4G34530.1	c97506_g2_i1	CIB1	9e-47	#N/A	#N/A	#N/A	#N/A	0.711236	BH049_ARATH
AT4G34530.1	c97506_g2_i2	CIB1	8e-47	#N/A	#N/A	#N/A	#N/A	0.778701	BH049_ARATH
AT4G34530.1	c95677_g7_i1	CIB1	1e-39	0.900761	1.05512	#N/A	#N/A	#N/A	BH062_ARATH
AT4G34530.1	c77723_g1_i1	CIB1	5e-60	#N/A	-1.43517	#N/A	#N/A	-1.224	BH063_ARATH
AT4G34530.1	c91960_g1_i1	CIB1	7e-21	0.747536	-0.929533	#N/A	#N/A	-2.38615	BH066_ARATH
AT4G34530.1	c91960_g1_i2	CIB1	7e-21	0.710975	-0.965347	#N/A	#N/A	-2.44694	BH066_ARATH
AT4G34530.1	c93832_g1_i1	CIB1	9e-39	2.52225	2.93673	#N/A	2.55399	2.3162	BH074_ARATH
AT4G34530.1	c85798_g1_i3	CIB1	3e-39	#N/A	4.21842	#N/A	#N/A	2.8785	BH074_ARATH
AT4G34530.1	c81799_g1_i2	CIB1	3e-29	4.46266	-2.37595	#N/A	3.02153	-1.90174	BH075_ARATH
AT4G34530.1	c57048_g1_i1	CIB1	3e-43	4.78525	6.59088	#N/A	4.59061	1.81317	BH077_ARATH
AT4G34530.1	c94404_g2_i1	CIB1	2e-41	#N/A	2.58269	#N/A	0.520547	0.823048	BH078_ARATH
AT4G34530.1	c21520_g1_i1	CIB1	7e-41	4.44919	4.62408	#N/A	4.63058	#N/A	BH079_ARATH
AT4G34530.1	c81855_g1_i1	CIB1	6e-39	#N/A	-1.2323	#N/A	#N/A	#N/A	BH079_ARATH
AT4G34530.1	c92899_g1_i1	CIB1	7e-39	#N/A	-2.72695	#N/A	#N/A	-0.718065	BH079_ARATH
AT4G34530.1	c92899_g1_i2	CIB1	2e-37	#N/A	-2.90968	#N/A	#N/A	#N/A	BH079_ARATH
AT4G34530.1	c56548_g1_i1	CIB1	6e-41	4.11845	3.17404	#N/A	2.85011	2.15579	BH137_ARATH
AT4G34530.1	c91872_g2_i2	CIB1	2e-39	2.20851	2.4184	#N/A	#N/A	#N/A	BH137_ARATH
AT4G34530.1	c91872_g2_i3	CIB1	1e-38	2.49049	2.38196	#N/A	#N/A	-0.852267	BH137_ARATH
AT4G34530.1	c91872_g1_i2	CIB1	1e-38	#N/A	0.613586	#N/A	0.869266	#N/A	BH137_ARATH
AT4G34530.1	c56548_g1_i2	CIB1	1e-26	#N/A	#N/A	#N/A	3.89894	3.91606	BH137_ARATH
AT4G34530.1	c91872_g1_i1	CIB1	1e-38	#N/A	#N/A	#N/A	0.780528	#N/A	BH137_ARATH
AT1G68050.1	c96828_g2_i1	ADO3, FKF1	6e-77	3.98862	6.31218	#N/A	4.5697	#N/A	BHLHM_PEA
AT4G34530.1	c79628_g1_i1	CIB1	2e-40	3.42313	#N/A	#N/A	3.64249	#N/A	BPE_ARATH
AT4G34530.1	c79628_g1_i2	CIB1	6e-39	3.53333	#N/A	#N/A	2.78936	#N/A	BPE_ARATH
AT3G12810.1	c97515_g2_i1	PIE1, SRCAP, chr13	1e-58	-0.464625	#N/A	#N/A	#N/A	#N/A	BRM_ARATH
AT3G12810.1	c94411_g1_i1	PIE1, SRCAP, chr13	6e-41	-0.550326	#N/A	#N/A	-0.428493	#N/A	BTAF1_ARATH
AT3G12810.1	c94411_g1_i2	PIE1, SRCAP, chr13	6e-41	-0.65683	-0.381147	#N/A	-0.496665	#N/A	BTAF1_ARATH
AT2G23080.1	c84766_g4_i2	AT2G23080.1	3e-37	0.484932	0.490981	#N/A	#N/A	#N/A	CDC2A_ANTMA
AT2G23080.1	c84766_g4_i1	AT2G23080.1	1e-36	#N/A	#N/A	#N/A	#N/A	#N/A	CDC2A_ANTMA
AT2G23080.1	c95328_g1_i3	AT2G23080.1	6e-35	-1.15932	1.79947	#N/A	-0.433975	1.77402	CDC2C_ANTMA
AT5G39660.1	c85978_g2_i1	CDF2	2e-44	#N/A	1.45578	#N/A	#N/A	1.80371	CDF2_ARATH
AT5G39660.1	c93553_g3_i1	CDF2	3e-97	#N/A	-1.121	#N/A	#N/A	#N/A	CDF2_ARATH
AT3G47500.1	c93553_g3_i2	CDF3	3e-92	#N/A	-1.10225	#N/A	#N/A	#N/A	CDF2_ARATH
AT5G39660.1	c93553_g3_i3	CDF2	1e-96	#N/A	-0.855049	#N/A	#N/A	#N/A	CDF2_ARATH
AT5G39660.1	c93553_g3_i4	CDF2	2e-96	#N/A	-1.15157	#N/A	#N/A	#N/A	CDF2_ARATH
AT5G39660.1	c93553_g3_i5	CDF2	7e-90	#N/A	-1.20559	#N/A	#N/A	#N/A	CDF2_ARATH
AT5G62430.1	c79151_g2_i1	CDF1	3e-34	#N/A	#N/A	#N/A	#N/A	3.09736	CDF2_ARATH
AT3G47500.1	c92107_g2_i1	CDF3	3e-62	-0.643374	0.856103	#N/A	#N/A	-0.68332	CDF3_ARATH
AT3G47500.1	c93553_g1_i1	CDF3	6e-50	1.98496	#N/A	#N/A	2.68936	1.85508	CDF3_ARATH
AT5G62430.1	c142918_g1_i1	CDF1	2e-30	#N/A	#N/A	#N/A	-5.1434	#N/A	CDF3_ARATH
AT3G47500.1	c79151_g1_i1	CDF3	1e-45	#N/A	#N/A	#N/A	0.881841	1.98328	CDF3_ARATH
AT2G23080.1	c87587_g5_i1	AT2G23080.1	8e-24	0.413438	0.271873	#N/A	#N/A	#N/A	CDKC1_ORYSJ
AT2G23070.1	c94179_g1_i3	AT2G23070.1	2e-29	#N/A	#N/A	#N/A	0.244942	#N/A	CDKF4_ORYSJ
AT3G50000.1	c94179_g1_i2	CKA2, ATCKA2	2e-29	#N/A	#N/A	#N/A	#N/A	#N/A	CDKF4_ORYSJ
AT2G23070.1	c94179_g1_i4	AT2G23070.1	3e-30	#N/A	#N/A	#N/A	#N/A	#N/A	CDKF4_ORYSJ
AT5G67380.1	c97143_g1_i1	CKA1, ATCKA1	2e-26	-0.678971	-0.381869	#N/A	#N/A	#N/A	CDKG2_ORYSJ
AT5G67380.1	c97143_g1_i2	CKA1, ATCKA1	3e-26	-0.577033	#N/A	#N/A	#N/A	#N/A	CDKG2_ORYSJ
AT5G67380.1	c98248_g1_i4	CKA1, ATCKA1	6e-27	-0.369572	#N/A	#N/A	#N/A	#N/A	CDKG2_ORYSJ
AT5G67380.1	c98248_g1_i5	CKA1, ATCKA1	1e-26	-0.490695	#N/A	#N/A	#N/A	#N/A	CDKG2_ORYSJ
AT2G23070.1	c98248_g2_i1	AT2G23070.1	4e-21	3.8559	3.9072	#N/A	3.40638	#N/A	CDKG2_ORYSJ
AT2G23080.1	c89770_g1_i2	AT2G23080.1	9e-21	#N/A	-1.21304	#N/A	0.437518	-1.20543	CDPK7_ARATH
AT2G23080.1	c89770_g1_i3	AT2G23080.1	3e-21	#N/A	-0.340291	#N/A	#N/A	-1.45029	CDPKW_ARATH
AT4G16280.2	c97265_g1_i3	FCA	5e-46	#N/A	#N/A	#N/A	-1.47295	1.39038	CELF1_CHICK
AT4G16280.2	c92711_g7_i1	FCA	2e-21	#N/A	2.35942	#N/A	#N/A	#N/A	CELF2_DANRE
AT4G16280.2	c97265_g1_i4	FCA	4e-45	#N/A	0.726934	#N/A	-0.623164	1.40884	CELF3_DANRE
AT4G16280.2	c97265_g1_i2	FCA	2e-44	#N/A	#N/A	#N/A	-0.647459	1.08822	CELF3_DANRE
AT4G16280.2	c97265_g1_i5	FCA	2e-44	#N/A	#N/A	#N/A	-0.791817	1.44325	CELF3_DANRE
AT4G16280.2	c97265_g1_i6	FCA	1e-44	#N/A	#N/A	#N/A	-0.915042	1.59931	CELF3_DANRE
AT4G16280.2	c97265_g1_i7	FCA	2e-44	#N/A	#N/A	#N/A	-1.07951	#N/A	CELF3_DANRE
AT4G16280.2	c97265_g1_i1	FCA	3e-45	#N/A	#N/A	#N/A	#N/A	1.18507	CELF3_DANRE
AT2G27550.1	c91926_g8_i1	ATC	5e-89	-2.88586	#N/A	#N/A	-1.73104	#N/A	CET1_TOBAC
AT2G27550.1	c91926_g8_i2	ATC	2e-81	-2.85949	#N/A	#N/A	#N/A	#N/A	CET1_TOBAC
AT2G27550.1	c22179_g1_i1	ATC	1e-95	-2.33478	3.74891	-2.55132	#N/A	2.59036	CET2_TOBAC
AT3G12810.1	c92902_g3_i1	PIE1, SRCAP, chr13	7e-41	-0.944108	#N/A	#N/A	#N/A	#N/A	CHD1L_HUMAN
AT3G12810.1	c92902_g3_i5	PIE1, SRCAP, chr13	7e-41	-1.33323	#N/A	#N/A	#N/A	#N/A	CHD1L_HUMAN
AT3G12810.1	c92902_g3_i6	PIE1, SRCAP, chr13	3e-34	-0.659482	-0.463409	#N/A	#N/A	#N/A	CHD1L_HUMAN
AT3G12810.1	c92902_g3_i9	PIE1, SRCAP, chr13	8e-41	-1.22671	#N/A	#N/A	#N/A	#N/A	CHD1L_HUMAN
AT3G12810.1	c23807_g1_i1	PIE1, SRCAP, chr13	1e-24	4.34828	4.09852	#N/A	4.11407	1.99321	CHR12_ARATH
AT3G12810.1	c98691_g1_i1	PIE1, SRCAP, chr13	2e-72	#N/A	-0.507813	#N/A	-0.535875	#N/A	CHR12_ARATH
AT3G12810.1	c98691_g2_i1	PIE1, SRCAP, chr13	6e-70	#N/A	1.1245	#N/A	#N/A	1.08006	CHR12_ARATH
AT3G12810.1	c84580_g2_i1	PIE1, SRCAP, chr13	1e-50	#N/A	-0.493368	#N/A	#N/A	#N/A	CHR19_ARATH
AT3G12810.1	c84580_g2_i2	PIE1, SRCAP, chr13	6e-46	#N/A	-0.448798	#N/A	#N/A	#N/A	CHR19_ARATH
AT3G12810.1	c134373_g1_i1	PIE1, SRCAP, chr13	4e-24	5.3133	5.03124	#N/A	6.09999	1.82457	CHR20_ARATH
AT3G12810.1	c97601_g1_i2	PIE1, SRCAP, chr13	5e-27	-0.365515	0.380171	#N/A	-0.515164	#N/A	CHR20_ARATH
AT3G12810.1	c97601_g1_i3	PIE1, SRCAP, chr13	5e-27	-0.362753	0.435449	#N/A	-0.450391	#N/A	CHR20_ARATH
AT3G12810.1	c95823_g6_i1	PIE1, SRCAP, chr13	1e-47	-0.813193	#N/A	#N/A	-0.459773	#N/A	CHR4_ARATH
AT3G12810.1	c95823_g6_i2	PIE1, SRCAP, chr13	1e-47	-0.848017	#N/A	#N/A	-0.576606	#N/A	CHR4_ARATH
AT3G12810.1	c95823_g6_i3	PIE1, SRCAP, chr13	1e-47	-0.930434	#N/A	#N/A	-0.563806	#N/A	CHR4_ARATH
AT3G12810.1	c98765_g4_i2	PIE1, SRCAP, chr13	8e-56	#N/A	-0.386018	#N/A	-0.395788	#N/A	CHR5_ARATH
AT3G12810.1	c98765_g4_i3	PIE1, SRCAP, chr13	7e-56	#N/A	-0.450862	#N/A	#N/A	#N/A	CHR5_ARATH
AT3G12810.1	c98765_g4_i4	PIE1, SRCAP, chr13	1e-56	#N/A	-0.549208	#N/A	-0.526956	#N/A	CHR5_ARATH
AT3G12810.1	c98765_g4_i5	PIE1, SRCAP, chr13	7e-56	#N/A	-0.341598	#N/A	#N/A	#N/A	CHR5_ARATH
AT3G12810.1	c109531_g1_i1	PIE1, SRCAP, chr13	7e-29	#N/A	#N/A	#N/A	#N/A	#N/A	CHR5_ARATH
AT3G12810.1	c99993_g3_i5	PIE1, SRCAP, chr13	2e-29	-1.53806	#N/A	#N/A	#N/A	1.2363	CHR9_ARATH
AT3G12810.1	c99993_g3_i2	PIE1, SRCAP, chr13	6e-35	#N/A	0.446264	#N/A	#N/A	#N/A	CHR9_ARATH
AT3G12810.1	c99993_g4_i1	PIE1, SRCAP, chr13	6e-24	#N/A	#N/A	#N/A	2.74313	#N/A	CHR9_ARATH
AT2G23080.1	c77654_g1_i1	AT2G23080.1	9e-37	-1.46786	1.21595	#N/A	-0.686791	1.58967	CKB21_ARATH
AT2G23380.1	c90207_g1_i1	CLF, ICU1, SDG1, SET1	2e-23	2.60512	4.41698	#N/A	3.63081	#N/A	CLF_ARATH
AT2G23380.1	c90207_g2_i1	CLF, ICU1, SDG1, SET1	1e-86	#N/A	0.955692	#N/A	-0.816911	1.61839	CLF_ARATH
AT2G23380.1	c90207_g2_i2	CLF, ICU1, SDG1, SET1	0	#N/A	1.19408	#N/A	-0.407214	0.8055	CLF_ARATH
AT2G23380.1	c90207_g2_i3	CLF, ICU1, SDG1, SET1	0	#N/A	1.16638	#N/A	-0.48018	0.969806	CLF_ARATH
AT2G23380.1	c112493_g1_i1	CLF, ICU1, SDG1, SET1	4e-35	#N/A	#N/A	#N/A	3.65418	#N/A	CLF_ARATH
AT5G65050.3	c95303_g7_i2	AGL31, MAF2	8e-29	#N/A	-2.01242	#N/A	#N/A	-1.72201	CMB1_DIACA
AT5G57660.1	c95831_g2_i2	ATCOL5, COL5	5e-23	#N/A	0.653365	#N/A	#N/A	-0.977837	COL10_ARATH
AT5G57660.1	c95831_g2_i4	ATCOL5, COL5	5e-23	#N/A	0.756086	#N/A	#N/A	-0.990026	COL10_ARATH
AT3G02380.1	c76265_g1_i1	COL2, ATCOL2	3e-34	2.33808	2.52998	#N/A	1.71499	#N/A	COL2_ARATH
AT3G02380.1	c77980_g1_i1	COL2, ATCOL2	2e-90	-0.546999	-0.731986	#N/A	-1.23729	#N/A	COL2_ARATH
AT2G24790.1	c142106_g1_i1	COL3, ATCOL3	1e-49	#N/A	#N/A	#N/A	-4.76105	#N/A	COL4_ARATH
AT5G57660.1	c85121_g1_i1	ATCOL5, COL5	5e-91	0.488116	-2.04277	#N/A	-0.710062	-3.0645	COL5_ARATH
AT5G57660.1	c85121_g2_i1	ATCOL5, COL5	1e-35	8.31746	4.98349	#N/A	7.14522	#N/A	COL5_ARATH
AT2G32950.1	c35534_g1_i1	COP1, ATCOP1, DET340, FUS1, EMB168	2e-145	5.01552	3.01875	#N/A	3.8676	#N/A	COP1_ARATH
AT2G32950.1	c76422_g1_i1	COP1, ATCOP1, DET340, FUS1, EMB168	0	#N/A	-0.844401	#N/A	-0.874296	-0.893424	COP1_ARATH
AT2G32950.1	c76422_g1_i2	COP1, ATCOP1, DET340, FUS1, EMB168	0	#N/A	-0.701996	#N/A	-0.646111	-0.745468	COP1_ARATH
AT2G32950.1	c76422_g1_i3	COP1, ATCOP1, DET340, FUS1, EMB168	0	#N/A	-0.815193	#N/A	-0.985723	-0.835693	COP1_ARATH
AT2G32950.1	c95738_g1_i1	COP1, ATCOP1, DET340, FUS1, EMB168	2e-134	#N/A	0.844297	#N/A	#N/A	#N/A	COP1_ARATH
AT2G32950.1	c95738_g1_i2	COP1, ATCOP1, DET340, FUS1, EMB168	4e-105	#N/A	1.41805	#N/A	#N/A	#N/A	COP1_ARATH
AT2G32950.1	c95738_g1_i3	COP1, ATCOP1, DET340, FUS1, EMB168	7e-138	#N/A	1.36767	#N/A	#N/A	#N/A	COP1_ARATH
AT2G32950.1	c95738_g2_i1	COP1, ATCOP1, DET340, FUS1, EMB168	7e-37	#N/A	2.1744	#N/A	-1.21255	1.63549	COP1_ARATH
AT2G32950.1	c95738_g2_i2	COP1, ATCOP1, DET340, FUS1, EMB168	1e-51	#N/A	1.16609	#N/A	#N/A	1.11053	COP1_ARATH
AT2G32950.1	c95738_g2_i5	COP1, ATCOP1, DET340, FUS1, EMB168	7e-37	#N/A	1.19887	#N/A	-1.15774	2.24967	COP1_ARATH
AT2G32950.1	c95738_g2_i6	COP1, ATCOP1, DET340, FUS1, EMB168	2e-23	#N/A	2.15847	#N/A	#N/A	1.20551	COP1_ARATH
AT2G32950.1	c95738_g3_i1	COP1, ATCOP1, DET340, FUS1, EMB168	5e-93	#N/A	1.17534	#N/A	#N/A	#N/A	COP1_ARATH
AT2G32950.1	c95738_g2_i7	COP1, ATCOP1, DET340, FUS1, EMB168	7e-110	#N/A	#N/A	#N/A	-1.25027	#N/A	COP1_ARATH
AT2G32950.1	c95738_g2_i3	COP1, ATCOP1, DET340, FUS1, EMB168	1e-33	#N/A	#N/A	#N/A	-3.71305	#N/A	COP1_PEA
AT2G32950.1	c95738_g2_i4	COP1, ATCOP1, DET340, FUS1, EMB168	6e-40	#N/A	#N/A	#N/A	-2.33185	#N/A	COP1_PEA
AT4G08920.1	c64241_g1_i1	CRY1, BLU1, HY4, OOP2, ATCRY1	0	4.2413	3.88079	#N/A	4.51295	#N/A	CRY1_ARATH
AT4G08920.1	c82826_g2_i1	CRY1, BLU1, HY4, OOP2, ATCRY1	3e-126	-0.632665	-1.32337	#N/A	-0.536227	#N/A	CRY1_ARATH
AT4G08920.1	c82826_g2_i2	CRY1, BLU1, HY4, OOP2, ATCRY1	8e-81	-0.841395	-1.12669	#N/A	-0.509592	#N/A	CRY1_ARATH
AT4G08920.1	c82826_g3_i1	CRY1, BLU1, HY4, OOP2, ATCRY1	1e-72	4.56886	3.84938	#N/A	4.88831	#N/A	CRY1_ARATH
AT4G08920.1	c99751_g5_i1	CRY1, BLU1, HY4, OOP2, ATCRY1	2e-73	2.95609	2.93768	#N/A	2.87924	#N/A	CRY1_ARATH
AT4G08920.1	c87509_g2_i1	CRY1, BLU1, HY4, OOP2, ATCRY1	6e-36	#N/A	-0.412612	#N/A	#N/A	#N/A	CRY1_ARATH
AT4G08920.1	c87509_g2_i2	CRY1, BLU1, HY4, OOP2, ATCRY1	3e-114	#N/A	-0.506279	#N/A	#N/A	#N/A	CRY1_ARATH
AT4G08920.1	c99751_g2_i1	CRY1, BLU1, HY4, OOP2, ATCRY1	0	#N/A	-0.627107	#N/A	#N/A	#N/A	CRY1_ARATH
AT4G08920.1	c99751_g2_i2	CRY1, BLU1, HY4, OOP2, ATCRY1	0	#N/A	-0.913449	#N/A	#N/A	#N/A	CRY1_ARATH
AT4G08920.1	c99751_g2_i3	CRY1, BLU1, HY4, OOP2, ATCRY1	2e-50	#N/A	-0.797261	#N/A	#N/A	-1.01727	CRY1_ARATH
AT4G08920.1	c99751_g2_i4	CRY1, BLU1, HY4, OOP2, ATCRY1	0	#N/A	-0.993011	#N/A	#N/A	-0.62669	CRY1_ARATH
AT1G04400.2	c70927_g1_i1	CRY2, FHA, AT-PHH1, PHH1, ATCRY2	5e-119	3.83722	3.43846	#N/A	3.52606	#N/A	CRY2_ARATH
AT1G04400.2	c70927_g1_i2	CRY2, FHA, AT-PHH1, PHH1, ATCRY2	4e-117	3.66969	3.48438	#N/A	4.31509	#N/A	CRY2_ARATH
AT1G04400.2	c70927_g1_i3	CRY2, FHA, AT-PHH1, PHH1, ATCRY2	1e-126	4.43808	5.03924	#N/A	4.3864	#N/A	CRY2_ARATH
AT4G08920.1	c94698_g2_i1	CRY1, BLU1, HY4, OOP2, ATCRY1	0	#N/A	#N/A	#N/A	#N/A	-1.31696	CRY2_ARATH
AT1G04400.2	c99616_g2_i1	CRY2, FHA, AT-PHH1, PHH1, ATCRY2	2e-29	#N/A	-1.26114	#N/A	#N/A	-1.58826	CRYD_SOLLC
AT1G04400.2	c99616_g2_i2	CRY2, FHA, AT-PHH1, PHH1, ATCRY2	6e-33	#N/A	-1.24163	#N/A	#N/A	-1.5692	CRYD_SOLLC
AT5G67380.1	c82532_g3_i1	CKA1, ATCKA1	1e-176	#N/A	#N/A	#N/A	0.601375	#N/A	CSK21_ARATH
AT5G67380.1	c87015_g1_i1	CKA1, ATCKA1	0	#N/A	#N/A	#N/A	#N/A	-0.557883	CSK22_ARATH
AT3G50000.1	c59129_g1_i1	CKA2, ATCKA2	3e-122	5.18113	5.99964	#N/A	4.66833	#N/A	CSK2A_MAIZE
AT5G67380.1	c82532_g3_i3	CKA1, ATCKA1	4e-121	-0.735026	-0.483874	#N/A	#N/A	#N/A	CSK2A_MAIZE
AT2G23070.1	c87575_g3_i1	AT2G23070.1	2e-115	3.01482	4.02301	#N/A	4.09975	#N/A	CSK2A_MAIZE
AT5G67380.1	c66299_g1_i2	CKA1, ATCKA1	9e-67	2.62799	3.64455	#N/A	3.89018	#N/A	CSK2A_SCHPO
AT2G23080.1	c82532_g3_i2	AT2G23080.1	2e-65	-1.19979	-0.784562	#N/A	#N/A	#N/A	CSK2A_SCHPO
AT2G23070.1	c87575_g1_i1	AT2G23070.1	6e-140	#N/A	-0.657004	#N/A	-0.511805	-0.753714	CSK2P_ARATH
AT5G67380.1	c87575_g1_i2	CKA1, ATCKA1	0	#N/A	-0.468465	#N/A	#N/A	-1.01944	CSK2P_ARATH
AT2G23070.1	c87575_g1_i3	AT2G23070.1	6e-140	#N/A	-0.857992	#N/A	-0.712777	-0.899058	CSK2P_ARATH
AT3G12810.1	c85564_g2_i1	PIE1, SRCAP, chr13	4e-68	2.69075	5.21976	#N/A	3.23047	2.52841	DDM1_ARATH
AT3G12810.1	c99276_g1_i1	PIE1, SRCAP, chr13	2e-66	-0.859952	1.21379	#N/A	-0.782228	1.70458	DDM1_ARATH
AT3G12810.1	c99276_g1_i2	PIE1, SRCAP, chr13	2e-66	-0.930532	1.4719	#N/A	-0.97755	1.43219	DDM1_ARATH
AT3G12810.1	c99276_g1_i3	PIE1, SRCAP, chr13	6e-66	-0.77984	1.38754	#N/A	-0.867698	1.67669	DDM1_ARATH
AT3G12810.1	c99276_g1_i4	PIE1, SRCAP, chr13	6e-66	-0.823708	1.15257	#N/A	-0.904963	1.2804	DDM1_ARATH
AT3G12810.1	c99276_g3_i1	PIE1, SRCAP, chr13	3e-30	4.04646	5.76616	#N/A	4.29457	2.25143	DDM1_ARATH
AT5G60910.1	c67980_g1_i1	AGL8, FUL	1e-36	3.40477	4.64172	#N/A	4.05545	2.913	DEFA_ANTMA
AT5G60910.1	c79125_g1_i1	AGL8, FUL	5e-36	-0.337232	1.06553	#N/A	#N/A	1.81817	DEFA_ANTMA
AT5G23260.2	c83301_g1_i1	TT16, ABS, AGL32	6e-28	2.99072	1.46114	#N/A	2.88822	#N/A	DEFA_ANTMA
AT5G23260.2	c83301_g2_i1	TT16, ABS, AGL32	7e-30	0.625109	-0.808452	#N/A	0.80886	-1.94503	DEFA_ANTMA
AT5G60910.1	c79125_g1_i2	AGL8, FUL	5e-36	#N/A	1.33763	#N/A	#N/A	2.0459	DEFA_ANTMA
AT2G34140.1	c75848_g1_i1	AT2G34140.1	3e-22	2.51273	-3.06287	#N/A	0.966246	-4.68803	DOF12_ARATH
AT1G29160.1	c73977_g1_i1	AT1G29160.1	8e-56	#N/A	-2.10686	#N/A	#N/A	-1.47016	DOF15_ARATH
AT3G47500.1	c96275_g5_i1	CDF3	1e-22	-1.18454	2.03794	#N/A	#N/A	1.46705	DOF17_ARATH
AT2G34140.1	c86263_g1_i3	AT2G34140.1	6e-24	#N/A	-1.08501	#N/A	#N/A	-1.69191	DOF24_ARATH
AT2G34140.1	c86263_g1_i2	AT2G34140.1	4e-24	#N/A	#N/A	#N/A	#N/A	-1.42869	DOF24_ARATH
AT2G34140.1	c80015_g1_i2	AT2G34140.1	3e-22	#N/A	-1.1118	#N/A	#N/A	#N/A	DOF36_ARATH
AT2G34140.1	c89744_g2_i2	AT2G34140.1	5e-22	#N/A	-2.15804	#N/A	#N/A	-2.99098	DOF36_ARATH
AT2G34140.1	c90235_g1_i1	AT2G34140.1	2e-22	#N/A	0.625186	#N/A	#N/A	-0.779588	DOF36_ARATH
AT2G34140.1	c89744_g2_i1	AT2G34140.1	5e-22	#N/A	#N/A	#N/A	#N/A	-1.34656	DOF36_ARATH
AT2G34140.1	c89744_g2_i3	AT2G34140.1	1e-22	#N/A	#N/A	#N/A	#N/A	-2.28035	DOF36_ARATH
AT1G69570.1	c86323_g7_i1	AT1G69570.1	2e-22	-0.41273	0.781266	#N/A	#N/A	0.605445	DOF46_ARATH
AT5G62430.1	c98207_g4_i2	CDF1	3e-23	-0.552056	1.74813	-0.751517	#N/A	#N/A	DOF53_ARATH
AT1G69570.1	c98207_g5_i1	AT1G69570.1	1e-24	3.95935	5.36027	#N/A	4.31753	#N/A	DOF53_ARATH
AT3G47500.1	c83407_g2_i2	CDF3	1e-23	#N/A	1.84298	#N/A	#N/A	2.09262	DOF53_ARATH
AT5G62430.1	c98207_g4_i1	CDF1	4e-23	#N/A	1.90936	-0.708499	#N/A	0.774721	DOF53_ARATH
AT2G34140.1	c97714_g7_i1	AT2G34140.1	1e-22	#N/A	-0.264328	#N/A	0.767249	#N/A	DOF54_ARATH
AT3G47500.1	c83407_g1_i3	CDF3	4e-24	#N/A	#N/A	#N/A	#N/A	2.50815	DOF54_ARATH
AT2G40080.1	c93803_g1_i2	ELF4	1e-25	#N/A	-0.914634	#N/A	#N/A	-2.23392	EF4L1_ARATH
AT2G40080.1	c93803_g1_i3	ELF4	6e-25	#N/A	-0.747508	#N/A	#N/A	-1.60814	EF4L1_ARATH
AT2G40080.1	c93803_g1_i4	ELF4	2e-26	#N/A	-0.781747	#N/A	#N/A	-2.31158	EF4L1_ARATH
AT2G40080.1	c93803_g1_i1	ELF4	5e-25	#N/A	#N/A	#N/A	0.514535	-1.07888	EF4L1_ARATH
AT2G06255.1	c80912_g1_i1	ELF4-L3	4e-47	1.04631	2.34042	#N/A	#N/A	#N/A	EF4L3_ARATH
AT2G06255.1	c80912_g1_i3	ELF4-L3	2e-48	1.18876	2.05819	#N/A	1.24466	2.19054	EF4L3_ARATH
AT2G06255.1	c80912_g1_i2	ELF4-L3	4e-47	#N/A	2.35598	#N/A	#N/A	2.06106	EF4L3_ARATH
AT1G17455.1	c30668_g1_i1	ELF4-L4	5e-51	4.00088	3.86563	#N/A	3.22328	#N/A	EF4L4_ARATH
AT1G17455.1	c91390_g4_i2	ELF4-L4	5e-52	0.988404	1.2232	#N/A	#N/A	#N/A	EF4L4_ARATH
AT1G17455.1	c91390_g4_i1	ELF4-L4	6e-52	#N/A	0.845539	#N/A	#N/A	#N/A	EF4L4_ARATH
AT1G17455.1	c91390_g4_i3	ELF4-L4	8e-53	#N/A	0.685166	#N/A	#N/A	#N/A	EF4L4_ARATH
AT2G25930.1	c99653_g2_i1	ELF3, PYK20	5e-25	1.91901	1.40829	#N/A	2.59236	#N/A	ELF3_ARATH
AT2G25930.1	c99653_g1_i1	ELF3, PYK20	2e-26	#N/A	-1.11394	#N/A	#N/A	#N/A	ELF3_ARATH
AT2G25930.1	c99653_g1_i3	ELF3, PYK20	3e-35	#N/A	-0.962847	#N/A	#N/A	-0.773452	ELF3_ARATH
AT3G21320.1	c95520_g1_i1	AT3G21320.1	3e-53	#N/A	#N/A	#N/A	#N/A	-1.16489	ELF3_ARATH
AT2G40080.1	c70743_g2_i1	ELF4	1e-26	4.06169	2.95251	#N/A	4.18713	#N/A	ELF4_ARATH
AT5G04240.1	c99369_g1_i1	ELF6	0	#N/A	1.02378	#N/A	#N/A	0.953139	ELF6_ARATH
AT5G51230.1	c33841_g1_i1	EMF2, VEF2, CYR1, AtEMF2	1e-47	2.44574	1.87434	#N/A	1.91908	#N/A	EMF2_ARATH
AT5G51230.1	c93569_g2_i4	EMF2, VEF2, CYR1, AtEMF2	0	#N/A	#N/A	#N/A	-0.388738	#N/A	EMF2_ARATH
AT3G12810.1	c96505_g1_i1	PIE1, SRCAP, chr13	2e-36	-0.815973	0.654678	#N/A	-0.52066	0.638709	ERC6L_HUMAN
AT4G02020.1	c120777_g1_i1	EZA1, SWN, SDG10	8e-25	2.71852	3.86541	#N/A	4.95932	#N/A	EZ2_MAIZE
AT2G23380.1	c59210_g1_i1	CLF, ICU1, SDG1, SET1	3e-40	#N/A	#N/A	#N/A	2.35013	#N/A	EZ3_MAIZE
AT2G18915.2	c88534_g2_i3	LKP2, ADO2	2e-24	#N/A	#N/A	#N/A	-0.680664	#N/A	FBK21_ARATH
AT5G23260.2	c81232_g1_i1	TT16, ABS, AGL32	2e-45	#N/A	-4.3507	#N/A	1.66599	-3.42217	FBP24_PETHY
AT4G16280.2	c101592_g1_i1	FCA	8e-106	3.93963	5.50334	#N/A	4.41879	#N/A	FCA_ARATH
AT4G16280.2	c104433_g1_i1	FCA	6e-25	3.00964	4.15891	#N/A	3.89746	#N/A	FCA_ARATH
AT4G16280.2	c84999_g1_i1	FCA	3e-24	-0.586841	#N/A	#N/A	#N/A	#N/A	FCA_ARATH
AT4G16280.2	c84999_g1_i3	FCA	2e-121	#N/A	#N/A	#N/A	#N/A	#N/A	FCA_ARATH
AT4G16280.2	c80089_g4_i1	FCA	3e-71	#N/A	#N/A	#N/A	#N/A	#N/A	FCA_ARATH
AT4G16280.2	c80089_g4_i2	FCA	5e-71	#N/A	#N/A	#N/A	#N/A	#N/A	FCA_ARATH
AT2G17770.2	c66694_g1_i1	BZIP27	1e-28	-1.90478	3.74887	#N/A	#N/A	2.37187	FD_ARATH
AT4G35900.1	c75407_g1_i2	FD, FD-1, atbzip14	4e-34	-2.95716	4.49089	-2.40804	#N/A	3.67205	FD_ARATH
AT4G35900.1	c66694_g1_i2	FD, FD-1, atbzip14	1e-37	#N/A	4.27914	#N/A	#N/A	3.49568	FD_ARATH
AT4G35900.1	c73942_g1_i1	FD, FD-1, atbzip14	2e-25	#N/A	-2.0257	#N/A	#N/A	-1.76487	FD_ARATH
AT3G20740.1	c94134_g4_i1	FIE, FIS3, FIE1	4e-146	-0.545184	#N/A	#N/A	#N/A	#N/A	FIE_ARATH
AT3G20740.1	c94134_g6_i1	FIE, FIS3, FIE1	3e-106	3.83264	5.04756	#N/A	4.25909	#N/A	FIE_ARATH
AT3G20740.1	c94134_g6_i2	FIE, FIS3, FIE1	1e-103	5.11105	3.69825	#N/A	2.71592	#N/A	FIE_ARATH
AT3G10390.1	c12083_g1_i1	FLD	4e-126	2.04432	2.27046	#N/A	3.50927	1.65904	FLD_ARATH
AT5G61850.1	c96427_g2_i1	LFY, LFY3	7e-102	-2.37258	5.66819	#N/A	-2.20521	6.59045	FLO_ANTMA
AT5G61850.1	c96427_g2_i2	LFY, LFY3	3e-98	-2.08994	6.72057	#N/A	-1.69173	6.75146	FLO_ANTMA
AT2G43410.2	c128325_g1_i1	FPA	6e-31	4.20864	4.07359	#N/A	4.59618	2.12572	FPA_ARATH
AT2G43410.2	c99051_g2_i1	FPA	1e-25	4.22937	3.95226	#N/A	3.63957	#N/A	FPA_ARATH
AT2G43410.2	c99819_g1_i2	FPA	0	-0.781496	#N/A	#N/A	-0.600151	#N/A	FPA_ARATH
AT2G43410.2	c99819_g2_i1	FPA	1e-36	2.51378	3.3734	#N/A	3.60072	#N/A	FPA_ARATH
AT2G43410.2	c99051_g1_i2	FPA	1e-36	#N/A	-0.348009	#N/A	#N/A	#N/A	FPA_ARATH
AT4G00650.1	c95416_g3_i1	FRI, FLA	5e-58	#N/A	#N/A	#N/A	0.49389	-0.572445	FRIGI_ARATH
AT5G27220.1	c92613_g2_i1	AT5G27220.1	2e-21	-0.39491	0.910546	#N/A	#N/A	0.852033	FRL3_ARATH
AT5G27220.1	c99536_g2_i1	AT5G27220.1	2e-34	-0.695288	0.726768	#N/A	#N/A	1.20366	FRL3_ARATH
AT5G27220.1	c99536_g2_i3	AT5G27220.1	8e-42	-0.679021	0.849167	#N/A	#N/A	1.06652	FRL3_ARATH
AT5G27220.1	c99536_g2_i6	AT5G27220.1	8e-29	-1.03501	0.869359	#N/A	#N/A	1.30721	FRL3_ARATH
AT5G27220.1	c99536_g2_i7	AT5G27220.1	1e-25	-1.10024	#N/A	#N/A	#N/A	1.36896	FRL3_ARATH
AT5G27220.1	c99536_g2_i2	AT5G27220.1	8e-26	#N/A	0.85368	#N/A	#N/A	1.19724	FRL3_ARATH
AT5G27220.1	c99536_g2_i4	AT5G27220.1	3e-38	#N/A	0.805778	#N/A	#N/A	1.31644	FRL3_ARATH
AT5G27220.1	c99536_g2_i5	AT5G27220.1	7e-29	#N/A	1.19246	#N/A	#N/A	1.42896	FRL3_ARATH
AT5G13480.2	c130196_g1_i1	FY	4e-101	2.04664	2.65279	#N/A	2.35336	#N/A	FY_ARATH
AT5G13480.2	c93616_g2_i1	FY	0	#N/A	#N/A	#N/A	-0.446053	#N/A	FY_ARATH
AT5G44080.1	c57275_g1_i1	AT5G44080.1	2e-30	6.1559	5.873	#N/A	5.00551	#N/A	GBF4_ARATH
AT5G44080.1	c86316_g1_i1	AT5G44080.1	8e-37	-0.794434	0.999003	#N/A	-0.556299	1.43019	GBF4_ARATH
AT5G44080.1	c8912_g1_i1	AT5G44080.1	1e-26	3.10078	4.81297	#N/A	2.5669	1.88803	GBF4_ARATH
AT1G51120.1	c81684_g2_i1	AT1G51120.1	3e-30	#N/A	-0.593222	#N/A	0.44263	-0.66266	GBF4_ARATH
AT1G22770.1	c101470_g1_i1	GI, FB	1e-67	4.53727	6.79881	#N/A	5.67014	#N/A	GIGAN_ARATH
AT1G22770.1	c99108_g2_i1	GI, FB	1e-58	1.72995	5.21877	#N/A	4.51803	#N/A	GIGAN_ARATH
AT1G22770.1	c99108_g3_i1	GI, FB	0	#N/A	0.933276	#N/A	#N/A	-0.622531	GIGAN_ARATH
AT1G22770.1	c99108_g3_i2	GI, FB	0	#N/A	0.929514	#N/A	#N/A	-0.698455	GIGAN_ARATH
AT1G22770.1	c99108_g3_i3	GI, FB	0	#N/A	0.762929	#N/A	#N/A	-0.745126	GIGAN_ARATH
AT1G22770.1	c99108_g3_i4	GI, FB	2e-93	#N/A	0.555907	#N/A	#N/A	-1.60264	GIGAN_ARATH
AT5G23260.2	c58215_g1_i1	TT16, ABS, AGL32	6e-35	1.95347	3.14084	#N/A	3.22946	#N/A	GLOB_ANTMA
AT1G65480.1	c84088_g2_i3	FT	1e-96	-0.945069	4.51765	#N/A	-1.30586	4.04851	HD3A_ORYSJ
AT1G65480.1	c84088_g2_i5	FT	3e-96	1.11386	4.91829	#N/A	#N/A	6.78257	HD3A_ORYSJ
AT1G65480.1	c84088_g2_i1	FT	1e-96	#N/A	5.06228	#N/A	-1.12813	6.60245	HD3A_ORYSJ
AT5G16260.1	c41273_g1_i1	ELF9	8e-44	3.9672	3.68999	#N/A	3.47744	#N/A	HTSF1_MOUSE
AT5G16260.1	c95714_g3_i5	ELF9	2e-80	#N/A	-0.638358	#N/A	#N/A	-0.743522	HTSF1_MOUSE
AT5G23150.1	c87341_g1_i1	HUA2	3e-141	#N/A	0.268548	#N/A	#N/A	#N/A	HUA2_ARATH
AT5G23150.1	c96436_g2_i1	HUA2	1e-59	-0.822919	-0.385871	#N/A	-0.858426	#N/A	HUAL2_ARATH
LOC_Os01g09850.1	c103219_g1_i1	LOC_Os01g09850.1	5e-57	5.777	5.63365	#N/A	3.88817	#N/A	IDD1_ARATH
LOC_Os01g70870.1	c92595_g6_i1	LOC_Os01g70870.1	6e-90	-0.47239	0.861147	#N/A	-0.614601	#N/A	IDD1_ARATH
LOC_Os01g70870.1	c92595_g6_i2	LOC_Os01g70870.1	2e-93	-0.817986	0.513959	#N/A	-0.685138	0.623571	IDD1_ARATH
LOC_Os01g70870.1	c97165_g2_i2	LOC_Os01g70870.1	3e-87	#N/A	0.548441	#N/A	#N/A	#N/A	IDD1_ARATH
LOC_Os01g70870.1	c95484_g3_i1	LOC_Os01g70870.1	1e-30	#N/A	-0.309633	#N/A	-0.416565	-0.786413	IDD10_ARATH
LOC_Os01g09850.1	c82411_g2_i1	LOC_Os01g09850.1	2e-67	-0.978067	#N/A	#N/A	#N/A	#N/A	IDD11_ARATH
LOC_Os01g09850.1	c82523_g2_i2	LOC_Os01g09850.1	2e-66	#N/A	-0.59586	#N/A	#N/A	-1.50868	IDD11_ARATH
LOC_Os01g09850.1	c82523_g2_i1	LOC_Os01g09850.1	1e-65	#N/A	#N/A	#N/A	#N/A	-1.51344	IDD11_ARATH
LOC_Os01g09850.1	c80203_g2_i2	LOC_Os01g09850.1	8e-63	-0.556362	1.10068	#N/A	-0.720977	1.08033	IDD15_ARATH
LOC_Os01g70870.1	c55945_g1_i1	LOC_Os01g70870.1	7e-49	2.31647	5.16755	#N/A	3.34561	1.8128	IDD2_ARATH
LOC_Os01g09850.1	c95484_g4_i1	LOC_Os01g09850.1	4e-61	#N/A	-0.488226	#N/A	-0.757998	-0.675319	IDD2_ARATH
LOC_Os01g70870.1	c97165_g2_i1	LOC_Os01g70870.1	6e-90	#N/A	0.46302	#N/A	#N/A	#N/A	IDD2_ARATH
LOC_Os01g70870.1	c97165_g2_i3	LOC_Os01g70870.1	5e-90	#N/A	0.563563	#N/A	#N/A	#N/A	IDD2_ARATH
LOC_Os01g09850.1	c79414_g2_i1	LOC_Os01g09850.1	2e-85	#N/A	#N/A	#N/A	-2.00779	-1.86928	IDD3_ARATH
LOC_Os01g09850.1	c94665_g2_i1	LOC_Os01g09850.1	2e-84	-0.820983	0.664427	#N/A	-0.919073	#N/A	IDD4_ARATH
LOC_Os01g09850.1	c94665_g2_i2	LOC_Os01g09850.1	4e-86	-0.558284	0.934156	#N/A	-0.62425	#N/A	IDD4_ARATH
LOC_Os01g70870.1	c96507_g1_i1	LOC_Os01g70870.1	9e-52	3.81018	4.0322	#N/A	2.81894	#N/A	IDD4_ARATH
LOC_Os01g70870.1	c9945_g1_i1	LOC_Os01g70870.1	8e-48	#N/A	3.48286	#N/A	#N/A	#N/A	IDD5_ARATH
LOC_Os01g70870.1	c95484_g2_i1	LOC_Os01g70870.1	1e-35	2.46368	4.96341	#N/A	2.43916	1.89042	IDD7_ARATH
LOC_Os01g09850.1	c96507_g4_i1	LOC_Os01g09850.1	7e-95	#N/A	#N/A	#N/A	#N/A	-1.00993	IDD7_ARATH
LOC_Os01g09850.1	c96507_g4_i2	LOC_Os01g09850.1	7e-95	#N/A	#N/A	#N/A	#N/A	-0.875629	IDD7_ARATH
AT3G12810.1	c106297_g1_i1	PIE1, SRCAP, chr13	3e-45	4.14847	4.56395	#N/A	3.84792	#N/A	INO80_ARATH
AT3G12810.1	c96115_g2_i1	PIE1, SRCAP, chr13	8e-87	#N/A	-0.441418	#N/A	-0.346945	-0.746697	INO80_ARATH
AT3G12810.1	c96115_g2_i2	PIE1, SRCAP, chr13	8e-87	#N/A	-0.354257	#N/A	-0.345329	-0.765104	INO80_ARATH
AT3G12810.1	c79319_g4_i1	PIE1, SRCAP, chr13	6e-28	3.02656	3.75921	#N/A	5.22378	#N/A	ISW2_ARATH
AT3G12810.1	c86085_g3_i2	PIE1, SRCAP, chr13	6e-25	2.40482	2.93302	#N/A	3.8864	1.92639	ISW2_ARATH
AT3G12810.1	c86085_g3_i3	PIE1, SRCAP, chr13	7e-25	3.57109	3.84065	#N/A	4.0947	#N/A	ISW2_ARATH
AT3G12810.1	c100164_g2_i2	PIE1, SRCAP, chr13	6e-71	#N/A	0.231725	#N/A	#N/A	#N/A	ISW2_ARATH
AT5G04240.1	c98947_g5_i2	ELF6	5e-32	-0.595787	0.504692	#N/A	-0.345894	0.824507	JM703_ORYSJ
AT5G04240.1	c98947_g5_i4	ELF6	3e-32	-0.639629	0.504845	#N/A	-0.391002	0.67103	JM703_ORYSJ
AT5G04240.1	c98947_g5_i5	ELF6	5e-32	-0.509075	#N/A	#N/A	#N/A	0.949124	JM703_ORYSJ
AT5G04240.1	c98947_g5_i7	ELF6	3e-32	-0.617161	#N/A	#N/A	-0.409083	0.570183	JM703_ORYSJ
AT3G48430.1	c98404_g3_i1	REF6	4e-61	#N/A	-0.550058	#N/A	#N/A	#N/A	JM706_ORYSJ
AT3G48430.1	c98404_g3_i3	REF6	3e-68	#N/A	-0.383965	#N/A	#N/A	#N/A	JM706_ORYSJ
AT3G48430.1	c98404_g5_i1	REF6	3e-36	#N/A	0.994203	#N/A	#N/A	2.52097	JM706_ORYSJ
AT5G04240.1	c95875_g2_i5	ELF6	2e-38	#N/A	-1.30921	#N/A	#N/A	#N/A	JMJ14_ARATH
AT5G04240.1	c97312_g2_i9	ELF6	8e-37	-0.58864	#N/A	#N/A	#N/A	#N/A	JMJ16_ARATH
AT5G04240.1	c97312_g2_i1	ELF6	8e-37	#N/A	0.571287	#N/A	#N/A	#N/A	JMJ16_ARATH
AT5G04240.1	c97312_g2_i10	ELF6	8e-37	#N/A	0.96198	#N/A	-0.505532	#N/A	JMJ16_ARATH
AT5G04240.1	c97312_g2_i11	ELF6	8e-37	#N/A	0.609965	#N/A	#N/A	#N/A	JMJ16_ARATH
AT5G04240.1	c97312_g2_i4	ELF6	8e-37	#N/A	0.823414	#N/A	-0.447013	#N/A	JMJ16_ARATH
AT5G04240.1	c97312_g2_i6	ELF6	8e-37	#N/A	0.89427	#N/A	#N/A	#N/A	JMJ16_ARATH
AT5G04240.1	c97312_g2_i7	ELF6	8e-37	#N/A	0.713534	#N/A	#N/A	#N/A	JMJ16_ARATH
AT5G04240.1	c97312_g2_i8	ELF6	8e-37	#N/A	0.566883	#N/A	-0.47314	#N/A	JMJ16_ARATH
AT5G04240.1	c98947_g5_i1	ELF6	5e-32	-0.654309	0.458636	#N/A	#N/A	1.02478	JMJ19_ARATH
AT2G22540.1	c15711_g1_i1	SVP, AGL22	8e-34	4.54381	7.42125	#N/A	4.39709	5.60497	JOIN_SOLLC
AT2G22540.1	c88116_g2_i1	SVP, AGL22	2e-79	#N/A	1.08096	#N/A	#N/A	#N/A	JOIN_SOLLC
AT2G22540.1	c90289_g1_i3	SVP, AGL22	7e-82	#N/A	6.22076	#N/A	#N/A	#N/A	JOIN_SOLLC
AT5G04240.1	c99119_g2_i1	ELF6	2e-38	#N/A	0.312052	#N/A	-0.397301	0.585677	KDM5B_CHICK
AT5G04240.1	c99119_g2_i2	ELF6	2e-38	#N/A	#N/A	#N/A	-0.398527	#N/A	KDM5B_CHICK
AT2G23080.1	c49567_g1_i1	AT2G23080.1	2e-23	9.17049	9.02276	#N/A	4.71851	#N/A	KSG1_ARATH
AT2G23080.1	c85802_g2_i1	AT2G23080.1	7e-31	#N/A	#N/A	#N/A	-0.438491	-0.836654	KSG1_ARATH
AT2G23080.1	c87497_g1_i1	AT2G23080.1	3e-30	-0.40469	#N/A	#N/A	#N/A	#N/A	KSG10_ARATH
AT2G23080.1	c87497_g1_i2	AT2G23080.1	2e-30	-0.489627	#N/A	#N/A	-0.328805	#N/A	KSG10_ARATH
AT5G67380.1	c88142_g1_i1	CKA1, ATCKA1	4e-36	4.44778	4.67294	#N/A	5.22347	#N/A	KSG6_ARATH
AT2G23080.1	c88142_g5_i1	AT2G23080.1	5e-34	-0.354388	#N/A	#N/A	-0.370939	#N/A	KSG6_ARATH
AT2G23080.1	c88142_g6_i1	AT2G23080.1	8e-36	#N/A	0.278758	#N/A	#N/A	1.03825	KSG6_ARATH
AT2G23080.1	c80828_g1_i1	AT2G23080.1	9e-21	#N/A	-0.266949	#N/A	#N/A	#N/A	KSG7_ARATH
AT2G23070.1	c89026_g1_i1	AT2G23070.1	5e-34	#N/A	#N/A	#N/A	0.356236	#N/A	KSG8_ARATH
LOC_Os01g72220.1	c112445_g1_i1	LOC_Os01g72220.1	1e-21	3.82758	6.09647	#N/A	3.57506	#N/A	KTNB1_ARATH
LOC_Os01g72220.1	c86665_g1_i1	LOC_Os01g72220.1	3e-22	-0.66712	-0.365288	#N/A	-0.974755	#N/A	KTNB1_ARATH
LOC_Os01g72220.1	c86665_g1_i2	LOC_Os01g72220.1	3e-22	-0.696042	-0.41321	#N/A	-0.798924	#N/A	KTNB1_ARATH
LOC_Os01g72220.1	c86665_g1_i3	LOC_Os01g72220.1	3e-22	-0.652243	#N/A	#N/A	-0.803619	#N/A	KTNB1_ARATH
AT5G13480.2	c95750_g6_i4	FY	4e-22	#N/A	#N/A	#N/A	-0.564492	-0.628843	KTNB1_ARATH
AT5G13480.2	c95750_g6_i2	FY	4e-22	#N/A	#N/A	#N/A	#N/A	#N/A	KTNB1_ARATH
AT5G13480.2	c95750_g6_i3	FY	4e-22	#N/A	#N/A	#N/A	#N/A	#N/A	KTNB1_ARATH
AT3G10390.1	c96271_g3_i1	FLD	1e-121	3.08195	4.09867	#N/A	3.6521	#N/A	LDL1_ARATH
AT3G10390.1	c144375_g1_i1	FLD	4e-23	2.0902	3.58662	#N/A	2.81552	2.58116	LDL2_ARATH
AT3G10390.1	c97418_g1_i1	FLD	0	#N/A	1.21645	#N/A	-0.438688	#N/A	LDL2_ARATH
AT3G10390.1	c97418_g1_i2	FLD	1e-43	#N/A	1.65923	#N/A	#N/A	#N/A	LDL2_ARATH
AT3G10390.1	c100245_g2_i1	FLD	1e-82	-0.475055	#N/A	#N/A	-0.422725	#N/A	LDL3_ARATH
AT5G17690.1	c87281_g1_i1	TFL2, LHP1	7e-29	3.29131	3.3405	#N/A	3.33601	#N/A	LHP1_SOLLC
AT5G17690.1	c87281_g1_i2	TFL2, LHP1	9e-31	3.15797	3.5567	#N/A	3.1804	#N/A	LHP1_SOLLC
AT5G17690.1	c90643_g1_i1	TFL2, LHP1	2e-52	-0.550534	#N/A	#N/A	#N/A	0.903631	LHP1_SOLLC
AT5G17690.1	c90643_g1_i2	TFL2, LHP1	3e-51	-0.498986	#N/A	#N/A	#N/A	0.842762	LHP1_SOLLC
AT5G17690.1	c90643_g1_i3	TFL2, LHP1	4e-42	#N/A	0.663595	#N/A	#N/A	0.866228	LHP1_SOLLC
AT1G01060.1	c85679_g2_i2	LHY, LHY1	1e-36	5.27387	4.52585	#N/A	6.90288	#N/A	LHY_ARATH
AT1G01060.1	c99092_g2_i1	LHY, LHY1	1e-35	10.0379	5.92831	#N/A	6.40766	#N/A	LHY_ARATH
AT1G01060.1	c99092_g1_i1	LHY, LHY1	8e-101	#N/A	-1.67459	#N/A	#N/A	#N/A	LHY_ARATH
AT1G01060.1	c99092_g1_i2	LHY, LHY1	2e-101	#N/A	-1.38288	#N/A	#N/A	#N/A	LHY_ARATH
AT1G01060.1	c99092_g1_i3	LHY, LHY1	8e-101	#N/A	-1.62426	#N/A	#N/A	#N/A	LHY_ARATH
AT1G01060.1	c99092_g1_i4	LHY, LHY1	1e-48	#N/A	-1.79084	#N/A	#N/A	#N/A	LHY_ARATH
AT1G01060.1	c99092_g1_i5	LHY, LHY1	3e-101	#N/A	-1.55677	#N/A	#N/A	#N/A	LHY_ARATH
AT1G01060.1	c99092_g1_i6	LHY, LHY1	6e-101	#N/A	-1.57361	#N/A	#N/A	#N/A	LHY_ARATH
AT1G01060.1	c99092_g1_i8	LHY, LHY1	3e-101	#N/A	-1.68277	#N/A	#N/A	#N/A	LHY_ARATH
AT1G01060.1	c58074_g2_i1	LHY, LHY1	5e-55	#N/A	#N/A	#N/A	-7.13387	#N/A	LHY_ARATH
AT1G01060.1	c58074_g2_i3	LHY, LHY1	5e-55	#N/A	#N/A	#N/A	-6.75081	#N/A	LHY_ARATH
AT4G02560.1	c98104_g2_i2	LD	3e-77	-0.599131	#N/A	#N/A	#N/A	#N/A	LUMI_ARATH
AT4G02560.1	c98104_g2_i5	LD	3e-77	#N/A	1.05001	#N/A	#N/A	0.847515	LUMI_ARATH
AT4G02560.1	c98104_g1_i1	LD	1e-56	#N/A	#N/A	#N/A	-0.717186	#N/A	LUMI_ARATH
AT4G02560.1	c98104_g1_i2	LD	2e-56	#N/A	#N/A	#N/A	-0.627609	#N/A	LUMI_ARATH
AT4G02560.1	c98104_g1_i3	LD	1e-56	#N/A	#N/A	#N/A	#N/A	1.10183	LUMI_ARATH
AT4G11880.1	c93787_g2_i1	AGL14	4e-22	#N/A	-9.64797	#N/A	#N/A	-8.60175	MAD13_ORYSJ
AT1G26310.1	c80388_g1_i2	CAL, CAL1, AGL10	4e-44	3.86727	-3.17026	#N/A	#N/A	-4.29003	MAD23_ORYSJ
AT1G26310.1	c80388_g1_i1	CAL, CAL1, AGL10	6e-45	4.87661	-1.85657	#N/A	1.06516	-4.09953	MAD27_ORYSJ
AT1G26310.1	c73602_g1_i1	CAL, CAL1, AGL10	5e-36	#N/A	2.1514	#N/A	#N/A	#N/A	MAD27_ORYSJ
AT5G60910.1	c72918_g2_i1	AGL8, FUL	3e-43	#N/A	#N/A	#N/A	#N/A	3.05389	MAD27_ORYSJ
AT2G45660.1	c88293_g2_i1	AGL20, SOC1, ATSOC1	4e-36	#N/A	6.2077	#N/A	2.28052	3.93475	MAD50_ORYSJ
AT1G26310.1	c77146_g1_i1	CAL, CAL1, AGL10	2e-56	4.86245	3.05567	#N/A	4.50993	#N/A	MADS6_ORYSJ
AT1G69120.1	c80136_g1_i1	AP1, AGL7	9e-39	-0.902144	1.17782	#N/A	-0.564744	1.27932	MADS6_ORYSJ
AT2G45660.1	c90323_g2_i1	AGL20, SOC1, ATSOC1	2e-32	2.04899	6.22904	#N/A	2.79318	3.22289	MADS6_ORYSJ
AT1G69120.1	c80136_g2_i1	AP1, AGL7	5e-27	#N/A	2.14994	#N/A	#N/A	2.17367	MADS6_ORYSJ
AT5G60910.1	c90323_g1_i1	AGL8, FUL	2e-28	#N/A	2.10096	#N/A	#N/A	1.15673	MADS6_ORYSJ
AT5G60910.1	c90323_g1_i3	AGL8, FUL	1e-28	#N/A	3.35501	#N/A	#N/A	2.41187	MADS6_ORYSJ
AT5G60910.1	c90323_g1_i4	AGL8, FUL	1e-27	#N/A	3.48803	#N/A	#N/A	2.53376	MADS6_ORYSJ
AT1G25540.1	c129256_g1_i1	PFT1	7e-59	4.47492	4.3385	#N/A	5.16801	2.69845	MED25_ARATH
AT1G25540.1	c92488_g1_i1	PFT1	0	-0.651889	#N/A	#N/A	#N/A	#N/A	MED25_ARATH
AT1G25540.1	c92488_g2_i1	PFT1	3e-62	3.64033	3.32948	#N/A	4.04542	#N/A	MED25_ARATH
AT1G18100.1	c44764_g1_i1	E12A11, MFT	5e-83	2.20501	#N/A	#N/A	#N/A	1.42336	MFT_ARATH
AT1G18100.1	c44764_g1_i2	E12A11, MFT	6e-41	2.71249	#N/A	#N/A	#N/A	#N/A	MFT_ARATH
AT2G23070.1	c92765_g1_i3	AT2G23070.1	2e-22	-0.634303	-0.775488	#N/A	#N/A	-0.856102	MHK_ARATH
AT3G50000.1	c92765_g1_i4	CKA2, ATCKA2	2e-27	-0.934543	-1.15375	#N/A	#N/A	-0.953686	MHK_ARATH
AT3G50000.1	c92765_g1_i8	CKA2, ATCKA2	1e-27	-0.862952	-0.996603	#N/A	#N/A	-0.957806	MHK_ARATH
AT3G50000.1	c92765_g1_i2	CKA2, ATCKA2	1e-26	#N/A	-0.538711	#N/A	#N/A	-0.60064	MHK_ARATH
AT3G50000.1	c92765_g1_i6	CKA2, ATCKA2	7e-27	#N/A	-0.445115	#N/A	#N/A	-0.826998	MHK_ARATH
AT3G50000.1	c95679_g4_i2	CKA2, ATCKA2	1e-28	#N/A	0.631396	#N/A	#N/A	#N/A	MMK2_MEDSA
AT3G50000.1	c95679_g4_i5	CKA2, ATCKA2	2e-28	#N/A	0.399318	#N/A	#N/A	#N/A	MMK2_MEDSA
AT3G50000.1	c89061_g2_i4	CKA2, ATCKA2	3e-28	#N/A	#N/A	#N/A	0.463541	#N/A	MMK2_MEDSA
AT2G23080.1	c94310_g2_i3	AT2G23080.1	3e-22	#N/A	-0.44253	#N/A	#N/A	#N/A	MPK16_ARATH
AT3G50000.1	c94310_g2_i5	CKA2, ATCKA2	6e-27	#N/A	0.675849	#N/A	-0.822712	0.919429	MPK16_ARATH
AT3G50000.1	c94310_g2_i1	CKA2, ATCKA2	4e-27	#N/A	#N/A	#N/A	-0.503475	#N/A	MPK16_ARATH
LOC_Os03g10940.1	c93001_g1_i1	LOC_Os03g10940.1	2e-22	4.92109	5.62103	#N/A	5.33453	#N/A	MPK18_ARATH
AT3G50000.1	c94084_g1_i1	CKA2, ATCKA2	6e-29	#N/A	1.23929	#N/A	-2.24457	-1.37976	MPK3_ARATH
AT3G50000.1	c94084_g1_i3	CKA2, ATCKA2	4e-29	#N/A	1.31621	#N/A	-2.39181	-1.18284	MPK3_ARATH
AT3G50000.1	c94084_g1_i2	CKA2, ATCKA2	9e-30	#N/A	#N/A	#N/A	-2.15298	-1.44455	MPK3_ARATH
AT5G58230.1	c29905_g1_i1	MSI1, MEE70, ATMSI1	3e-73	3.41347	2.17401	#N/A	3.51059	#N/A	MSI1_SOLLC
AT5G58230.1	c57444_g1_i1	MSI1, MEE70, ATMSI1	4e-58	4.11377	5.35279	#N/A	4.06555	#N/A	MSI1_SOLLC
AT5G58230.1	c89972_g2_i1	MSI1, MEE70, ATMSI1	2e-166	#N/A	-1.16808	#N/A	#N/A	-1.29514	MSI1_SOLLC
AT5G58230.1	c55622_g1_i1	MSI1, MEE70, ATMSI1	8e-111	3.00369	2.84039	#N/A	3.68414	#N/A	MSI2_ARATH
AT5G58230.1	c81655_g1_i1	MSI1, MEE70, ATMSI1	4e-166	#N/A	#N/A	#N/A	#N/A	0.799383	MSI2_ARATH
AT2G19520.1	c20397_g1_i1	FVE, ACG1, MSI4, NFC4, NFC04, ATMSI4	2e-110	3.7738	4.33274	#N/A	3.86635	2.13559	MSI4_ARATH
AT2G19520.1	c74059_g1_i1	FVE, ACG1, MSI4, NFC4, NFC04, ATMSI4	3e-125	5.58792	6.18404	#N/A	5.77821	#N/A	MSI4_ARATH
AT2G19520.1	c90553_g1_i1	FVE, ACG1, MSI4, NFC4, NFC04, ATMSI4	2e-36	4.0167	6.62234	#N/A	4.41984	2.84488	MSI4_ARATH
AT2G19520.1	c90553_g5_i1	FVE, ACG1, MSI4, NFC4, NFC04, ATMSI4	6e-55	4.13241	5.36164	#N/A	5.35568	#N/A	MSI4_ARATH
AT2G19520.1	c90553_g3_i1	FVE, ACG1, MSI4, NFC4, NFC04, ATMSI4	0	#N/A	0.758697	#N/A	#N/A	1.00115	MSI4_ARATH
AT4G14540.1	c90406_g1_i2	NF-YB3	4e-51	-1.17492	#N/A	#N/A	-0.580134	#N/A	NFYB3_ARATH
AT4G14540.1	c98146_g5_i1	NF-YB3	1e-66	-0.631468	-0.991745	#N/A	-0.670767	#N/A	NFYB3_ARATH
AT4G14540.1	c98146_g5_i2	NF-YB3	5e-67	-0.757084	-1.12624	#N/A	-0.877611	#N/A	NFYB3_ARATH
AT2G13570.1	c81197_g1_i1	NF-YB7	9e-56	#N/A	-6.32358	#N/A	#N/A	-6.22468	NFYB7_ARATH
AT2G37060.1	c81528_g3_i1	NF-YB8	9e-63	6.02043	6.43411	#N/A	4.75899	#N/A	NFYB8_ARATH
AT3G48590.1	c78992_g4_i1	HAP5A, ATHAP5A, NF-YC1	1e-76	-0.648109	-0.489647	#N/A	#N/A	#N/A	NFYC1_ARATH
AT5G63470.1	c78992_g3_i1	NF-YC4	5e-76	#N/A	-0.924498	#N/A	#N/A	-0.882075	NFYC1_ARATH
AT1G56170.1	c84395_g3_i1	HAP5B, ATHAP5B, NF-YC2	4e-73	-0.551586	#N/A	#N/A	#N/A	0.778919	NFYC2_ARATH
AT1G56170.1	c84395_g3_i2	HAP5B, ATHAP5B, NF-YC2	2e-72	-0.865703	#N/A	#N/A	-0.51565	#N/A	NFYC2_ARATH
AT1G56170.1	c84395_g3_i3	HAP5B, ATHAP5B, NF-YC2	5e-74	-0.619692	#N/A	#N/A	#N/A	#N/A	NFYC2_ARATH
AT1G08970.4	c95551_g1_i1	HAP5C, NF-YC9	6e-61	5.72677	4.52125	#N/A	6.42047	#N/A	NFYC9_ARATH
AT1G08970.4	c95551_g2_i1	HAP5C, NF-YC9	9e-66	#N/A	-0.678916	#N/A	#N/A	#N/A	NFYC9_ARATH
AT1G08970.4	c95551_g2_i3	HAP5C, NF-YC9	1e-68	#N/A	-0.720872	#N/A	0.708296	#N/A	NFYC9_ARATH
AT1G68840.1	c54446_g1_i1	RAV2, RAP2.8, TEM2, EDF2, AtRAV2	2e-23	5.79902	4.26992	#N/A	5.09949	#N/A	NGA1_ARATH
AT2G23080.1	c81869_g1_i1	AT2G23080.1	2e-28	#N/A	#N/A	#N/A	#N/A	-0.607293	NTF3_TOBAC
AT2G23080.1	c93746_g2_i4	AT2G23080.1	5e-29	#N/A	2.59069	#N/A	#N/A	1.93476	NTF6_TOBAC
AT3G10390.1	c88640_g9_i1	FLD	3e-21	#N/A	-3.1579	#N/A	#N/A	-2.57179	PAO1_ARATH
AT3G10390.1	c89277_g1_i2	FLD	2e-33	0.875921	-0.956597	#N/A	0.650483	-0.83927	PAO4_ARATH
AT3G10390.1	c89277_g1_i3	FLD	7e-25	0.800281	-1.17441	#N/A	#N/A	-1.49239	PAO4_ARATH
AT4G26000.1	c105476_g1_i1	PEP	9e-46	6.8085	4.57962	#N/A	7.08751	#N/A	PCBP3_MOUSE
AT3G04610.1	c95779_g3_i1	FLK	3e-74	2.22895	1.81764	#N/A	2.14451	#N/A	PCBP3_MOUSE
AT3G04610.1	c100359_g1_i1	FLK	4e-169	#N/A	0.712539	#N/A	#N/A	#N/A	PCBP3_MOUSE
AT3G46640.3	c72415_g1_i1	PCL1	4e-61	-0.712484	0.861882	#N/A	#N/A	#N/A	PCL1_ARATH
AT3G46640.3	c92489_g5_i1	PCL1	3e-69	#N/A	1.47821	#N/A	-1.39682	#N/A	PCL1_ARATH
AT3G46640.3	c56831_g1_i1	PCL1	1e-38	2.50871	3.2597	#N/A	1.95784	#N/A	PCLL_ARATH
AT1G68050.1	c96634_g1_i1	ADO3, FKF1	2e-23	2.76485	#N/A	#N/A	2.1663	#N/A	PHOT1_ARATH
AT1G68050.1	c96634_g1_i2	ADO3, FKF1	2e-23	2.82471	0.618804	#N/A	2.55519	#N/A	PHOT1_ARATH
AT1G68050.1	c96634_g2_i1	ADO3, FKF1	7e-22	#N/A	-1.8943	#N/A	-0.455997	-1.97625	PHOT1_ARATH
AT1G68050.1	c96634_g2_i3	ADO3, FKF1	5e-22	#N/A	-2.39888	#N/A	-0.795034	-2.19142	PHOT1_ARATH
AT1G68050.1	c96634_g2_i5	ADO3, FKF1	6e-22	#N/A	-1.95512	#N/A	-0.513492	-2.07182	PHOT1_ARATH
AT1G68050.1	c76059_g1_i1	ADO3, FKF1	9e-22	2.18126	0.835862	#N/A	1.99366	#N/A	PHOT2_ARATH
AT1G68050.1	c96634_g2_i4	ADO3, FKF1	6e-22	#N/A	-2.04764	#N/A	-0.495957	-1.76661	PHT1B_ORYSJ
AT1G09570.1	c93518_g3_i1	PHYA, FHY2, FRE1, HY8	0	4.89695	6.31731	#N/A	4.44232	#N/A	PHYA_POPTM
AT1G09570.1	c68853_g1_i1	PHYA, FHY2, FRE1, HY8	2e-170	6.12509	6.07811	#N/A	4.81336	#N/A	PHYA_SOLTU
AT1G09570.1	c93518_g1_i1	PHYA, FHY2, FRE1, HY8	0	#N/A	0.441563	#N/A	#N/A	0.751216	PHYA1_TOBAC
AT2G18790.1	c12922_g1_i1	PHYB, HY3, OOP1	5e-52	1.91118	5.03017	#N/A	2.5246	#N/A	PHYB_TOBAC
AT2G18790.1	c95474_g4_i1	PHYB, HY3, OOP1	4e-58	2.086	2.95526	#N/A	4.64972	#N/A	PHYB_TOBAC
AT1G09570.1	c95474_g2_i2	PHYA, FHY2, FRE1, HY8	0	#N/A	0.27518	#N/A	-0.360628	#N/A	PHYB_TOBAC
AT1G09570.1	c95421_g1_i1	PHYA, FHY2, FRE1, HY8	0	#N/A	-0.511576	#N/A	#N/A	#N/A	PHYC_ORYSJ
AT1G09570.1	c95421_g1_i2	PHYA, FHY2, FRE1, HY8	0	#N/A	-0.739682	#N/A	#N/A	#N/A	PHYC_ORYSJ
AT1G09570.1	c95421_g1_i4	PHYA, FHY2, FRE1, HY8	0	#N/A	-0.527547	#N/A	#N/A	#N/A	PHYC_ORYSJ
AT1G09570.1	c95421_g1_i5	PHYA, FHY2, FRE1, HY8	0	#N/A	-0.547932	#N/A	#N/A	#N/A	PHYC_ORYSJ
AT1G09570.1	c95421_g1_i6	PHYA, FHY2, FRE1, HY8	0	#N/A	-0.742082	#N/A	#N/A	#N/A	PHYC_ORYSJ
AT4G18130.1	c112901_g1_i1	PHYE	3e-51	3.33601	4.48072	#N/A	#N/A	#N/A	PHYE_ARATH
AT4G18130.1	c96432_g1_i1	PHYE	4e-51	2.20663	3.42368	#N/A	2.74362	#N/A	PHYE_IPONI
AT3G12810.1	c65546_g1_i1	PIE1, SRCAP, chr13	9e-46	2.13914	3.08054	#N/A	3.58855	#N/A	PIE1_ARATH
AT3G12810.1	c83396_g9_i1	PIE1, SRCAP, chr13	1e-51	3.00515	4.81506	#N/A	2.73563	#N/A	PIE1_ARATH
AT3G12810.1	c100311_g2_i1	PIE1, SRCAP, chr13	0	#N/A	0.546941	#N/A	#N/A	0.64824	PIE1_ARATH
AT3G12810.1	c86748_g2_i1	PIE1, SRCAP, chr13	5e-32	3.51199	4.07811	#N/A	4.72659	1.85106	PKL_ARATH
AT3G12810.1	c95946_g2_i1	PIE1, SRCAP, chr13	1e-53	-0.727021	-0.577371	#N/A	-0.648167	#N/A	PKL_ARATH
AT3G12810.1	c95946_g2_i2	PIE1, SRCAP, chr13	1e-53	-0.69352	-0.592929	#N/A	-0.646859	#N/A	PKL_ARATH
AT3G12810.1	c95946_g2_i3	PIE1, SRCAP, chr13	7e-52	-0.476066	#N/A	#N/A	-0.35188	#N/A	PKL_ARATH
AT5G38480.1	c93155_g1_i2	GRF3, RCI1	5e-64	#N/A	0.971335	#N/A	#N/A	-1.27358	PPR59_ARATH
AT5G13480.2	c92912_g1_i1	FY	1e-25	#N/A	0.56012	#N/A	#N/A	#N/A	PRL1_ARATH
AT5G13480.2	c92912_g1_i2	FY	1e-25	#N/A	0.39648	#N/A	#N/A	#N/A	PRL1_ARATH
AT5G13480.2	c95783_g1_i1	FY	5e-23	-0.362985	0.477435	#N/A	#N/A	0.703107	PRP4L_ARATH
AT5G13480.2	c95783_g1_i2	FY	5e-23	#N/A	0.458092	#N/A	0.42778	0.70945	PRP4L_ARATH
AT5G02810.1	c80738_g1_i1	PRR7, APRR7	3e-42	2.67473	5.11429	#N/A	3.62966	#N/A	PRR37_ORYSI
AT5G02810.1	c80738_g1_i2	PRR7, APRR7	6e-61	4.41116	5.32238	#N/A	4.35284	#N/A	PRR37_ORYSI
AT5G02810.1	c85628_g7_i1	PRR7, APRR7	1e-21	3.55379	4.76488	#N/A	4.25927	2.05346	PRR37_ORYSI
AT5G02810.1	c39294_g1_i1	PRR7, APRR7	1e-22	3.28788	5.39293	#N/A	3.45193	1.61062	PRR73_ORYSI
AT5G02810.1	c85628_g4_i1	PRR7, APRR7	2e-62	-0.497077	#N/A	#N/A	#N/A	#N/A	PRR73_ORYSI
AT5G02810.1	c85628_g8_i1	PRR7, APRR7	3e-21	3.85841	5.66479	#N/A	2.88885	3.56272	PRR73_ORYSI
AT5G02810.1	c98035_g1_i2	PRR7, APRR7	4e-104	#N/A	1.16183	#N/A	#N/A	#N/A	PRR73_ORYSI
AT5G02810.1	c85628_g4_i2	PRR7, APRR7	6e-87	-0.511716	#N/A	#N/A	#N/A	0.632853	PRR73_ORYSJ
AT5G02810.1	c98035_g2_i1	PRR7, APRR7	2e-90	-1.04856	#N/A	#N/A	-0.840133	0.700151	PRR73_ORYSJ
AT5G02810.1	c98035_g2_i2	PRR7, APRR7	3e-90	-1.20971	#N/A	#N/A	-0.714235	0.640281	PRR73_ORYSJ
AT5G02810.1	c98035_g1_i1	PRR7, APRR7	2e-141	#N/A	1.17614	#N/A	#N/A	#N/A	PRR73_ORYSJ
AT5G02810.1	c98035_g1_i3	PRR7, APRR7	5e-93	#N/A	1.07752	#N/A	-0.284289	#N/A	PRR73_ORYSJ
AT5G24470.1	c92704_g6_i2	APRR5, PRR5	2e-116	-0.692404	5.30443	#N/A	-0.307357	1.62584	PRR95_ORYSJ
AT5G42790.1	c78703_g1_i1	PAF1, ATPSM30, ARS5	2e-149	#N/A	#N/A	#N/A	#N/A	-0.545385	PSA1A_ARATH
AT5G42790.1	c76027_g1_i1	PAF1, ATPSM30, ARS5	2e-38	#N/A	-0.503589	#N/A	#N/A	-0.691779	PSA2A_ARATH
AT5G42790.1	c25465_g1_i1	PAF1, ATPSM30, ARS5	4e-26	4.76477	4.57189	#N/A	4.43317	#N/A	PSA3_ARATH
AT1G47250.1	c87872_g1_i2	PAF2	4e-41	0.69438	#N/A	#N/A	0.491689	-0.592945	PSA4_SPIOL
AT1G47250.1	c87872_g1_i4	PAF2	5e-41	0.679641	#N/A	#N/A	0.624563	-0.646359	PSA4_SPIOL
AT1G47250.1	c87872_g1_i3	PAF2	5e-41	#N/A	#N/A	#N/A	0.355059	-0.596593	PSA4_SPIOL
AT1G47250.1	c87872_g1_i1	PAF2	5e-41	#N/A	#N/A	#N/A	#N/A	-0.589193	PSA4_SPIOL
AT1G47250.1	c87709_g1_i2	PAF2	4e-44	6.33633	6.49707	#N/A	7.0326	#N/A	PSA5_SOYBN
AT1G47250.1	c80165_g1_i1	PAF2	2e-34	0.74478	#N/A	#N/A	#N/A	-0.610723	PSA6_TOBAC
AT1G47250.1	c70727_g1_i1	PAF2	8e-26	0.780732	#N/A	#N/A	#N/A	-0.586214	PSA7_CICAR
AT1G47250.1	c89728_g3_i2	PAF2	2e-36	0.80331	#N/A	#N/A	#N/A	-0.613457	PSA7_CICAR
AT1G47250.1	c89728_g3_i4	PAF2	5e-37	0.733961	#N/A	#N/A	#N/A	-0.585381	PSA7_CICAR
AT2G28550.3	c98453_g1_i1	RAP2.7	1e-62	3.48381	4.35612	#N/A	5.9368	1.89434	RAP27_ARATH
AT2G28550.3	c98453_g2_i7	RAP2.7	3e-98	-0.760996	1.83477	#N/A	-0.675231	1.66188	RAP27_ARATH
AT2G28550.3	c52913_g1_i1	RAP2.7	6e-77	#N/A	3.86536	#N/A	#N/A	#N/A	RAP27_ARATH
AT2G28550.3	c87192_g2_i3	RAP2.7	7e-31	#N/A	1.18841	#N/A	#N/A	#N/A	RAP27_ARATH
AT2G28550.3	c87192_g3_i2	RAP2.7	2e-24	#N/A	1.28484	#N/A	#N/A	1.97726	RAP27_ARATH
AT2G28550.3	c87192_g5_i1	RAP2.7	8e-68	#N/A	1.42048	#N/A	-0.900973	1.50103	RAP27_ARATH
AT2G28550.3	c98453_g2_i2	RAP2.7	7e-103	#N/A	2.0546	#N/A	#N/A	1.40625	RAP27_ARATH
AT2G28550.3	c98453_g2_i4	RAP2.7	3e-101	#N/A	2.07111	#N/A	-0.834661	1.05181	RAP27_ARATH
AT2G28550.3	c98453_g2_i5	RAP2.7	2e-105	#N/A	1.53718	#N/A	-0.839975	1.24687	RAP27_ARATH
AT2G28550.3	c98453_g2_i8	RAP2.7	1e-101	#N/A	1.95482	#N/A	-1.01739	1.51477	RAP27_ARATH
AT2G28550.3	c87192_g2_i2	RAP2.7	1e-44	#N/A	#N/A	#N/A	#N/A	1.11641	RAP27_ARATH
AT1G13260.1	c83982_g1_i1	RAV1, EDF4	8e-132	#N/A	2.28731	#N/A	-0.772265	#N/A	RAV1_ARATH
AT1G13260.1	c83982_g1_i2	RAV1, EDF4	6e-130	#N/A	1.6832	#N/A	#N/A	#N/A	RAV1_ARATH
AT1G13260.1	c86857_g1_i1	RAV1, EDF4	3e-133	#N/A	#N/A	#N/A	-3.03692	#N/A	RAV1_ARATH
AT3G48430.1	c56008_g1_i1	REF6	4e-93	1.97872	4.08673	#N/A	1.319	1.80692	REF6_ARATH
AT3G48430.1	c94376_g3_i1	REF6	2e-23	3.40466	4.27494	#N/A	3.39724	1.71349	REF6_ARATH
AT3G48430.1	c94376_g4_i2	REF6	9e-69	#N/A	0.718284	#N/A	#N/A	#N/A	REF6_ARATH
AT3G48430.1	c94376_g4_i1	REF6	0	#N/A	#N/A	#N/A	-0.855307	#N/A	REF6_ARATH
AT3G18990.1	c142691_g1_i1	VRN1, REM39	2e-26	2.91863	3.68739	#N/A	4.64665	#N/A	REM19_ARATH
AT3G18990.1	c88187_g1_i1	VRN1, REM39	2e-25	0.434465	-0.409905	#N/A	0.823673	-0.601578	REM19_ARATH
AT3G12810.1	c89213_g2_i1	PIE1, SRCAP, chr13	2e-22	#N/A	0.28618	#N/A	#N/A	0.652779	RHP16_SCHPO
AT3G12810.1	c89213_g2_i2	PIE1, SRCAP, chr13	2e-22	#N/A	#N/A	#N/A	#N/A	0.654163	RHP16_SCHPO
AT2G32950.1	c83784_g1_i1	COP1, ATCOP1, DET340, FUS1, EMB168	7e-58	#N/A	-2.33791	#N/A	#N/A	-1.96285	RUP2_ARATH
AT2G46830.1	c96605_g3_i2	CCA1	2e-30	-1.57836	-3.29451	#N/A	-1.42044	-1.69851	RVE1_ARATH
AT2G46830.1	c95202_g1_i1	CCA1	1e-32	#N/A	-0.980256	#N/A	#N/A	#N/A	RVE1_ARATH
AT1G01060.1	c84815_g6_i1	LHY, LHY1	1e-23	2.92339	#N/A	#N/A	#N/A	#N/A	RVE6_ARATH
AT1G01060.1	c84815_g8_i1	LHY, LHY1	4e-21	0.486867	0.762965	#N/A	0.491716	#N/A	RVE6_ARATH
AT1G01060.1	c96879_g4_i1	LHY, LHY1	3e-21	#N/A	-0.406313	#N/A	0.878053	-0.961032	RVE6_ARATH
AT1G01060.1	c92088_g3_i3	LHY, LHY1	4e-22	#N/A	-1.06974	#N/A	#N/A	#N/A	RVE8_ARATH
AT1G01060.1	c92088_g3_i5	LHY, LHY1	4e-22	#N/A	-1.37432	#N/A	#N/A	#N/A	RVE8_ARATH
AT2G33810.1	c79890_g1_i1	SPL3	7e-34	#N/A	1.17079	#N/A	0.881982	3.82797	SBP1_ANTMA
AT2G33810.1	c80807_g1_i1	SPL3	2e-37	#N/A	1.06792	#N/A	#N/A	#N/A	SBP1_ANTMA
AT3G11540.1	c82061_g1_i1	SPY	3e-83	#N/A	#N/A	#N/A	#N/A	-0.887609	SEC_ARATH
AT3G11540.1	c82061_g1_i2	SPY	4e-83	#N/A	#N/A	#N/A	#N/A	-0.866905	SEC_ARATH
AT1G26310.1	c88116_g6_i1	CAL, CAL1, AGL10	5e-55	4.05702	1.85693	#N/A	4.54372	#N/A	SEP1_ARATH
AT5G60910.1	c88116_g3_i1	AGL8, FUL	2e-55	#N/A	-1.93986	#N/A	0.343776	-1.54297	SEP2_ARATH
AT1G77300.1	c99621_g4_i3	EFS, SDG8, CCR1, ASHH2, LAZ2	8e-21	-0.621284	#N/A	#N/A	#N/A	0.686314	SET1_DROME
AT1G77300.1	c99621_g4_i8	EFS, SDG8, CCR1, ASHH2, LAZ2	8e-21	-0.613459	#N/A	#N/A	#N/A	#N/A	SET1_DROME
AT1G77300.1	c99621_g4_i7	EFS, SDG8, CCR1, ASHH2, LAZ2	8e-21	#N/A	#N/A	#N/A	#N/A	#N/A	SET1_DROME
AT3G12810.1	c95473_g3_i1	PIE1, SRCAP, chr13	3e-21	#N/A	0.507732	#N/A	0.454716	0.673066	SM3L1_ARATH
AT3G12810.1	c95473_g3_i2	PIE1, SRCAP, chr13	1e-21	#N/A	0.459225	#N/A	0.570787	#N/A	SM3L1_ARATH
AT3G12810.1	c99431_g6_i1	PIE1, SRCAP, chr13	2e-23	0.789906	#N/A	#N/A	0.906272	#N/A	SM3L2_ARATH
AT3G12810.1	c96625_g2_i2	PIE1, SRCAP, chr13	8e-23	#N/A	0.534378	#N/A	#N/A	0.922333	SM3L2_ARATH
AT3G12810.1	c95932_g1_i1	PIE1, SRCAP, chr13	8e-21	#N/A	0.976217	#N/A	-0.89588	1.9889	SM3L3_ARATH
AT2G45660.1	c86010_g2_i1	AGL20, SOC1, ATSOC1	2e-54	3.88577	4.40448	#N/A	2.37547	3.83067	SOC1_ARATH
AT4G22950.1	c89673_g3_i1	AGL19, GL19	7e-57	2.5571	4.04286	#N/A	3.45686	#N/A	SOC1_ARATH
AT4G22950.1	c86010_g1_i1	AGL19, GL19	4e-75	#N/A	2.70268	#N/A	-0.48391	2.17035	SOC1_ARATH
AT4G22950.1	c86010_g1_i2	AGL19, GL19	3e-67	#N/A	2.06302	#N/A	-0.818704	2.05436	SOC1_ARATH
AT4G22950.1	c86010_g1_i3	AGL19, GL19	9e-57	#N/A	2.65112	#N/A	-0.443887	2.70614	SOC1_ARATH
AT4G22950.1	c89673_g4_i1	AGL19, GL19	7e-68	#N/A	-1.00933	#N/A	0.891103	#N/A	SOC1_ARATH
AT4G22950.1	c94107_g4_i1	AGL19, GL19	7e-33	#N/A	3.63595	#N/A	#N/A	#N/A	SOC1_ARATH
AT4G22950.1	c94107_g4_i4	AGL19, GL19	6e-29	#N/A	3.10308	#N/A	#N/A	2.59497	SOC1_ARATH
AT4G22950.1	c94107_g4_i5	AGL19, GL19	6e-22	#N/A	2.36011	#N/A	#N/A	1.90444	SOC1_ARATH
AT4G22950.1	c94107_g4_i6	AGL19, GL19	3e-25	#N/A	2.94715	#N/A	#N/A	4.02433	SOC1_ARATH
AT4G22950.1	c94107_g4_i3	AGL19, GL19	1e-24	#N/A	#N/A	#N/A	#N/A	3.12657	SOC1_ARATH
AT2G33810.1	c93310_g5_i1	SPL3	7e-30	3.76694	5.30757	#N/A	3.77949	#N/A	SP13B_ARATH
AT4G11110.1	c99509_g2_i5	SPA2	1e-133	-0.542057	#N/A	#N/A	-0.6348	#N/A	SPA2_ARATH
AT1G53090.1	c64106_g1_i1	SPA4	2e-74	3.39786	3.20928	#N/A	3.74003	#N/A	SPA3_ARATH
AT1G53090.1	c64106_g1_i2	SPA4	1e-57	2.24022	3.04039	#N/A	4.01125	#N/A	SPA3_ARATH
AT3G15354.1	c97089_g2_i1	SPA3	2e-56	3.66869	2.4653	#N/A	3.74526	#N/A	SPA3_ARATH
AT3G15354.1	c97089_g3_i1	SPA3	3e-46	5.79597	5.64667	#N/A	4.33805	#N/A	SPA3_ARATH
AT3G15354.1	c97089_g4_i2	SPA3	9e-33	-0.850681	-0.86659	#N/A	-0.457806	#N/A	SPA3_ARATH
AT3G15354.1	c97089_g4_i5	SPA3	0	#N/A	-0.40581	#N/A	#N/A	-0.702445	SPA3_ARATH
AT2G33810.1	c91703_g3_i1	SPL3	1e-32	#N/A	-0.841339	#N/A	#N/A	-0.62592	SPL1_ARATH
AT2G33810.1	c68350_g1_i1	SPL3	1e-30	2.18612	2.59894	#N/A	2.42108	#N/A	SPL12_ARATH
AT2G33810.1	c81320_g1_i1	SPL3	7e-34	3.23892	2.93994	#N/A	3.61233	#N/A	SPL12_ARATH
AT2G33810.1	c91703_g1_i1	SPL3	6e-30	-0.406813	#N/A	#N/A	-0.518614	#N/A	SPL12_ARATH
AT2G33810.1	c91703_g1_i3	SPL3	5e-30	-0.491017	#N/A	#N/A	-0.702421	#N/A	SPL12_ARATH
AT2G33810.1	c87494_g1_i5	SPL3	3e-26	#N/A	-0.80192	#N/A	#N/A	-1.09248	SPL12_ORYSJ
AT2G33810.1	c92156_g2_i1	SPL3	9e-28	#N/A	0.887469	#N/A	#N/A	#N/A	SPL12_ORYSJ
AT2G33810.1	c92156_g2_i2	SPL3	1e-27	#N/A	0.788504	#N/A	#N/A	#N/A	SPL12_ORYSJ
AT2G33810.1	c92156_g2_i3	SPL3	9e-28	#N/A	0.721759	#N/A	-0.420134	#N/A	SPL12_ORYSJ
AT2G33810.1	c135760_g1_i1	SPL3	1e-22	6.36953	6.22251	#N/A	4.88669	#N/A	SPL14_ARATH
AT2G33810.1	c82819_g4_i3	SPL3	6e-30	-2.10916	1.47645	#N/A	-1.6121	2.35221	SPL16_ORYSJ
AT2G33810.1	c79187_g1_i2	SPL3	5e-31	-0.916326	0.945622	#N/A	-0.892805	1.5097	SPL17_ORYSJ
AT2G33810.1	c136351_g1_i1	SPL3	9e-34	5.95156	5.68427	#N/A	3.57546	5.11926	SPL5_ARATH
AT2G33810.1	c93310_g3_i1	SPL3	1e-30	-0.442921	#N/A	#N/A	-0.804829	1.15265	SPL5_ARATH
AT2G33810.1	c93310_g3_i2	SPL3	9e-32	-0.567291	-0.594104	#N/A	-1.01815	#N/A	SPL5_ARATH
AT2G33810.1	c79890_g1_i2	SPL3	7e-34	#N/A	1.26989	#N/A	0.937142	3.84111	SPL5_ARATH
AT2G33810.1	c93493_g1_i2	SPL3	3e-31	-1.58558	#N/A	#N/A	#N/A	2.39529	SPL6_ARATH
AT2G33810.1	c81260_g1_i1	SPL3	4e-30	#N/A	1.25066	#N/A	#N/A	1.49297	SPL6_ARATH
AT2G33810.1	c81260_g1_i2	SPL3	4e-30	#N/A	1.18784	#N/A	#N/A	1.54726	SPL6_ARATH
AT2G33810.1	c93493_g1_i1	SPL3	4e-30	#N/A	1.81155	#N/A	#N/A	1.18643	SPL6_ARATH
AT2G33810.1	c93493_g1_i3	SPL3	3e-30	#N/A	1.62387	#N/A	#N/A	1.50682	SPL6_ARATH
AT2G33810.1	c97164_g4_i1	SPL3	1e-21	2.48095	2.63548	#N/A	3.51678	2.68309	SPL7_ARATH
AT2G33810.1	c129220_g1_i1	SPL3	1e-35	3.31558	3.7336	#N/A	5.02751	#N/A	SPL7_ORYSJ
AT2G33810.1	c89908_g2_i1	SPL3	4e-33	#N/A	-1.04435	#N/A	-0.397398	#N/A	SPL7_ORYSJ
AT2G33810.1	c96319_g1_i3	SPL3	2e-29	#N/A	1.33833	#N/A	#N/A	1.32056	SPL8_ARATH
AT2G33810.1	c96319_g1_i5	SPL3	2e-29	#N/A	0.999056	#N/A	#N/A	0.955667	SPL8_ARATH
AT2G33810.1	c96319_g1_i7	SPL3	2e-29	#N/A	1.05545	#N/A	#N/A	1.06985	SPL8_ARATH
AT2G33810.1	c96319_g1_i2	SPL3	4e-30	#N/A	#N/A	#N/A	-0.656107	1.20626	SPL8_ARATH
AT2G33810.1	c96319_g1_i1	SPL3	2e-29	#N/A	#N/A	#N/A	#N/A	0.829951	SPL8_ARATH
AT2G33810.1	c96319_g1_i4	SPL3	5e-30	#N/A	#N/A	#N/A	#N/A	0.85248	SPL8_ARATH
AT2G33810.1	c96319_g1_i6	SPL3	2e-29	#N/A	#N/A	#N/A	#N/A	1.19269	SPL8_ARATH
AT2G33810.1	c79187_g1_i1	SPL3	4e-32	-1.11737	0.682729	#N/A	-1.11432	1.13378	SPL9_ARATH
AT3G11540.1	c56630_g1_i1	SPY	2e-84	1.99753	2.48945	#N/A	1.63349	#N/A	SPY_EUSER
AT3G11540.1	c92144_g9_i1	SPY	0	#N/A	0.567195	#N/A	#N/A	#N/A	SPY_PETHY
AT3G11540.1	c92144_g9_i2	SPY	0	#N/A	0.521191	#N/A	#N/A	#N/A	SPY_PETHY
AT1G34370	c81138_g1_i2	AT1G34370	5e-22	-0.483857	-0.553782	#N/A	#N/A	-1.1854	STOP1_ARATH
AT1G34370	c81138_g1_i1	AT1G34370	4e-22	#N/A	-0.53845	#N/A	#N/A	-1.18663	STOP1_ARATH
AT1G34370	c93923_g1_i1	AT1G34370	1e-23	#N/A	0.76907	#N/A	#N/A	#N/A	STOP1_ARATH
AT1G34370	c93923_g1_i2	AT1G34370	1e-23	#N/A	0.582086	#N/A	#N/A	-0.751108	STOP1_ARATH
AT1G34370	c93923_g1_i3	AT1G34370	7e-24	#N/A	0.734573	#N/A	#N/A	#N/A	STOP1_ARATH
AT1G30970.1	c69103_g1_i1	SUF4	7e-68	3.01758	3.39633	#N/A	3.17713	#N/A	SUF4_ARATH
AT1G30970.1	c84333_g1_i2	SUF4	1e-113	-0.357125	#N/A	#N/A	#N/A	#N/A	SUF4_ARATH
AT1G77300.1	c60881_g1_i1	EFS, SDG8, CCR1, ASHH2, LAZ2	9e-24	3.49482	3.61584	#N/A	3.47974	#N/A	SUVR5_ARATH
AT1G77300.1	c94437_g2_i1	EFS, SDG8, CCR1, ASHH2, LAZ2	9e-24	-0.628668	#N/A	#N/A	-0.328886	#N/A	SUVR5_ARATH
AT1G77300.1	c94437_g2_i2	EFS, SDG8, CCR1, ASHH2, LAZ2	8e-24	-0.578241	#N/A	#N/A	-0.307868	#N/A	SUVR5_ARATH
AT1G77300.1	c94437_g2_i3	EFS, SDG8, CCR1, ASHH2, LAZ2	9e-24	-0.656353	#N/A	#N/A	-0.26295	#N/A	SUVR5_ARATH
AT2G22540.1	c90829_g2_i1	SVP, AGL22	4e-77	1.1897	1.19673	#N/A	1.02275	1.9046	SVP_ARATH
AT2G22540.1	c90829_g2_i2	SVP, AGL22	9e-78	1.15059	#N/A	#N/A	0.746538	1.22384	SVP_ARATH
AT2G22540.1	c91377_g1_i7	SVP, AGL22	5e-69	1.00989	1.60387	#N/A	#N/A	#N/A	SVP_ARATH
AT2G22540.1	c90289_g1_i1	SVP, AGL22	4e-106	#N/A	6.58019	#N/A	#N/A	-1.10956	SVP_ARATH
AT2G22540.1	c90289_g1_i2	SVP, AGL22	4e-106	#N/A	3.91941	#N/A	#N/A	#N/A	SVP_ARATH
AT2G22540.1	c90289_g1_i4	SVP, AGL22	1e-105	#N/A	3.7367	#N/A	#N/A	#N/A	SVP_ARATH
AT2G22540.1	c91377_g1_i11	SVP, AGL22	2e-70	#N/A	1.25752	#N/A	#N/A	#N/A	SVP_ARATH
AT2G22540.1	c91377_g1_i14	SVP, AGL22	2e-70	#N/A	1.45927	#N/A	#N/A	#N/A	SVP_ARATH
AT3G12810.1	c109091_g1_i1	PIE1, SRCAP, chr13	4e-36	3.01652	4.16377	#N/A	2.46775	#N/A	SYD_ARATH
AT3G12810.1	c96482_g1_i1	PIE1, SRCAP, chr13	2e-51	-1.38601	-0.494571	#N/A	-1.24244	#N/A	SYD_ARATH
AT3G12810.1	c96482_g1_i2	PIE1, SRCAP, chr13	2e-49	-1.46309	-0.499168	#N/A	-1.2645	#N/A	SYD_ARATH
AT5G13480.2	c83399_g1_i1	FY	4e-22	#N/A	0.346885	#N/A	#N/A	#N/A	TBL1R_MOUSE
AT5G08330.1	c87443_g4_i1	AT5G08330.1	2e-23	-2.22322	-1.14768	#N/A	-2.29276	#N/A	TCP14_ARATH
AT5G08330.1	c87443_g4_i5	AT5G08330.1	3e-23	#N/A	0.907741	#N/A	-0.620465	#N/A	TCP14_ARATH
AT5G08330.1	c87443_g4_i7	AT5G08330.1	3e-23	#N/A	0.603756	#N/A	-0.866332	#N/A	TCP14_ARATH
AT5G08330.1	c87443_g4_i6	AT5G08330.1	6e-24	#N/A	#N/A	#N/A	-0.93314	#N/A	TCP14_ARATH
AT5G08330.1	c87443_g4_i4	AT5G08330.1	9e-23	#N/A	1.71809	#N/A	#N/A	1.12107	TCP15_ARATH
AT5G08330.1	c92182_g2_i1	AT5G08330.1	2e-21	-1.68798	-1.29142	#N/A	-1.55744	#N/A	TCP19_ARATH
AT5G08330.1	c92182_g2_i2	AT5G08330.1	2e-21	-1.84608	-1.51857	#N/A	-1.42573	#N/A	TCP19_ARATH
AT5G08330.1	c81621_g3_i1	AT5G08330.1	8e-25	5.05671	4.28759	#N/A	6.01912	#N/A	TCP20_ARATH
AT5G08330.1	c87443_g4_i3	AT5G08330.1	4e-21	-2.02595	#N/A	#N/A	-1.9491	#N/A	TCP20_ARATH
AT5G08330.1	c88959_g2_i1	AT5G08330.1	4e-22	0.995676	1.12278	#N/A	#N/A	#N/A	TCP20_ARATH
AT5G08330.1	c88959_g2_i2	AT5G08330.1	8e-22	0.699895	#N/A	#N/A	#N/A	#N/A	TCP20_ARATH
AT5G08330.1	c86280_g3_i1	AT5G08330.1	1e-23	#N/A	#N/A	#N/A	-0.632816	#N/A	TCP20_ARATH
AT5G08330.1	c92734_g9_i1	AT5G08330.1	6e-23	-1.40976	#N/A	#N/A	-1.82919	#N/A	TCP8_ARATH
AT5G08330.1	c92734_g9_i2	AT5G08330.1	5e-23	-1.66654	#N/A	#N/A	-2.3133	#N/A	TCP8_ARATH
AT5G08330.1	c79789_g1_i1	AT5G08330.1	3e-23	#N/A	#N/A	#N/A	-1.69404	#N/A	TCP8_ARATH
AT5G08330.1	c79789_g1_i2	AT5G08330.1	6e-23	#N/A	#N/A	#N/A	-1.90177	#N/A	TCP8_ARATH
AT2G28550.3	c87192_g5_i4	RAP2.7	6e-53	-0.990872	1.34125	#N/A	-0.746421	2.55244	TOE2_ARATH
AT2G28550.3	c87192_g5_i2	RAP2.7	1e-52	#N/A	1.06074	#N/A	-0.873672	1.6879	TOE2_ARATH
AT2G28550.3	c87192_g5_i5	RAP2.7	8e-48	#N/A	1.4944	#N/A	-0.99531	2.43877	TOE2_ARATH
AT2G28550.3	c87192_g1_i3	RAP2.7	2e-57	#N/A	#N/A	#N/A	-0.803284	#N/A	TOE2_ARATH
AT4G34000.1	c66146_g1_i1	ABF3, DPBF5	3e-49	4.24983	2.74238	#N/A	4.47142	#N/A	TRAB1_ORYSJ
AT5G16260.1	c95120_g2_i1	ELF9	1e-97	4.05318	5.11444	#N/A	5.41125	#N/A	UAP2_SCHPO
AT4G34530.1	c82044_g1_i1	CIB1	6e-21	#N/A	0.864405	#N/A	0.372449	1.11064	UNE12_ARATH
AT1G04400.2	c96538_g1_i2	CRY2, FHA, AT-PHH1, PHH1, ATCRY2	8e-50	#N/A	-1.42904	#N/A	#N/A	#N/A	UVR3_ARATH
AT1G04400.2	c96538_g1_i3	CRY2, FHA, AT-PHH1, PHH1, ATCRY2	7e-50	#N/A	-1.92837	#N/A	#N/A	#N/A	UVR3_ARATH
AT1G04400.2	c96538_g1_i4	CRY2, FHA, AT-PHH1, PHH1, ATCRY2	5e-50	#N/A	-0.897264	#N/A	#N/A	#N/A	UVR3_ARATH
AT3G24440.1	c93433_g2_i1	VRN5, VIL1	0	#N/A	-0.437693	#N/A	0.601509	-1.0129	VIL1_ARATH
AT3G24440.1	c93433_g1_i3	VRN5, VIL1	0	#N/A	#N/A	#N/A	-0.62318	-0.961643	VIL1_ARATH
AT3G24440.1	c93433_g2_i2	VRN5, VIL1	0	#N/A	#N/A	#N/A	0.731911	-0.875883	VIL1_ARATH
AT3G24440.1	c93433_g1_i1	VRN5, VIL1	0	#N/A	#N/A	#N/A	#N/A	-0.714255	VIL1_ARATH
AT3G24440.1	c93433_g1_i4	VRN5, VIL1	0	#N/A	#N/A	#N/A	#N/A	-0.711287	VIL1_ARATH
AT4G30200.2	c1071_g1_i1	VEL1, VIL2	7e-30	2.69851	#N/A	#N/A	2.33799	#N/A	VIL2_ARATH
AT4G30200.2	c13767_g1_i1	VEL1, VIL2	1e-45	3.01689	2.71404	#N/A	2.75158	#N/A	VIL2_ARATH
AT4G30200.2	c92401_g6_i2	VEL1, VIL2	4e-27	-1.22871	#N/A	#N/A	-0.827497	#N/A	VIL2_ARATH
AT4G30200.2	c92401_g3_i3	VEL1, VIL2	4e-133	#N/A	-0.752023	#N/A	#N/A	-1.17388	VIL2_ARATH
AT4G30200.2	c92401_g6_i1	VEL1, VIL2	1e-47	#N/A	-1.50249	#N/A	#N/A	#N/A	VIL2_ARATH
AT4G30200.2	c92401_g3_i2	VEL1, VIL2	3e-101	#N/A	#N/A	#N/A	#N/A	-0.953828	VIL2_ARATH
AT5G57380.1	c92401_g10_i1	VIN3	9e-37	#N/A	#N/A	#N/A	3.74491	#N/A	VIN3_ARATH
AT3G18990.1	c98995_g1_i3	VRN1, REM39	2e-24	-1.37401	#N/A	#N/A	#N/A	#N/A	VRN1_ARATH
AT3G18990.1	c98995_g1_i6	VRN1, REM39	2e-24	-0.97265	1.25411	#N/A	#N/A	#N/A	VRN1_ARATH
AT3G18990.1	c78832_g1_i1	VRN1, REM39	5e-39	#N/A	0.338459	#N/A	#N/A	#N/A	VRN1_ARATH
AT3G18990.1	c78832_g1_i2	VRN1, REM39	5e-30	#N/A	0.329066	#N/A	#N/A	#N/A	VRN1_ARATH
AT3G18990.1	c98995_g1_i5	VRN1, REM39	9e-42	#N/A	#N/A	#N/A	#N/A	#N/A	VRN1_ARATH
AT2G28550.3	c85378_g3_i1	RAP2.7	3e-25	3.30336	#N/A	#N/A	4.40439	#N/A	WRI1_ARATH
AT2G28550.3	c85378_g3_i2	RAP2.7	1e-27	3.66248	#N/A	#N/A	1.76491	1.34438	WRI1_ARATH
AT2G28550.3	c85378_g3_i3	RAP2.7	7e-36	2.73749	#N/A	#N/A	2.73964	1.51707	WRI1_ARATH
AT2G23070.1	c97231_g4_i5	AT2G23070.1	5e-27	0.692389	#N/A	#N/A	#N/A	#N/A	Y1461_ARATH
AT2G23080.1	c81821_g1_i2	AT2G23080.1	1e-26	#N/A	0.440281	#N/A	#N/A	#N/A	Y1461_ARATH
AT2G23070.1	c81821_g1_i3	AT2G23070.1	2e-25	#N/A	0.326725	#N/A	-0.319168	#N/A	Y1461_ARATH
AT2G23080.1	c83797_g2_i1	AT2G23080.1	5e-27	#N/A	-4.10105	#N/A	#N/A	-2.8723	Y1461_ARATH
AT2G23080.1	c83797_g2_i2	AT2G23080.1	1e-26	#N/A	-3.91354	#N/A	#N/A	-2.26806	Y1461_ARATH
AT2G23070.1	c95615_g4_i1	AT2G23070.1	1e-29	#N/A	0.906686	#N/A	#N/A	1.11646	Y1461_ARATH
AT2G23070.1	c97231_g4_i3	AT2G23070.1	7e-27	#N/A	-0.569699	#N/A	#N/A	#N/A	Y1461_ARATH
AT2G23080.1	c98469_g4_i1	AT2G23080.1	4e-28	-0.441681	#N/A	#N/A	-0.524567	#N/A	Y1960_ARATH
AT2G23080.1	c93264_g1_i1	AT2G23080.1	5e-28	#N/A	-4.03056	#N/A	0.850675	-3.49049	Y1960_ARATH
AT1G13260.1	c94181_g4_i2	RAV1, EDF4	8e-43	#N/A	1.62541	#N/A	-1.00443	0.941655	Y2835_ORYSJ
AT1G13260.1	c94181_g4_i6	RAV1, EDF4	2e-42	#N/A	2.04039	#N/A	-0.864933	1.01937	Y2835_ORYSJ
AT1G13260.1	c115816_g1_i1	RAV1, EDF4	3e-34	3.61401	3.48304	#N/A	#N/A	#N/A	Y3209_ORYSJ
AT1G68840.1	c88536_g1_i1	RAV2, RAP2.8, TEM2, EDF2, AtRAV2	1e-41	#N/A	-0.930237	#N/A	#N/A	-1.11776	Y3209_ORYSJ
AT3G04610.1	c100252_g5_i1	FLK	1e-24	-0.385795	0.370894	#N/A	-0.319082	0.552522	Y4837_ARATH
AT3G04610.1	c66381_g1_i3	FLK	4e-25	4.03711	3.72027	#N/A	4.63668	#N/A	Y4837_ARATH
AT3G04610.1	c69398_g1_i1	FLK	4e-67	5.66146	7.22522	#N/A	5.92702	#N/A	Y4837_ARATH
AT3G04610.1	c69904_g1_i1	FLK	8e-23	4.49365	5.10638	#N/A	3.87142	#N/A	Y4837_ARATH
AT3G04610.1	c73101_g1_i1	FLK	2e-26	3.61291	4.41318	#N/A	3.80623	#N/A	Y4837_ARATH
AT3G04610.1	c73470_g1_i1	FLK	1e-21	3.12992	3.49061	#N/A	2.74779	#N/A	Y4837_ARATH
AT3G04610.1	c91122_g1_i2	FLK	2e-26	-0.436959	#N/A	#N/A	#N/A	0.786699	Y4837_ARATH
AT3G04610.1	c91122_g1_i4	FLK	2e-26	-0.664308	#N/A	#N/A	#N/A	#N/A	Y4837_ARATH
AT3G04610.1	c91122_g1_i6	FLK	2e-26	-0.555422	#N/A	#N/A	#N/A	#N/A	Y4837_ARATH
AT3G04610.1	c92308_g1_i1	FLK	5e-24	#N/A	-0.528861	#N/A	#N/A	#N/A	Y4837_ARATH
AT3G04610.1	c91122_g1_i3	FLK	3e-26	#N/A	#N/A	#N/A	#N/A	0.758253	Y4837_ARATH
AT3G04610.1	c93470_g2_i1	FLK	1e-21	#N/A	#N/A	#N/A	#N/A	#N/A	Y4837_ARATH
AT3G12810.1	c89563_g1_i1	PIE1, SRCAP, chr13	2e-23	#N/A	0.734807	#N/A	-0.5669	#N/A	YG42_SCHPO
