# Supplementary material for: VcRR2 regulates chilling-mediated flowering through expression of hormone genes in a transgenic blueberry mutant
Source: Hortic Res. 2019 Aug 21;6:96. doi: 10.1038/s41438-019-0180-0 (PMC6804727; doi:10.1038/s41438-019-0180-0)
Supplement: Supplementary file 5 — Supplementary Table 5 [file 41438_2019_180_MOESM5_ESM.xlsx]

## Sheet: Sheet1
Table S5 Sugar synthesis pathway genes of blueberry
Transcript_ID	Query id	Blast_e_value	Annotation in Arabidopsis	Annotation
c97492_g5_i2	AT3G52590.1_|_Symbols:HAP4,ERD16,EMB2167,UBQ1_|_EMBRYO_DEFECTIVE_2167,EARLY-RESPONSIVE_TO_DEHYDRATION_16,ubiquitin_extension_protein_1,HAPLESS_4_|	1e-29	ERD	.
c90992_g3_i2	AT3G25760.1_|_Symbols:AOC1,ERD12_|_early-responsive_to_dehydration_12,allene_oxide_cyclase_1_|	7e-72	ERD	AOC4_ARATH
c88426_g1_i2	AT1G56410.1_|_Symbols:HSP70T-1,ERD2_|_HEAT_SHOCK_PROTEIN_70T-1,EARLY-RESPONSIVE_TO_DEHYDRATION_2_|	0	ERD	BIP5_TOBAC
c91755_g3_i1	AT1G62320.1_|_Symbols:no_symbol_available_|_no_full_name_available_|	3e-27	ERD	CSC1_ARATH
c87622_g1_i2	AT1G30360.1_|_Symbols:ERD4_|_early-responsive_to_dehydration_4_|	1e-47	ERD	CSC1L_BRAJU
c87622_g1_i1	AT1G30360.1_|_Symbols:ERD4_|_early-responsive_to_dehydration_4_|	7e-55	ERD	CSCLD_ARATH
c92126_g1_i1	AT1G56410.1_|_Symbols:HSP70T-1,ERD2_|_HEAT_SHOCK_PROTEIN_70T-1,EARLY-RESPONSIVE_TO_DEHYDRATION_2_|	5e-70	ERD	DHE2_ACHKL
c80757_g1_i1	AT5G56030.2_|_Symbols:HSP81-2,HSP90.2,AtHsp90.2,ERD8,HSP81.2_|_EARLY-RESPONSIVE_TO_DEHYDRATION_8,heat_shock_protein_81-2,heat_shock_protein_81.2,HEAT_SHOCK_PROTEIN_90.2,HEAT_SHOCK_PROTEIN_90.2_|	6e-110	ERD	ENPL_CATRO
c72463_g1_i1	AT1G10370.1_|_Symbols:ATGSTU17,ERD9,GST30B,GST30,GSTU17_|_GLUTATHIONE_S-TRANSFERASE_30B,GLUTATHIONE_S-TRANSFERASE_30,GLUTATHIONE_S-TRANSFERASE_TAU_17,GLUTATHIONE_S-TRANSFERASE_U17,EARLY-RESPONSIVE_TO_DEHYDRATION_9_|	2e-39	ERD	GST23_MAIZE
c84628_g1_i2	AT1G10370.1_|_Symbols:ATGSTU17,ERD9,GST30B,GST30,GSTU17_|_GLUTATHIONE_S-TRANSFERASE_30B,GLUTATHIONE_S-TRANSFERASE_30,GLUTATHIONE_S-TRANSFERASE_TAU_17,GLUTATHIONE_S-TRANSFERASE_U17,EARLY-RESPONSIVE_TO_DEHYDRATION_9_|	5e-28	ERD	GSTU7_ARATH
c88546_g1_i1	AT1G10370.1_|_Symbols:ATGSTU17,ERD9,GST30B,GST30,GSTU17_|_GLUTATHIONE_S-TRANSFERASE_30B,GLUTATHIONE_S-TRANSFERASE_30,GLUTATHIONE_S-TRANSFERASE_TAU_17,GLUTATHIONE_S-TRANSFERASE_U17,EARLY-RESPONSIVE_TO_DEHYDRATION_9_|	2e-26	ERD	GSTUI_ARATH
c70711_g1_i1	AT1G10370.1_|_Symbols:ATGSTU17,ERD9,GST30B,GST30,GSTU17_|_GLUTATHIONE_S-TRANSFERASE_30B,GLUTATHIONE_S-TRANSFERASE_30,GLUTATHIONE_S-TRANSFERASE_TAU_17,GLUTATHIONE_S-TRANSFERASE_U17,EARLY-RESPONSIVE_TO_DEHYDRATION_9_|	9e-52	ERD	GSTX1_TOBAC
c99038_g2_i3	AT1G10370.1_|_Symbols:ATGSTU17,ERD9,GST30B,GST30,GSTU17_|_GLUTATHIONE_S-TRANSFERASE_30B,GLUTATHIONE_S-TRANSFERASE_30,GLUTATHIONE_S-TRANSFERASE_TAU_17,GLUTATHIONE_S-TRANSFERASE_U17,EARLY-RESPONSIVE_TO_DEHYDRATION_9_|	1e-49	ERD	GSTX6_SOYBN
c80281_g4_i1	AT1G10370.1_|_Symbols:ATGSTU17,ERD9,GST30B,GST30,GSTU17_|_GLUTATHIONE_S-TRANSFERASE_30B,GLUTATHIONE_S-TRANSFERASE_30,GLUTATHIONE_S-TRANSFERASE_TAU_17,GLUTATHIONE_S-TRANSFERASE_U17,EARLY-RESPONSIVE_TO_DEHYDRATION_9_|	1e-37	ERD	GSTXC_TOBAC
c69401_g1_i1	AT1G56410.1_|_Symbols:HSP70T-1,ERD2_|_HEAT_SHOCK_PROTEIN_70T-1,EARLY-RESPONSIVE_TO_DEHYDRATION_2_|	2e-117	ERD	HSP72_SOLLC
c95882_g2_i1	AT1G56410.1_|_Symbols:HSP70T-1,ERD2_|_HEAT_SHOCK_PROTEIN_70T-1,EARLY-RESPONSIVE_TO_DEHYDRATION_2_|	0	ERD	HSP7C_PETHY
c95495_g6_i1	AT1G56410.1_|_Symbols:HSP70T-1,ERD2_|_HEAT_SHOCK_PROTEIN_70T-1,EARLY-RESPONSIVE_TO_DEHYDRATION_2_|	1e-91	ERD	HSP7E_SPIOL
c94414_g1_i1	AT1G56410.1_|_Symbols:HSP70T-1,ERD2_|_HEAT_SHOCK_PROTEIN_70T-1,EARLY-RESPONSIVE_TO_DEHYDRATION_2_|	1e-78	ERD	HSP7J_ARATH
c92948_g2_i2	AT1G56410.1_|_Symbols:HSP70T-1,ERD2_|_HEAT_SHOCK_PROTEIN_70T-1,EARLY-RESPONSIVE_TO_DEHYDRATION_2_|	3e-24	ERD	HSP7M_PEA
c94414_g1_i3	AT1G56410.1_|_Symbols:HSP70T-1,ERD2_|_HEAT_SHOCK_PROTEIN_70T-1,EARLY-RESPONSIVE_TO_DEHYDRATION_2_|	4e-82	ERD	HSP7M_PHAVU
c86894_g6_i1	AT1G56410.1_|_Symbols:HSP70T-1,ERD2_|_HEAT_SHOCK_PROTEIN_70T-1,EARLY-RESPONSIVE_TO_DEHYDRATION_2_|	4e-59	ERD	HSP7N_ARATH
c97438_g3_i4	AT1G56410.1_|_Symbols:HSP70T-1,ERD2_|_HEAT_SHOCK_PROTEIN_70T-1,EARLY-RESPONSIVE_TO_DEHYDRATION_2_|	8e-73	ERD	HSP7O_ARATH
c93549_g1_i1	AT5G56030.2_|_Symbols:HSP81-2,HSP90.2,AtHsp90.2,ERD8,HSP81.2_|_EARLY-RESPONSIVE_TO_DEHYDRATION_8,heat_shock_protein_81-2,heat_shock_protein_81.2,HEAT_SHOCK_PROTEIN_90.2,HEAT_SHOCK_PROTEIN_90.2_|	0	ERD	HSP80_SOLLC
c93957_g3_i1	AT5G56030.2_|_Symbols:HSP81-2,HSP90.2,AtHsp90.2,ERD8,HSP81.2_|_EARLY-RESPONSIVE_TO_DEHYDRATION_8,heat_shock_protein_81-2,heat_shock_protein_81.2,HEAT_SHOCK_PROTEIN_90.2,HEAT_SHOCK_PROTEIN_90.2_|	3e-154	ERD	HSP90_THEPA
c89284_g3_i1	AT1G56410.1_|_Symbols:HSP70T-1,ERD2_|_HEAT_SHOCK_PROTEIN_70T-1,EARLY-RESPONSIVE_TO_DEHYDRATION_2_|	3e-74	ERD	MD37C_ARATH
c86188_g5_i1	AT1G56410.1_|_Symbols:HSP70T-1,ERD2_|_HEAT_SHOCK_PROTEIN_70T-1,EARLY-RESPONSIVE_TO_DEHYDRATION_2_|	4e-30	ERD	MD37E_ARATH
c98257_g3_i1	AT4G19120.1_|_Symbols:ERD3_|_early-responsive_to_dehydration_3_|	5e-116	ERD	PMT6_ARATH
c98257_g3_i7	AT4G19120.1_|_Symbols:ERD3_|_early-responsive_to_dehydration_3_|	2e-120	ERD	PMT7_ARATH
c98676_g1_i3	AT4G19120.1_|_Symbols:ERD3_|_early-responsive_to_dehydration_3_|	4e-132	ERD	PMT9_ARATH
c92960_g4_i2	AT4G19120.1_|_Symbols:ERD3_|_early-responsive_to_dehydration_3_|	6e-137	ERD	PMTB_ARATH
c93931_g2_i2	AT4G19120.1_|_Symbols:ERD3_|_early-responsive_to_dehydration_3_|	3e-177	ERD	PMTF_ARATH
c87126_g4_i3	AT4G19120.1_|_Symbols:ERD3_|_early-responsive_to_dehydration_3_|	7e-55	ERD	PMTK_ARATH
c87126_g1_i1	AT4G19120.1_|_Symbols:ERD3_|_early-responsive_to_dehydration_3_|	9e-89	ERD	PMTL_ARATH
c89861_g2_i2	AT4G19120.1_|_Symbols:ERD3_|_early-responsive_to_dehydration_3_|	1e-55	ERD	PMTN_ARATH
c98909_g1_i2	AT4G19120.1_|_Symbols:ERD3_|_early-responsive_to_dehydration_3_|	2e-47	ERD	PMTS_ARATH
c97807_g3_i2	AT3G52590.1_|_Symbols:HAP4,ERD16,EMB2167,UBQ1_|_EMBRYO_DEFECTIVE_2167,EARLY-RESPONSIVE_TO_DEHYDRATION_16,ubiquitin_extension_protein_1,HAPLESS_4_|	1e-24	ERD	RUB1_ARATH
c76975_g2_i1	AT2G17840.1_|_Symbols:ERD7_|_EARLY-RESPONSIVE_TO_DEHYDRATION_7_|	9e-88	ERD	SPG20_HUMAN
c97492_g5_i3	AT3G52590.1_|_Symbols:HAP4,ERD16,EMB2167,UBQ1_|_EMBRYO_DEFECTIVE_2167,EARLY-RESPONSIVE_TO_DEHYDRATION_16,ubiquitin_extension_protein_1,HAPLESS_4_|	4e-48	ERD	UBIQP_HORVU
c84222_g2_i1	AT3G52590.1_|_Symbols:HAP4,ERD16,EMB2167,UBQ1_|_EMBRYO_DEFECTIVE_2167,EARLY-RESPONSIVE_TO_DEHYDRATION_16,ubiquitin_extension_protein_1,HAPLESS_4_|	2e-43	ERD	UBQ11_ARATH
c68988_g1_i1	AT1G76550.1_|_Symbols:no_symbol_available_|_no_full_name_available_|	0	FRK	PFPA_RICCO
c85804_g1_i2	AT5G51830.1_|_Symbols:no_symbol_available_|_no_full_name_available_|	5e-142	FRK	SCRK7_ARATH
c90883_g1_i4	AT1G47840.1_|_Symbols:HXK3_|_hexokinase_3_|	1e-152	hk	HXK1_SPIOL
c95285_g1_i6	AT1G47840.1_|_Symbols:HXK3_|_hexokinase_3_|	1e-76	hk	HXK2_TOBAC
c98062_g2_i1	AT1G30220.1_|_Symbols:ATINT2,INT2_|_ARABIDOPSIS_THALIANA_INOSITOL_TRANSPORTER_2,inositol_transporter_2_|	9e-33	int	INT4_ARATH
c97843_g1_i5	AT3G18830.1_|_Symbols:PMT5,ATPLT5,ATPMT5_|_POLYOL_TRANSPORTER_5,ARABIDOPSIS_THALIANA_POLYOL/MONOSACCHARIDE_TRANSPORTER_5,polyol/monosaccharide_transporter_5_|	3e-21	mst	EDL16_ARATH
c86563_g7_i5	AT2G16120.1_|_Symbols:ATPMT1,PMT1_|_ARABIDOPSIS_THALIANA_POLYOL/MONOSACCHARIDE_TRANSPORTER_1,polyol/monosaccharide_transporter_1_|	1e-28	mst	ERDL5_ARATH
c97233_g2_i7	AT3G18830.1_|_Symbols:PMT5,ATPLT5,ATPMT5_|_POLYOL_TRANSPORTER_5,ARABIDOPSIS_THALIANA_POLYOL/MONOSACCHARIDE_TRANSPORTER_5,polyol/monosaccharide_transporter_5_|	3e-23	mst	ERDL6_ARATH
c70838_g1_i2	AT3G18830.1_|_Symbols:PMT5,ATPLT5,ATPMT5_|_POLYOL_TRANSPORTER_5,ARABIDOPSIS_THALIANA_POLYOL/MONOSACCHARIDE_TRANSPORTER_5,polyol/monosaccharide_transporter_5_|	4e-22	mst	PLT1_ARATH
c96409_g1_i2	AT3G18830.1_|_Symbols:PMT5,ATPLT5,ATPMT5_|_POLYOL_TRANSPORTER_5,ARABIDOPSIS_THALIANA_POLYOL/MONOSACCHARIDE_TRANSPORTER_5,polyol/monosaccharide_transporter_5_|	1e-24	mst	PLT4_ARATH
c70838_g1_i1	AT3G18830.1_|_Symbols:PMT5,ATPLT5,ATPMT5_|_POLYOL_TRANSPORTER_5,ARABIDOPSIS_THALIANA_POLYOL/MONOSACCHARIDE_TRANSPORTER_5,polyol/monosaccharide_transporter_5_|	2e-28	mst	PLT5_ARATH
c94186_g3_i3	AT4G36670.1_|_Symbols:PLT6,PMT6,AtPMT6,AtPLT6_|_polyol_transporter_6,polyol/monosaccharide_transporter_6_|	4e-35	mst	PLT6_ARATH
c83827_g1_i1	AT1G22650.1_|_Symbols:A/N-InvD_|_alkaline/neutral_invertase_D_|	0	NI	CINV2_ARATH
c95119_g4_i1	AT1G56560.1_|_Symbols:A/N-InvA_|_alkaline/neutral_invertase_A_|	6e-48	NI	INVA_ARATH
c95599_g7_i1	AT4G34860.1_|_Symbols:A/N-InvB_|_alkaline/neutral_invertase_B_|	1e-95	NI	INVB_ARATH
c94823_g4_i2	AT1G56560.1_|_Symbols:A/N-InvA_|_alkaline/neutral_invertase_A_|	1e-74	NI	INVC_ARATH
c94337_g3_i6	AT5G16150.1_|_Symbols:GLT1,PGLCT_|_GLUCOSE_TRANSPORTER_1,plastidic_GLC_translocator_|	7e-28	pGlcT	PLST1_ARATH
c97856_g1_i1	AT5G16150.1_|_Symbols:GLT1,PGLCT_|_GLUCOSE_TRANSPORTER_1,plastidic_GLC_translocator_|	5e-33	pGlcT	PLST2_ARATH
c95282_g3_i3	AT5G16150.1_|_Symbols:GLT1,PGLCT_|_GLUCOSE_TRANSPORTER_1,plastidic_GLC_translocator_|	6e-27	pGlcT	PLST4_ARATH
c98299_g1_i2	AT1G51420.1_|_Symbols:SPP1,ATSPP1_|_SUCROSE-PHOSPHATASE_1,sucrose-phosphatase_1_|	5e-140	spp	SPP2_ARATH
c87481_g1_i1	AT1G16410.1_|_Symbols:CYP79F1,BUS1,SPS1_|_SUPERSHOOT_1,BUSHY_1,cytochrome_p450_79f1_|	4e-28	sps	C71A1_PERAE
c94248_g1_i3	AT1G16410.1_|_Symbols:CYP79F1,BUS1,SPS1_|_SUPERSHOOT_1,BUSHY_1,cytochrome_p450_79f1_|	1e-37	sps	C71A8_MENPI
c87573_g3_i1	AT1G16410.1_|_Symbols:CYP79F1,BUS1,SPS1_|_SUPERSHOOT_1,BUSHY_1,cytochrome_p450_79f1_|	4e-43	sps	C71A9_SOYBN
c99031_g1_i2	AT1G16410.1_|_Symbols:CYP79F1,BUS1,SPS1_|_SUPERSHOOT_1,BUSHY_1,cytochrome_p450_79f1_|	3e-32	sps	C71AJ_AMMMJ
c99833_g3_i1	AT1G16410.1_|_Symbols:CYP79F1,BUS1,SPS1_|_SUPERSHOOT_1,BUSHY_1,cytochrome_p450_79f1_|	3e-32	sps	C71DA_SOYBN
c88402_g3_i2	AT1G16410.1_|_Symbols:CYP79F1,BUS1,SPS1_|_SUPERSHOOT_1,BUSHY_1,cytochrome_p450_79f1_|	5e-37	sps	C75A3_PETHY
c90233_g1_i1	AT1G16410.1_|_Symbols:CYP79F1,BUS1,SPS1_|_SUPERSHOOT_1,BUSHY_1,cytochrome_p450_79f1_|	1e-45	sps	C75A6_CAMME
c83600_g1_i1	AT1G16410.1_|_Symbols:CYP79F1,BUS1,SPS1_|_SUPERSHOOT_1,BUSHY_1,cytochrome_p450_79f1_|	7e-25	sps	C76A2_SOLME
c98007_g2_i2	AT1G16410.1_|_Symbols:CYP79F1,BUS1,SPS1_|_SUPERSHOOT_1,BUSHY_1,cytochrome_p450_79f1_|	9e-35	sps	C76B6_CATRO
c92248_g2_i3	AT1G16410.1_|_Symbols:CYP79F1,BUS1,SPS1_|_SUPERSHOOT_1,BUSHY_1,cytochrome_p450_79f1_|	2e-30	sps	C76BA_SWEMU
c91695_g3_i1	AT1G16410.1_|_Symbols:CYP79F1,BUS1,SPS1_|_SUPERSHOOT_1,BUSHY_1,cytochrome_p450_79f1_|	2e-38	sps	C76C2_ARATH
c93597_g1_i1	AT1G16410.1_|_Symbols:CYP79F1,BUS1,SPS1_|_SUPERSHOOT_1,BUSHY_1,cytochrome_p450_79f1_|	7e-26	sps	C78A7_ARATH
c94858_g5_i1	AT1G16410.1_|_Symbols:CYP79F1,BUS1,SPS1_|_SUPERSHOOT_1,BUSHY_1,cytochrome_p450_79f1_|	3e-20	sps	C80A1_BERST
c94863_g6_i2	AT1G16410.1_|_Symbols:CYP79F1,BUS1,SPS1_|_SUPERSHOOT_1,BUSHY_1,cytochrome_p450_79f1_|	5e-40	sps	C81E8_MEDTR
c98910_g1_i1	AT1G16410.1_|_Symbols:CYP79F1,BUS1,SPS1_|_SUPERSHOOT_1,BUSHY_1,cytochrome_p450_79f1_|	2e-35	sps	C89A2_ARATH
c87038_g1_i1	AT1G04920.1_|_Symbols:SPS3F,ATSPS3F_|_sucrose_phosphate_synthase_3F_|	1e-59	sps	SPSA4_ARATH
c95957_g1_i1	AT1G16410.1_|_Symbols:CYP79F1,BUS1,SPS1_|_SUPERSHOOT_1,BUSHY_1,cytochrome_p450_79f1_|	1e-30	sps	TCMO_HELTU
c99348_g1_i8	AT4G02050.1_|_Symbols:STP7_|_sugar_transporter_protein_7_|	4e-29	stp	HEX6_RICCO
c90304_g5_i1	AT4G02050.1_|_Symbols:STP7_|_sugar_transporter_protein_7_|	2e-40	stp	STP13_ARATH
c86439_g1_i2	AT4G21480.1_|_Symbols:STP12_|_sugar_transporter_protein_12_|	2e-29	stp	STP5_ARATH
c82582_g1_i1	AT1G73370.1_|_Symbols:ATSUS6,SUS6_|_ARABIDOPSIS_THALIANA_SUCROSE_SYNTHASE_6,sucrose_synthase_6_|	2e-27	sus	SUS1_SOLTU
c93069_g1_i1	AT1G73370.1_|_Symbols:ATSUS6,SUS6_|_ARABIDOPSIS_THALIANA_SUCROSE_SYNTHASE_6,sucrose_synthase_6_|	5e-25	sus	SUS5_ARATH
c99591_g1_i3	AT1G73370.1_|_Symbols:ATSUS6,SUS6_|_ARABIDOPSIS_THALIANA_SUCROSE_SYNTHASE_6,sucrose_synthase_6_|	1e-23	sus	SUS5_ORYSJ
c99591_g1_i1	AT1G73370.1_|_Symbols:ATSUS6,SUS6_|_ARABIDOPSIS_THALIANA_SUCROSE_SYNTHASE_6,sucrose_synthase_6_|	1e-20	sus	SUS6_ARATH
c92762_g1_i1	AT2G02860.1_|_Symbols:SUC3,ATSUT2,SUT2,ATSUC3_|_SUCROSE_TRANSPORTER_3,sucrose_transporter_2,ARABIDOPSIS_THALIANA_SUCROSE_TRANSPORTER_3_|	2e-126	sut	SUC3_ARATH
c82830_g1_i2	AT1G09960.1_|_Symbols:ATSUC4,ATSUT4,SUC4,SUT4_|_SUCROSE_TRANSPORTER_4,sucrose_transporter_4_|	0	sut	SUC4_ARATH
c84262_g2_i7	AT2G39060.1_|_Symbols:SWEET9,AtSWEET9_|_|	3e-35	sut	SWET1_ARATH
c82246_g1_i1	AT2G39060.1_|_Symbols:SWEET9,AtSWEET9_|_|	2e-39	sut	SWET7_ARATH
c83337_g1_i4	AT2G39060.1_|_Symbols:SWEET9,AtSWEET9_|_|	8e-74	sut	SWT14_ORYSJ
c71089_g1_i2	AT1G16980.1_|_Symbols:ATTPS2,TPS2_|_TREHALOSE_-6-PHOSPHATASE_SYNTHASE_S2,trehalose-phosphatase/synthase_2_|	4e-22	TPP	TPS1_ARATH
c91947_g2_i1	AT1G06410.1_|_Symbols:ATTPSA,TPS7,ATTPS7_|_TREHALOSE_-6-PHOSPHATASE_SYNTHASE_S7,trehalose-phosphatase/synthase_7_|	0	TPP	TPS7_ARATH
c92922_g1_i14	AT3G03090.1_|_Symbols:VGT1,AtVGT1_|_vacuolar_glucose_transporter_1_|	2e-117	vgt	XYLL1_ARATH
c92922_g1_i6	AT3G03090.1_|_Symbols:VGT1,AtVGT1_|_vacuolar_glucose_transporter_1_|	2e-34	vgt	XYLL2_ARATH
c81519_g1_i3	AT3G03090.1_|_Symbols:VGT1,AtVGT1_|_vacuolar_glucose_transporter_1_|	1e-22	vgt	XYLL3_ARATH
