# Supplementary material for: VcRR2 regulates chilling-mediated flowering through expression of hormone genes in a transgenic blueberry mutant
Source: Hortic Res. 2019 Aug 21;6:96. doi: 10.1038/s41438-019-0180-0 (PMC6804727; doi:10.1038/s41438-019-0180-0)
Supplement: Supplementary file 6 — Supplementary Table 6 [file 41438_2019_180_MOESM6_ESM.xlsx]

## Sheet: Sheet1
Table S6 RNA-seq data comparisons in this study
RNA-seq data comparison			Purpose of the comparison		Source of the data
Data 1	Data 2
Mu-legacy leaf 1 (GenBank accession numbers: SRX4816296 andSRX4816298)	Legacy-leaf 1 (GenBank accession numbers: SRX4004987 and SRX4004990)	DETs in the Mu-legacy leaves that caused the mutation (2014 data)		(Song and Walworth 2018)
Mu-legacy leaf 2 (Not deposited yet)	Legacy-leaf 2 (Not deposited yet)	DETs in the Mu-legacy leaves that caused the mutation (2018 data)		This study
Mu-legacy-T1 (Not deposited yet)	Legacy-leaf 1 (GenBank accession numbers: SRX4004987 and SRX4004990)	DETs that caused the mutation of Mu-legacy-T1		(Song and Walworth 2018)
Legacy-VcDDF1-OX-leaf (GenBank accession numbers: SRX4009355 and SRX4009589)	Legacy-leaf 1 (GenBank accession numbers: SRX4004987 and SRX4004990)	DETs caused by the overexpression of VcDDF1		(Song and Gao 2017)
Mu-legacy nonchilled bud (GenBank accession numbers: SRX4817980 and SRX4817966)	Legacy nonchilled bud (GenBank accession numbers: SRX4009623 and SRX4009646)	DETs in the Mu-legacy flower buds that caused the mutation (2014 data)		(Song and Walworth 2018)
Mu-legacy chilled bud (2016 data, not deposited yet)	Mu-legacy nonchilled bud (GenBank accession numbers: SRX4817980 and SRX4817966)	DETs in the Mu-legacy flower buds that caused by full chill		This study
Legacy chilled bud (GenBank accession numbers: SRX4009651 and SRX4009653)	Legacy nonchilled bud (GenBank accession numbers: SRX4009623 and SRX4009603)	DETs in the legacy flower buds that caused by full chill		(Song and Chen 2018b)
Legacy late pink bud (GenBank accession numbers: SRX4009593 and SRX4009596)	Legacy chilled bud (GenBank accession numbers: SRX4009651 and SRX4009653)	DETs in responding to flower bud break of the fully chilled legacy		(Song and Chen 2018b)
Mu-legacy late pink bud (Not deposited yet)	Mu-legacy chilled bud (Not deposited yet)	DETs in responding to flower bud break of the fully chilled Mu-legacy		This study
